# Supplementary material for: High activation levels maintained in receptor‐binding domain–specific memory B cells in people with severe coronavirus disease 2019
Source: Immunol Cell Biol. 2022 Dec 1:10.1111/imcb.12607. Online ahead of print. doi: 10.1111/imcb.12607 (PMC9878167; doi:10.1111/imcb.12607)
Supplement: Supplementary file 1 [file IMCB-9999-0-s002.xlsx]

## Sheet: Supplementary table 1
#Supplementary table 1: Differentially Expressed gene across five clusters in IgD- antigen-specific MBCs.
#p_val - uncorrected p-value.
#avg_logFC - Average log fold change of expression between one cluster versus all others
#pct.1 - % of cells in which genes are expressed in cluster of interest (eg: MBC1)
#pct.2 - % of cells in which genes are expressed in all background clusters (eg: MBC1	MBC2 group)
#p_val_adj - adjusted p-value
#cluster - seurat clusters divided in MBC1	MBC2	MBC3	actBC1 and actBC2 group
#Genes - List of differentially expressed genes
p_val	avg_log2FC	pct.1	pct.2	p_val_adj	cluster	gene
3.96e-21	1.13371	0.833	0.53	6.25e-17	MBC1	IGLC2
5.04e-20	-0.968351	0.787	0.916	7.96e-16	MBC1	IGKC
1.62e-19	-0.759296	0.891	0.977	2.56e-15	MBC1	NFKBIA
9.22e-18	1.09966	0.868	0.692	1.46e-13	MBC1	IGHG2
5.05e-16	-1.00495	0.264	0.584	7.97e-12	MBC1	PIM3
1.09e-15	-0.700687	0.511	0.799	1.72e-11	MBC1	CD69
6.55e-14	0.862892	0.759	0.443	1.03e-09	MBC1	IGLC3
5.19e-12	-1.1462	0.293	0.561	8.2e-08	MBC1	TNFAIP3
1.6e-10	-0.810814	0.506	0.704	2.52e-06	MBC1	CD83
8.1e-09	-0.595143	0.534	0.746	0.000127924	MBC1	RHOH
1.61e-08	0.610421	0.879	0.704	0.000254706	MBC1	PLAC8
2.07e-08	-0.270787	0.989	0.984	0.000326327	MBC1	RPL28
2.98e-08	-0.377047	0.466	0.685	0.000470661	MBC1	VPREB3
6.08e-08	-0.632351	0.23	0.455	0.000960405	MBC1	COCH
9.69e-08	-0.474702	0.753	0.867	0.00153101	MBC1	IER2
1.16e-07	-0.552152	0.58	0.776	0.00182894	MBC1	PELI1
1.36e-07	-0.737264	0.511	0.575	0.00214571	MBC1	MTCO2P12
1.63e-07	-0.490029	0.322	0.545	0.00257849	MBC1	POLR1D
1.87e-07	-0.730355	0.287	0.507	0.00295695	MBC1	HOPX
2.61e-07	-0.526057	0.408	0.584	0.00412154	MBC1	FCER2
5.05e-07	-0.519046	0.902	0.932	0.00797945	MBC1	CXCR4
5.49e-07	-0.505834	0.672	0.749	0.00867072	MBC1	SLC25A5
9.43e-07	-0.7092	0.155	0.348	0.014906	MBC1	TWISTNB
1.63e-06	-0.683994	0.178	0.371	0.0256764	MBC1	BCL3
2e-06	-0.326619	0.816	0.884	0.0316704	MBC1	RPSAP58
2.51e-06	-0.319384	0.977	0.955	0.0396276	MBC1	GAPDH
3.02e-06	-0.824803	0.075	0.206	0.0476823	MBC1	LMNA
3.61e-06	-0.552525	0.443	0.577	0.0570377	MBC1	PLPP5
3.69e-06	-0.57676	0.546	0.72	0.0582767	MBC1	SNHG8
3.85e-06	-0.827094	0.029	0.143	0.0608097	MBC1	CHI3L2
4.79e-06	0.297157	0.885	0.751	0.0756641	MBC1	HLA-H
4.85e-06	-0.384703	0.77	0.882	0.0766815	MBC1	ATP5F1B
5.39e-06	-0.380031	0.805	0.817	0.0852397	MBC1	SELL
6.34e-06	-0.546373	0.96	0.93	0.100147	MBC1	ACTG1
6.42e-06	-0.399346	0.81	0.871	0.101379	MBC1	ATP5MG
6.94e-06	-0.451852	0.868	0.923	0.109634	MBC1	HLA-DMB
7.1e-06	0.564569	0.328	0.152	0.112256	MBC1	CBLB
8.05e-06	-0.328155	0.109	0.265	0.127151	MBC1	TSPAN13
8.5e-06	-0.559648	0.414	0.613	0.134329	MBC1	POMP
9.62e-06	-0.26855	0.218	0.392	0.15195	MBC1	SYNE2
1.11e-05	-0.512465	0.046	0.158	0.175284	MBC1	RPL32P29
1.23e-05	-0.419386	0.546	0.625	0.194751	MBC1	HMGA1
1.27e-05	-0.491474	0.103	0.254	0.200699	MBC1	ABRACL
1.3e-05	-0.729679	0.351	0.516	0.206028	MBC1	DUSP2
1.33e-05	0.729488	0.328	0.165	0.209593	MBC1	TUBB6
1.39e-05	-0.354176	0.034	0.145	0.219187	MBC1	PCCB
1.73e-05	-0.38734	0.466	0.661	0.273515	MBC1	FNBP1
1.92e-05	-0.385355	0.672	0.771	0.304038	MBC1	HERPUD1
2.25e-05	-0.458595	0.563	0.71	0.355464	MBC1	SASH3
2.59e-05	-0.685884	0.155	0.296	0.409766	MBC1	NFKBIE
2.61e-05	-0.312959	0.144	0.303	0.412986	MBC1	AP004609.3
2.75e-05	-0.456382	0.494	0.631	0.434186	MBC1	NDUFB9
2.88e-05	0.318693	0.351	0.387	0.455219	MBC1	CTNNB1
2.92e-05	0.580009	0.598	0.416	0.462035	MBC1	FCRLA
3.81e-05	-0.261235	0.931	0.935	0.601258	MBC1	HLA-DMA
3.92e-05	-0.443605	0.678	0.806	0.619631	MBC1	GAS5
3.98e-05	-0.337144	0.144	0.285	0.62819	MBC1	SNX11
4.04e-05	-0.509291	0.034	0.142	0.638865	MBC1	LINC01480
4.65e-05	0.635374	0.368	0.242	0.735399	MBC1	ZEB2
4.82e-05	0.596907	0.322	0.159	0.761083	MBC1	SIGLEC6
5.15e-05	-0.462311	0.126	0.278	0.814143	MBC1	EIF4G1
5.28e-05	-0.409403	0.925	0.946	0.833464	MBC1	ZFP36L1
5.62e-05	-0.8397	0.103	0.247	0.888629	MBC1	UBE2E2
5.88e-05	-0.441824	0.253	0.421	0.929474	MBC1	C12orf57
6.14e-05	-0.479937	0.23	0.401	0.970203	MBC1	HNRNPL
6.49e-05	-0.417942	0.603	0.735	1	MBC1	SNU13
6.73e-05	-0.371086	0.494	0.656	1	MBC1	ITPR1
7.18e-05	-0.341638	0.782	0.875	1	MBC1	EIF5A
7.36e-05	-0.314954	0.672	0.76	1	MBC1	HLA-DQB2
8.22e-05	-0.378839	0.402	0.575	1	MBC1	PDE4D
8.26e-05	0.652101	0.477	0.355	1	MBC1	RGS2
8.48e-05	-0.590518	0.356	0.489	1	MBC1	RAB11A
8.64e-05	-0.505838	0.075	0.195	1	MBC1	C12orf10
8.68e-05	-0.491135	0.109	0.233	1	MBC1	SESTD1
8.7e-05	0.704362	0.339	0.185	1	MBC1	FCGR2B
8.95e-05	-0.277258	0.04	0.151	1	MBC1	ELL2
0.000116981	-1.73344	0.109	0.203	1	MBC1	IGKV3-20
0.000117191	-0.596782	0.149	0.274	1	MBC1	DDIT4
0.000121671	-0.412708	0.046	0.152	1	MBC1	CARHSP1
0.000129769	0.439574	0.534	0.432	1	MBC1	IGHA1
0.000131197	-0.402631	0.236	0.389	1	MBC1	NDUFS6
0.000149716	-0.384266	0.299	0.464	1	MBC1	SNRPD1
0.000159554	-0.505118	0.046	0.133	1	MBC1	C2orf88
0.000163823	-0.621826	0.287	0.353	1	MBC1	PCGF5
0.000180672	-0.563543	0.08	0.203	1	MBC1	ECSIT
0.000194931	-0.472709	0.368	0.482	1	MBC1	DANCR
0.000209125	-0.296196	0.937	0.937	1	MBC1	TAPBP
0.000211784	0.58647	0.471	0.312	1	MBC1	SEMA4B
0.000219068	-0.365148	0.103	0.226	1	MBC1	LYRM1
0.0002202	-0.450215	0.149	0.292	1	MBC1	NAA50
0.000223479	-0.451649	0.494	0.62	1	MBC1	PSME2
0.000224644	-0.385276	0.23	0.382	1	MBC1	SSNA1
0.000224989	-0.482772	0.086	0.208	1	MBC1	DPM2
0.000226541	-0.497214	0.339	0.484	1	MBC1	IDH2
0.000237606	0.386632	0.713	0.541	1	MBC1	S100A6
0.000239701	0.403536	0.776	0.701	1	MBC1	CIB1
0.00024078	-0.548281	0.144	0.253	1	MBC1	MRPS35
0.000258631	0.592015	0.132	0.056	1	MBC1	FCGR2C
0.000263833	-0.423525	0.195	0.342	1	MBC1	ASH1L
0.000267493	-0.287762	0.333	0.491	1	MBC1	CHMP1B
0.000268981	-0.346662	0.063	0.17	1	MBC1	CDCA7
0.00027739	-0.58384	0.052	0.149	1	MBC1	SGK1
0.000283355	-0.420492	0.138	0.278	1	MBC1	USP12
0.000284982	-0.347952	0.753	0.841	1	MBC1	SNHG5
0.000285506	-0.558446	0.155	0.254	1	MBC1	PAPSS1
0.000286314	-0.579434	0.241	0.389	1	MBC1	CD80
0.000292391	-0.291282	0.27	0.419	1	MBC1	PIGT
0.000295255	-0.292081	0.04	0.131	1	MBC1	GPX7
0.000310132	-0.321779	0.282	0.428	1	MBC1	PDCD6
0.00031193	-0.256594	0.908	0.925	1	MBC1	NPM1
0.000312323	-0.436002	0.414	0.565	1	MBC1	CSRNP1
0.000319618	-0.352519	0.552	0.663	1	MBC1	TP53INP1
0.000320745	-0.475252	0.195	0.344	1	MBC1	COMMD7
0.000326475	-0.498038	0.052	0.156	1	MBC1	MYL6B
0.000327862	-0.319391	0.833	0.903	1	MBC1	EIF4A1
0.000341643	-0.472852	0.167	0.299	1	MBC1	CEBPG
0.000354494	-0.378416	0.443	0.599	1	MBC1	UBE2N
0.000357506	-0.506198	0.339	0.484	1	MBC1	CHMP2A
0.00036388	-0.442274	0.247	0.396	1	MBC1	MACROH2A1
0.000366825	-0.468215	0.115	0.211	1	MBC1	PRR7
0.000375645	-0.419526	0.052	0.151	1	MBC1	ICAM1
0.000375884	-0.340008	0.052	0.149	1	MBC1	DHRS9
0.000382763	-0.438743	0.115	0.233	1	MBC1	TXNDC5
0.000397883	-0.460229	0.293	0.443	1	MBC1	LGALS9
0.000403957	0.728924	0.167	0.061	1	MBC1	IGLV1-44
0.000405122	-0.363715	0.448	0.606	1	MBC1	TRA2A
0.000409464	0.294166	0.201	0.21	1	MBC1	DIP2B
0.000421306	-0.27528	0.822	0.867	1	MBC1	SP100
0.000434622	-0.512626	0.598	0.713	1	MBC1	RHOG
0.000446757	-0.48359	0.374	0.509	1	MBC1	STAP1
0.000448183	-0.519929	0.374	0.53	1	MBC1	NFKBID
0.000457501	-0.40144	0.575	0.713	1	MBC1	PPP2CA
0.000467975	-0.401866	0.477	0.631	1	MBC1	CCDC12
0.000512278	-0.457653	0.121	0.249	1	MBC1	FPGS
0.000514357	-0.350601	0.644	0.694	1	MBC1	LDHA
0.000517749	-0.492068	0.075	0.19	1	MBC1	CD70
0.000528944	-0.469373	0.552	0.659	1	MBC1	CD55
0.000559417	-1.43929	0.046	0.113	1	MBC1	IGKV1-33
0.000564164	-0.297357	0.443	0.565	1	MBC1	AC025164.2
0.000594502	-0.532701	0.063	0.127	1	MBC1	PTAFR
0.000594549	-0.517414	0.057	0.149	1	MBC1	THAP9-AS1
0.000597188	-0.300991	0.109	0.231	1	MBC1	MRPL47
0.000647798	-0.524588	0.207	0.349	1	MBC1	TXN2
0.000664539	-0.352356	0.115	0.237	1	MBC1	TFDP1
0.000679174	-0.467872	0.379	0.527	1	MBC1	RHOF
0.000761659	-0.477231	0.052	0.118	1	MBC1	TPGS1
0.000783201	-0.392574	0.063	0.159	1	MBC1	NTHL1
0.000783362	0.34581	0.23	0.113	1	MBC1	AL159141.1
0.000795139	-0.528619	0.282	0.392	1	MBC1	SRI
0.000807195	-0.512979	0.132	0.256	1	MBC1	PTPN11
0.000812326	0.407942	0.138	0.079	1	MBC1	DDX20
0.000830125	0.5122	0.305	0.206	1	MBC1	TNFRSF1B
0.000860459	-0.36093	0.063	0.163	1	MBC1	MBD1
0.000870677	-0.516881	0.276	0.412	1	MBC1	RPL22L1
0.000872931	-0.474756	0.213	0.346	1	MBC1	MAP4K4
0.000921841	-0.484942	0.184	0.292	1	MBC1	PNKP
0.000923398	-0.522689	0.086	0.19	1	MBC1	ACOT8
0.000970965	-0.401017	0.408	0.532	1	MBC1	DDX27
0.000971651	-0.325294	0.086	0.199	1	MBC1	PNO1
0.00097874	-0.64161	0.201	0.319	1	MBC1	PIM1
0.000990051	-0.472718	0.195	0.276	1	MBC1	METTL17
0.00100884	-0.460403	0.339	0.441	1	MBC1	LTA4H
0.00103605	-0.291994	0.126	0.251	1	MBC1	SNX9
0.00103675	-0.39641	0.379	0.534	1	MBC1	SNRPA1
0.0010844	-0.369792	0.069	0.17	1	MBC1	GRAMD1A
0.0011449	-0.447038	0.362	0.495	1	MBC1	EGR1
0.00116222	-0.473791	0.029	0.109	1	MBC1	PTTG1
0.00117539	-0.399232	0.276	0.416	1	MBC1	CASP4
0.00119741	0.520283	0.241	0.177	1	MBC1	EZH1
0.00127117	-0.51611	0.27	0.4	1	MBC1	NDUFS8
0.00127619	-0.357692	0.609	0.715	1	MBC1	IRF1
0.00127716	-0.294643	0.54	0.672	1	MBC1	TMEM243
0.0013036	0.580133	0.218	0.115	1	MBC1	BX571818.1
0.00131742	-0.481993	0.098	0.203	1	MBC1	PRDX3
0.00131935	-0.344275	0.563	0.699	1	MBC1	DDX39A
0.0013446	-0.485875	0.23	0.36	1	MBC1	MRPL53
0.00136378	-0.406215	0.5	0.634	1	MBC1	GGNBP2
0.00136525	-0.273479	0.103	0.204	1	MBC1	GOT2
0.00137891	0.301954	0.948	0.91	1	MBC1	HLA-DRB5
0.00138293	-0.412597	0.247	0.389	1	MBC1	KLF10
0.00138369	-0.349674	0.511	0.642	1	MBC1	PSMB10
0.0014174	-0.267714	0.241	0.367	1	MBC1	PYCARD
0.00144094	-0.322939	0.109	0.222	1	MBC1	SLC15A4
0.00145354	-0.442744	0.224	0.315	1	MBC1	PTPN18
0.00145837	-0.440435	0.333	0.43	1	MBC1	ITGAE
0.00148518	-0.3181	0.029	0.108	1	MBC1	SEC22C
0.00155755	-0.423036	0.322	0.441	1	MBC1	PPP1CC
0.0015864	-0.261511	0.96	0.98	1	MBC1	BTG1
0.0016214	0.548082	0.379	0.238	1	MBC1	FCRL3
0.00170011	-0.605518	0.178	0.278	1	MBC1	IAH1
0.00172987	-0.355351	0.126	0.244	1	MBC1	MRPL14
0.0017524	-0.472269	0.259	0.385	1	MBC1	MMADHC
0.00177539	-0.435422	0.425	0.552	1	MBC1	C17orf49
0.00178086	-0.397659	0.057	0.151	1	MBC1	TMEM141
0.00182259	-0.503592	0.23	0.362	1	MBC1	MRPS24
0.00189259	-0.377179	0.402	0.541	1	MBC1	C1QBP
0.00191124	0.383088	0.644	0.5	1	MBC1	APBB1IP
0.00192045	-0.252588	0.644	0.767	1	MBC1	RAN
0.00194098	-0.494601	0.057	0.14	1	MBC1	LCK
0.00201302	-0.485009	0.115	0.199	1	MBC1	LIME1
0.0020204	-0.405094	0.046	0.133	1	MBC1	THUMPD2
0.00205577	-0.358947	0.534	0.59	1	MBC1	AL450405.1
0.00205731	-0.3893	0.092	0.195	1	MBC1	TNF
0.00206421	-0.384595	0.063	0.115	1	MBC1	VPS13A-AS1
0.00217352	-0.370231	0.431	0.554	1	MBC1	AC011446.2
0.00219835	-0.519926	0.075	0.174	1	MBC1	LST1
0.00221423	-0.272066	0.046	0.125	1	MBC1	RCL1
0.00223709	-0.354621	0.247	0.373	1	MBC1	CUX1
0.00224311	-0.341811	0.132	0.247	1	MBC1	DENND3
0.00231288	-0.452114	0.207	0.315	1	MBC1	NSMCE1
0.00233096	-0.333243	0.029	0.104	1	MBC1	SPPL3
0.00233158	-0.430882	0.282	0.414	1	MBC1	GNG2
0.00235483	-0.530736	0.08	0.165	1	MBC1	PAFAH1B3
0.00235604	-0.37629	0.385	0.523	1	MBC1	VDAC2
0.00243898	-0.393424	0.057	0.147	1	MBC1	ITGB3BP
0.00245908	0.366931	0.172	0.134	1	MBC1	CTSC
0.00249557	-0.441324	0.351	0.493	1	MBC1	SMAP2
0.00251182	-0.258937	0.351	0.477	1	MBC1	SLC25A39
0.00252389	-0.403403	0.511	0.634	1	MBC1	UQCRFS1
0.00255845	-0.316162	0.057	0.145	1	MBC1	GALNT2
0.00260629	-0.353669	0.333	0.473	1	MBC1	TAF1D
0.00262257	-0.408832	0.236	0.341	1	MBC1	CAT
0.0026332	-0.343123	0.132	0.246	1	MBC1	RHEB
0.00268171	-0.358644	0.172	0.292	1	MBC1	TIFA
0.00268795	-0.382917	0.408	0.527	1	MBC1	GYPC
0.00270692	0.38836	0.247	0.208	1	MBC1	CDK13
0.00271643	0.351668	0.575	0.446	1	MBC1	CCDC50
0.00275138	0.667613	0.23	0.14	1	MBC1	KCTD7
0.00276368	-0.315524	0.23	0.355	1	MBC1	IL4R
0.00283707	0.434925	0.144	0.061	1	MBC1	FBXO32
0.0029384	-0.45913	0.322	0.427	1	MBC1	CCDC85B
0.00295432	-0.398667	0.305	0.434	1	MBC1	EIF6
0.00308082	-0.510494	0.172	0.265	1	MBC1	GATD3B
0.00311413	-0.306014	0.08	0.172	1	MBC1	MTRF1L
0.00314081	0.332437	0.155	0.066	1	MBC1	CNFN
0.00315071	-0.382062	0.092	0.192	1	MBC1	OPA1
0.00318847	-0.366142	0.213	0.339	1	MBC1	NDUFS3
0.00320104	-0.40797	0.103	0.203	1	MBC1	NDUFAF4
0.00324217	-0.307376	0.075	0.168	1	MBC1	TOP2B
0.00325566	-0.475008	0.103	0.172	1	MBC1	TRIO
0.00326799	0.432806	0.374	0.272	1	MBC1	FCRL2
0.00329489	-0.467071	0.287	0.421	1	MBC1	ARL4A
0.00329806	-0.331587	0.086	0.181	1	MBC1	TOMM40
0.00330705	-0.320675	0.052	0.138	1	MBC1	TOMM34
0.00333661	-0.326566	0.029	0.1	1	MBC1	CCDC126
0.00335254	-0.290379	0.126	0.233	1	MBC1	SEC14L1
0.00338153	0.383321	0.201	0.17	1	MBC1	ITGAX
0.00343766	-0.329627	0.425	0.545	1	MBC1	PHB2
0.00344897	-0.550601	0.397	0.514	1	MBC1	KBTBD2
0.00348558	-0.375724	0.155	0.253	1	MBC1	SPCS3
0.00350614	-0.380955	0.155	0.229	1	MBC1	WASHC2C
0.00350698	0.270826	0.167	0.091	1	MBC1	NFATC2
0.00353996	-0.252854	0.914	0.907	1	MBC1	RBM3
0.00357447	-0.344216	0.236	0.357	1	MBC1	IMP4
0.0035992	-0.796357	0.121	0.222	1	MBC1	IGKV1D-39
0.00367682	-0.270365	0.184	0.301	1	MBC1	NFKB2
0.00373664	-0.406012	0.092	0.188	1	MBC1	IFIH1
0.00375669	-0.339184	0.138	0.244	1	MBC1	TMEM19
0.00380624	0.263732	0.851	0.781	1	MBC1	FCMR
0.00381036	-0.598779	0.103	0.206	1	MBC1	MRPL3
0.00382679	-0.309215	0.471	0.584	1	MBC1	CHD7
0.00383714	0.836535	0.161	0.082	1	MBC1	IGLV2-23
0.00384778	-0.394969	0.316	0.43	1	MBC1	CD27
0.00389064	-0.374041	0.489	0.593	1	MBC1	PARVG
0.00391191	-0.487625	0.103	0.203	1	MBC1	RGCC
0.00399507	-0.286032	0.397	0.516	1	MBC1	NHP2
0.00401467	-0.36596	0.195	0.296	1	MBC1	SLC25A37
0.00403831	-0.430844	0.201	0.321	1	MBC1	KANSL2
0.00418599	-0.349629	0.379	0.491	1	MBC1	QARS1
0.00432799	0.512384	0.236	0.154	1	MBC1	CLEC17A
0.00438276	-0.346895	0.563	0.667	1	MBC1	LDHB
0.00439726	-0.317366	0.052	0.133	1	MBC1	NAPG
0.00449887	0.45497	0.678	0.582	1	MBC1	TSPAN3
0.00461685	-0.282731	0.569	0.67	1	MBC1	SELENOH
0.00464552	-0.251568	0.103	0.195	1	MBC1	H1-2
0.00466144	-0.25999	0.138	0.247	1	MBC1	NFKB1
0.00470838	-0.395638	0.184	0.299	1	MBC1	NIP7
0.00475225	-0.253387	0.092	0.183	1	MBC1	EVI2A
0.00480197	-0.272472	0.529	0.656	1	MBC1	NOP58
0.00485666	-0.312021	0.046	0.122	1	MBC1	CCDC28B
0.0049526	-0.316351	0.195	0.306	1	MBC1	SEPTIN9
0.00508367	-0.449814	0.063	0.134	1	MBC1	SYS1
0.00518617	0.483719	0.425	0.285	1	MBC1	FGR
0.00522056	-0.381313	0.103	0.194	1	MBC1	PIGB
0.00526835	-0.300151	0.063	0.1	1	MBC1	TMEM129
0.00527194	-0.333431	0.057	0.134	1	MBC1	DPP3
0.00528301	-0.408813	0.351	0.437	1	MBC1	RASGRP3
0.00529584	-0.338039	0.264	0.382	1	MBC1	SMARCC1
0.0053437	-0.349453	0.161	0.265	1	MBC1	ZC3H12A
0.00552221	-0.384208	0.103	0.134	1	MBC1	CASP10
0.0055891	-0.286411	0.057	0.131	1	MBC1	PMM1
0.00566016	-0.453735	0.282	0.403	1	MBC1	HNRNPD
0.00566929	-0.313876	0.213	0.326	1	MBC1	PDCD2
0.00569566	-0.265097	0.759	0.851	1	MBC1	MDM4
0.00578099	-0.277518	0.264	0.382	1	MBC1	SGSM3
0.00580574	-0.325711	0.167	0.272	1	MBC1	OSTC
0.00582642	-0.414795	0.172	0.253	1	MBC1	IL13RA1
0.00583039	0.40786	0.374	0.263	1	MBC1	FGD3
0.00595625	-0.325305	0.494	0.577	1	MBC1	HLA-DOA
0.00600969	-0.335371	0.155	0.262	1	MBC1	HINT2
0.00603285	0.394127	0.724	0.631	1	MBC1	SEPTIN7
0.00603763	-0.327611	0.046	0.12	1	MBC1	HS1BP3
0.00607104	-0.318957	0.615	0.72	1	MBC1	CD44
0.00613357	-0.253869	0.121	0.22	1	MBC1	ZNF827
0.00622559	-0.516698	0.351	0.378	1	MBC1	ACTN4
0.0063915	-0.262573	0.207	0.317	1	MBC1	FDPS
0.00640357	-0.39519	0.42	0.536	1	MBC1	MYADM
0.00643529	0.436107	0.132	0.059	1	MBC1	NKAPP1
0.0064687	-0.307264	0.425	0.536	1	MBC1	ACTR3
0.00651651	-0.412452	0.178	0.287	1	MBC1	PSMD9
0.00654794	-0.380294	0.259	0.373	1	MBC1	OCIAD2
0.00659623	-0.351254	0.31	0.43	1	MBC1	LSM10
0.00667252	-0.354451	0.172	0.285	1	MBC1	NSF
0.00674437	-0.270109	0.161	0.251	1	MBC1	BACH2
0.00675609	-0.415426	0.052	0.115	1	MBC1	SMYD3
0.00677518	-0.259923	0.678	0.754	1	MBC1	CYB561A3
0.00682995	-0.483053	0.098	0.143	1	MBC1	TBC1D15
0.0068846	0.5932	0.161	0.106	1	MBC1	BCL6
0.00693748	-0.364243	0.086	0.174	1	MBC1	HCST
0.00698211	-0.324505	0.167	0.274	1	MBC1	NSFL1C
0.00700954	-0.392319	0.356	0.462	1	MBC1	UQCRC1
0.00701183	-0.402654	0.385	0.496	1	MBC1	ATP5F1C
0.00702592	-0.33874	0.236	0.353	1	MBC1	HSPD1
0.00707456	0.425907	0.31	0.215	1	MBC1	LINC01781
0.00713384	-0.451175	0.218	0.314	1	MBC1	CPSF7
0.007184	-0.260667	0.063	0.14	1	MBC1	RMDN3
0.0072268	-0.521148	0.057	0.134	1	MBC1	ALG8
0.00723539	-0.277537	0.603	0.719	1	MBC1	COX7A2
0.00725156	-0.430267	0.144	0.224	1	MBC1	ZBP1
0.00733697	-0.361805	0.144	0.244	1	MBC1	RABGEF1
0.00738316	0.355188	0.247	0.159	1	MBC1	HSPB1
0.00755708	-0.417783	0.092	0.177	1	MBC1	VAMP7
0.0075636	-0.313576	0.109	0.165	1	MBC1	SNX20
0.00756585	0.523947	0.167	0.082	1	MBC1	CD84
0.00776291	-0.420176	0.299	0.412	1	MBC1	CHURC1
0.00786813	-0.443009	0.126	0.215	1	MBC1	IQCB1
0.00802878	-0.463241	0.103	0.194	1	MBC1	MRPS18B
0.00807754	-0.366512	0.046	0.118	1	MBC1	CHID1
0.00810448	-0.437827	0.144	0.224	1	MBC1	FARP2
0.00810492	-0.287538	0.264	0.382	1	MBC1	XRN2
0.00825225	-0.291408	0.362	0.482	1	MBC1	MTMR14
0.00839478	-0.308765	0.397	0.518	1	MBC1	RPS4Y1
0.00843534	-0.286056	0.161	0.265	1	MBC1	AC245297.4
0.00856257	-0.344148	0.684	0.778	1	MBC1	FOXP1
0.00856694	-0.255136	0.04	0.109	1	MBC1	MRPS31
0.00866533	-0.298472	0.259	0.371	1	MBC1	AP2S1
0.0087184	-0.31366	0.04	0.109	1	MBC1	SREBF1
0.00875581	-0.369571	0.299	0.401	1	MBC1	PMPCB
0.00880506	-0.408736	0.04	0.108	1	MBC1	HMBS
0.00890627	-0.379236	0.103	0.195	1	MBC1	BCKDHA
0.00900107	-0.306641	0.04	0.106	1	MBC1	CYSTM1
0.00905331	0.37813	0.253	0.22	1	MBC1	RNF41
0.00911044	-0.41354	0.218	0.317	1	MBC1	MIF4GD
0.00911768	-0.429702	0.46	0.566	1	MBC1	GPI
0.0092387	-0.34471	0.368	0.491	1	MBC1	NPEPPS
0.00927336	-0.437888	0.195	0.29	1	MBC1	GABPB1-AS1
0.0093021	-0.288166	0.506	0.577	1	MBC1	MED10
0.00941995	-0.349237	0.161	0.263	1	MBC1	CLTB
0.00948841	-0.261105	0.511	0.616	1	MBC1	MYO1G
0.00957666	0.399552	0.167	0.09	1	MBC1	CCDC191
0.00968124	-0.419877	0.092	0.181	1	MBC1	ACTR10
0.00969591	-0.307601	0.195	0.301	1	MBC1	SRM
0.00970951	-0.316387	0.218	0.335	1	MBC1	RABGGTB
0.00979075	0.267404	0.172	0.149	1	MBC1	NSUN2
0.00997969	-0.403071	0.155	0.258	1	MBC1	MPPE1
0.00999125	-0.288105	0.138	0.231	1	MBC1	CNIH1
0.00999576	-0.316201	0.04	0.102	1	MBC1	ESS2
9.59e-19	-0.837017	0.887	0.951	1.52e-14	MBC2	ACTG1
3.38e-17	-0.690273	0.606	0.883	5.34e-13	MBC2	ARPC1B
6.03e-15	-1.09577	0.4	0.71	9.53e-11	MBC2	IFI30
1.77e-14	-0.391731	1	1	2.79e-10	MBC2	ACTB
5.3e-14	-0.829364	0.438	0.741	8.37e-10	MBC2	GPX1
1.2e-13	-0.928419	0.362	0.659	1.89e-09	MBC2	ANXA2
1.24e-13	-0.940052	0.306	0.647	1.95e-09	MBC2	COX5A
1.75e-13	-0.412251	0.844	0.963	2.77e-09	MBC2	LSP1
4.75e-13	-0.694363	0.506	0.785	7.5e-09	MBC2	LUC7L3
7.68e-13	-0.3407	0.819	0.953	1.21e-08	MBC2	COTL1
1.3e-12	-0.77296	0.25	0.577	2.06e-08	MBC2	PSMD8
2.65e-12	-0.439825	0.894	0.979	4.19e-08	MBC2	GAPDH
4.02e-12	-0.35198	0.906	0.974	6.34e-08	MBC2	H3-3A
5.08e-12	-0.709028	0.288	0.605	8.03e-08	MBC2	ACP5
5.26e-12	-0.733113	0.281	0.6	8.3e-08	MBC2	RGS19
7.28e-12	0.616438	0.912	0.928	1.15e-07	MBC2	CXCR4
9e-12	-0.369199	0.881	0.974	1.42e-07	MBC2	ARPC2
9.3e-12	-0.385318	0.6	0.855	1.47e-07	MBC2	CPNE5
1.43e-11	-0.643019	0.588	0.827	2.27e-07	MBC2	CLIC1
1.47e-11	-0.47221	0.825	0.944	2.32e-07	MBC2	RAC2
1.6e-11	-0.440311	0.7	0.909	2.52e-07	MBC2	H3P6
1.64e-11	-0.552546	0.656	0.853	2.59e-07	MBC2	PTPN6
1.96e-11	-0.526615	0.637	0.862	3.1e-07	MBC2	ENO1
2.32e-11	-0.581202	0.319	0.622	3.66e-07	MBC2	PSMB3
2.47e-11	-0.695852	0.4	0.698	3.91e-07	MBC2	ATP5MC3
4.23e-11	-0.53594	0.613	0.862	6.68e-07	MBC2	SUB1
5.11e-11	-1.06052	0.25	0.54	8.07e-07	MBC2	DUSP2
5.57e-11	-0.527181	0.35	0.654	8.8e-07	MBC2	TOMM6
5.59e-11	-0.603095	0.438	0.736	8.83e-07	MBC2	NDUFA13
5.98e-11	-0.527068	0.525	0.788	9.44e-07	MBC2	SLC25A5
7.1e-11	-0.422517	0.694	0.909	1.12e-06	MBC2	MYL12A
9.29e-11	-0.527057	0.794	0.927	1.47e-06	MBC2	UCP2
1.32e-10	-0.630996	0.462	0.727	2.08e-06	MBC2	CAP1
1.88e-10	-0.629624	0.188	0.472	2.97e-06	MBC2	JPT1
2.45e-10	-0.611887	0.556	0.801	3.87e-06	MBC2	S100A10
2.78e-10	-0.427687	0.85	0.963	4.4e-06	MBC2	CRIP1
2.79e-10	-0.562531	0.194	0.455	4.41e-06	MBC2	NDUFV2
3.04e-10	-0.63124	0.288	0.579	4.81e-06	MBC2	ARPC5L
3.06e-10	-0.77896	0.3	0.589	4.83e-06	MBC2	EHD1
4.01e-10	-0.614484	0.319	0.612	6.34e-06	MBC2	SMARCB1
5.55e-10	-0.695674	0.188	0.465	8.77e-06	MBC2	RAB5IF
9.23e-10	-0.689192	0.175	0.442	1.46e-05	MBC2	NDUFA10
9.28e-10	0.457195	0.95	0.983	1.47e-05	MBC2	TXNIP
1.09e-09	-0.927256	0.2	0.476	1.72e-05	MBC2	BCL2A1
1.11e-09	-0.553992	0.694	0.876	1.75e-05	MBC2	LCP1
1.27e-09	-0.629389	0.281	0.565	2e-05	MBC2	WDR1
2.19e-09	-0.643919	0.362	0.645	3.46e-05	MBC2	SEC61B
3.02e-09	-0.255299	0.881	0.981	4.77e-05	MBC2	CALM1
3.88e-09	-0.418823	0.519	0.773	6.12e-05	MBC2	CD19
3.97e-09	-0.60944	0.519	0.745	6.28e-05	MBC2	ARPC4
4.06e-09	-0.349822	0.25	0.509	6.41e-05	MBC2	TOR3A
4.85e-09	-0.489068	0.863	0.948	7.66e-05	MBC2	CDC42
4.86e-09	-0.316193	0.556	0.808	7.68e-05	MBC2	LY6E
4.98e-09	-0.44949	0.162	0.406	7.87e-05	MBC2	PRKD2
5.17e-09	-0.639079	0.5	0.733	8.17e-05	MBC2	LDHA
5.89e-09	-0.648388	0.275	0.549	9.3e-05	MBC2	RPS4Y1
6.59e-09	-0.927535	0.1	0.332	0.000104133	MBC2	MPV17
7.23e-09	-0.550234	0.238	0.505	0.000114168	MBC2	CHP1
7.66e-09	-0.433366	0.613	0.837	0.000121001	MBC2	CAPZB
7.88e-09	0.287443	0.981	1	0.000124469	MBC2	MT-ND2
8.72e-09	-0.688085	0.531	0.759	0.000137836	MBC2	SLC25A3
1.05e-08	-0.711982	0.35	0.617	0.000166289	MBC2	UQCRQ
1.05e-08	-0.608012	0.419	0.675	0.000166616	MBC2	ITGB7
1.1e-08	-0.494446	0.375	0.642	0.000173124	MBC2	FKBP1A
1.32e-08	-0.287956	0.156	0.365	0.000208116	MBC2	PTRHD1
1.51e-08	-0.511424	0.613	0.806	0.000239123	MBC2	PPP1CA
1.6e-08	-0.282694	0.925	0.988	0.000252861	MBC2	PPIA
1.64e-08	-0.774769	0.206	0.463	0.00025876	MBC2	GTF3C6
1.78e-08	-0.35713	0.175	0.402	0.000281807	MBC2	NDUFS6
1.79e-08	-0.439268	0.825	0.941	0.000283051	MBC2	CORO1A
2.04e-08	-0.64461	0.356	0.614	0.000323012	MBC2	ARF5
2.04e-08	-0.456656	0.519	0.767	0.000323077	MBC2	HIGD2A
2.55e-08	-0.503462	0.619	0.808	0.000402912	MBC2	MYL12B
2.66e-08	-0.736217	0.281	0.507	0.000420874	MBC2	PDIA6
2.73e-08	-0.287266	0.544	0.78	0.000430997	MBC2	PSMA7
2.83e-08	-0.538218	0.519	0.752	0.00044713	MBC2	CTSH
3.34e-08	-0.795416	0.225	0.469	0.000527698	MBC2	TALDO1
3.48e-08	-0.597179	0.356	0.605	0.000550345	MBC2	VOPP1
3.54e-08	-0.590158	0.325	0.587	0.000560017	MBC2	TBCB
3.56e-08	-0.461684	0.269	0.526	0.000562273	MBC2	NDUFB4
3.56e-08	-0.375151	0.35	0.612	0.000562957	MBC2	NEAT1
3.81e-08	-0.806118	0.238	0.465	0.000602582	MBC2	LPXN
3.98e-08	-0.303325	0.494	0.741	0.000629355	MBC2	NDUFA1
4.11e-08	-0.253587	0.775	0.927	0.000650147	MBC2	YWHAB
4.58e-08	-0.597442	0.312	0.563	0.000723721	MBC2	PIM3
5.69e-08	-0.423634	0.338	0.589	0.000899071	MBC2	WDR83OS
5.72e-08	-0.29767	0.656	0.858	0.000903644	MBC2	HCLS1
6.32e-08	-0.315808	0.088	0.269	0.000998275	MBC2	KLF13
6.42e-08	-0.316991	0.25	0.467	0.00101413	MBC2	NCBP2AS2
6.94e-08	-0.561264	0.594	0.78	0.0010963	MBC2	SPIB
6.99e-08	-0.574371	0.2	0.437	0.00110487	MBC2	PRDX1
7.18e-08	-0.43665	0.475	0.724	0.0011337	MBC2	ATP5F1D
8.59e-08	-0.610596	0.15	0.372	0.00135768	MBC2	PSMD2
8.66e-08	-0.364811	0.444	0.692	0.00136834	MBC2	ATP5MPL
9.42e-08	-0.472682	0.369	0.621	0.00148832	MBC2	PRELID1
9.86e-08	-0.509119	0.519	0.738	0.00155764	MBC2	TPI1
1.06e-07	-0.534534	0.256	0.503	0.00167427	MBC2	BIN2
1.09e-07	-0.696161	0.3	0.549	0.00171692	MBC2	LAT2
1.14e-07	-0.56508	0.356	0.601	0.001803	MBC2	TUBA4A
1.2e-07	-0.263835	0.575	0.804	0.00190226	MBC2	PGK1
1.21e-07	-0.928391	0.112	0.295	0.00191816	MBC2	CXCR3
1.31e-07	-1.01279	0.462	0.642	0.00207188	MBC2	IGLC2
1.61e-07	-0.477888	0.531	0.764	0.00254578	MBC2	UBL5
1.66e-07	-0.520486	0.537	0.748	0.00262325	MBC2	ATP5F1A
1.69e-07	-0.53326	0.3	0.549	0.00266807	MBC2	PGAM1
1.74e-07	-0.276315	0.231	0.441	0.00274281	MBC2	PFDN1
1.81e-07	-0.548543	0.15	0.372	0.00285627	MBC2	CXXC1
1.95e-07	-0.52029	0.488	0.727	0.00308187	MBC2	SASH3
2e-07	-0.449628	0.575	0.785	0.0031672	MBC2	CAPG
2.09e-07	-0.278901	0.294	0.51	0.00329468	MBC2	PSMB6
2.13e-07	-0.531516	0.306	0.554	0.00336069	MBC2	BRK1
2.28e-07	-0.315449	0.506	0.743	0.00360705	MBC2	LRMP
2.4e-07	-0.443674	0.381	0.629	0.00379637	MBC2	ATP6V0E1
2.62e-07	-0.310468	0.15	0.353	0.00413349	MBC2	FLII
2.65e-07	-0.512201	0.325	0.57	0.00418939	MBC2	SND1
2.74e-07	-0.558693	0.219	0.456	0.00432304	MBC2	H2AZ2
2.77e-07	-0.871868	0.169	0.36	0.00437438	MBC2	FGR
2.82e-07	-0.699032	0.231	0.451	0.00445953	MBC2	CD27
2.94e-07	-0.385456	0.094	0.283	0.00464194	MBC2	ALDH16A1
2.98e-07	-0.355799	0.188	0.39	0.00471114	MBC2	SSNA1
3.05e-07	-0.54451	0.15	0.369	0.00481313	MBC2	LAMTOR2
3.11e-07	-0.340713	0.731	0.892	0.00491869	MBC2	PPIAP22
3.12e-07	-0.712036	0.438	0.67	0.00492558	MBC2	JCHAIN
3.13e-07	-0.638531	0.425	0.661	0.00494768	MBC2	ATP5IF1
3.18e-07	-0.406537	0.356	0.603	0.00501744	MBC2	MLF2
3.27e-07	-0.601072	0.331	0.577	0.00516953	MBC2	ATP6V0B
3.36e-07	-0.305655	0.325	0.565	0.00531371	MBC2	PPP4C
3.43e-07	-0.500849	0.25	0.491	0.00541157	MBC2	OSTF1
3.99e-07	-0.419746	0.394	0.636	0.00630245	MBC2	POU2F2
4.07e-07	-0.271499	0.694	0.881	0.00643818	MBC2	IER2
4.26e-07	-0.41903	0.306	0.542	0.006738	MBC2	RBBP4
4.32e-07	0.286184	1	1	0.00682182	MBC2	FP671120.7
4.4e-07	-0.420967	0.719	0.867	0.00695511	MBC2	IL2RG
4.57e-07	0.28552	1	1	0.0072143	MBC2	FP236383.4
4.57e-07	0.28552	1	1	0.0072143	MBC2	FP236383.5
4.59e-07	-0.662161	0.281	0.51	0.00725717	MBC2	ARPC5
4.62e-07	-0.514431	0.388	0.628	0.00729529	MBC2	EIF3C
4.81e-07	-0.393639	0.375	0.61	0.00759877	MBC2	TRMT112
4.89e-07	-0.570422	0.156	0.365	0.00772763	MBC2	MRPL23
4.94e-07	-0.376528	0.194	0.406	0.00781266	MBC2	DEF8
4.97e-07	-0.342304	0.344	0.586	0.00785473	MBC2	CSTB
5.04e-07	0.274304	0.988	1	0.00796203	MBC2	MT-ND1
5.59e-07	-0.429602	0.356	0.598	0.00883318	MBC2	COX7B
5.99e-07	-0.815405	0.156	0.369	0.00946142	MBC2	SEC13
6e-07	-0.662232	0.131	0.339	0.009481	MBC2	DECR1
6.24e-07	-0.50479	0.35	0.591	0.00986038	MBC2	CYBC1
6.42e-07	-0.473297	0.456	0.692	0.010151	MBC2	PTP4A2
6.47e-07	-0.474745	0.094	0.278	0.0102274	MBC2	MRPL28
6.93e-07	-0.380301	0.288	0.523	0.0109546	MBC2	ADD1
6.95e-07	-0.872007	0.319	0.503	0.010977	MBC2	EGR1
7.1e-07	-0.788846	0.138	0.334	0.0112206	MBC2	DUS2
7.37e-07	-0.770897	0.394	0.601	0.0116458	MBC2	CFLAR
7.55e-07	-0.409395	0.381	0.621	0.0119229	MBC2	KIF5B
8.31e-07	-0.591599	0.262	0.495	0.0131377	MBC2	ATP5MF
8.52e-07	-0.603107	0.225	0.455	0.0134623	MBC2	MRPL52
8.95e-07	-0.304861	0.906	0.962	0.0141478	MBC2	ARHGDIB
8.99e-07	-0.49666	0.569	0.74	0.014205	MBC2	ICAM3
9.34e-07	-0.512735	0.469	0.698	0.0147505	MBC2	RNPS1
9.37e-07	-0.580955	0.319	0.552	0.0148085	MBC2	RAB7A
9.6e-07	-0.357793	0.7	0.874	0.0151688	MBC2	CALM2
9.94e-07	-0.3731	0.706	0.871	0.0157066	MBC2	HSPA8
9.98e-07	-0.392017	0.719	0.86	0.0157614	MBC2	BLK
1.05e-06	-0.27006	0.613	0.818	0.016543	MBC2	UBE2J1
1.06e-06	-0.585647	0.375	0.591	0.0167822	MBC2	MDH2
1.11e-06	-0.290101	0.594	0.802	0.0174925	MBC2	SNX22
1.12e-06	-0.416824	0.319	0.554	0.017768	MBC2	RAB1B
1.21e-06	-0.474407	0.219	0.439	0.0191345	MBC2	AKIRIN1
1.21e-06	-0.262165	0.512	0.731	0.0191716	MBC2	COX6A1
1.22e-06	-0.430998	0.138	0.323	0.0192966	MBC2	POLR2F
1.22e-06	-0.376127	0.356	0.579	0.019333	MBC2	DBI
1.23e-06	-0.460092	0.562	0.766	0.0194176	MBC2	NAPSB
1.26e-06	-0.534572	0.325	0.538	0.0198572	MBC2	RHOF
1.28e-06	-0.378828	0.225	0.442	0.0202474	MBC2	MFNG
1.43e-06	0.295898	1	1	0.0226677	MBC2	RPS27
1.48e-06	-0.282164	0.55	0.767	0.0233233	MBC2	VIM
1.74e-06	-0.274206	0.831	0.942	0.027478	MBC2	LIMD2
1.83e-06	-0.496437	0.262	0.488	0.0288586	MBC2	PPP1R14A
1.88e-06	-0.486537	0.562	0.724	0.0296565	MBC2	LITAF
1.91e-06	-0.528186	0.469	0.685	0.030251	MBC2	MAP1LC3B
1.92e-06	-0.685228	0.125	0.323	0.0302695	MBC2	PDLIM2
1.95e-06	-0.646708	0.394	0.598	0.0307428	MBC2	SELENOT
2.02e-06	-0.424679	0.419	0.649	0.0319156	MBC2	NDUFB9
2.06e-06	-0.317503	0.244	0.435	0.0326014	MBC2	SMIM26
2.08e-06	-0.377871	0.394	0.624	0.0328882	MBC2	ATP6V1F
2.17e-06	-0.289381	0.338	0.568	0.0343246	MBC2	SNAP23
2.27e-06	-0.273085	0.456	0.67	0.0359096	MBC2	NDUFA11
2.35e-06	-0.339701	0.619	0.816	0.0370557	MBC2	TLE5
2.5e-06	-0.27653	0.744	0.888	0.0394856	MBC2	HLA-DQA2
2.52e-06	-0.449334	0.013	0.129	0.0397589	MBC2	CCDC28B
2.52e-06	-0.296779	0.675	0.858	0.0397592	MBC2	PRR13
2.58e-06	-0.491368	0.088	0.259	0.0408052	MBC2	NUDT22
2.62e-06	-0.40302	0.531	0.741	0.0414584	MBC2	SYK
2.79e-06	-0.672717	0.156	0.344	0.044124	MBC2	SIDT2
2.88e-06	-0.351182	0.262	0.483	0.0454252	MBC2	NAA38
2.89e-06	-0.573033	0.344	0.563	0.0456245	MBC2	ECH1
2.95e-06	-0.655665	0.15	0.35	0.0466447	MBC2	FIBP
3.09e-06	-0.423806	0.125	0.318	0.0487779	MBC2	GRHPR
3.25e-06	-0.390452	0.056	0.199	0.0513262	MBC2	PDRG1
3.27e-06	-0.682602	0.262	0.47	0.0516663	MBC2	SF3A1
3.34e-06	-0.596217	0.038	0.177	0.0528467	MBC2	FAS
3.42e-06	-0.268892	0.431	0.649	0.0540397	MBC2	EIF3M
3.57e-06	-0.370342	0.206	0.416	0.0564065	MBC2	GNAI3
3.67e-06	-0.534116	0.431	0.636	0.0580096	MBC2	YWHAQ
3.82e-06	-0.268336	0.431	0.656	0.0603732	MBC2	HMGA1
3.89e-06	-0.341935	0.344	0.568	0.0614362	MBC2	ACAP2
4.01e-06	-0.782443	0.069	0.192	0.063322	MBC2	CWC27
4.14e-06	-0.263074	0.406	0.628	0.0654644	MBC2	ARF6
4.27e-06	-0.584627	0.119	0.304	0.0674103	MBC2	TIFA
4.31e-06	-0.515817	0.244	0.446	0.0680303	MBC2	SHMT2
4.64e-06	-0.448138	0.556	0.748	0.0733144	MBC2	ITGB2
4.82e-06	-0.428598	0.362	0.577	0.0761601	MBC2	UBE2L3
4.94e-06	-0.454746	0.225	0.43	0.0780927	MBC2	CDK2AP2
5.05e-06	-0.519679	0.069	0.22	0.0797984	MBC2	PDE6D
5.06e-06	-0.558522	0.344	0.566	0.0799609	MBC2	IGLC3
5.14e-06	-0.251414	0.544	0.75	0.0812194	MBC2	ELOB
5.2e-06	-0.394786	0.388	0.61	0.0821391	MBC2	UBE2N
5.5e-06	-0.374238	0.388	0.61	0.0868738	MBC2	GHITM
5.56e-06	-0.490767	0.325	0.547	0.0878042	MBC2	GYPC
5.63e-06	-0.604751	0.081	0.243	0.0889235	MBC2	EBI3
5.76e-06	-0.581705	0.088	0.257	0.0909797	MBC2	THEM4
6.11e-06	-0.762189	0.069	0.222	0.0964736	MBC2	SNF8
6.22e-06	-0.493608	0.281	0.5	0.0983263	MBC2	HDAC1
6.28e-06	-0.428095	0.281	0.497	0.0992068	MBC2	UBE2G1
6.6e-06	-0.344574	0.144	0.33	0.104274	MBC2	SRGN
6.74e-06	-0.372295	0.544	0.745	0.106508	MBC2	XRCC6
6.81e-06	-0.313032	0.25	0.458	0.107528	MBC2	SPI1
6.92e-06	-0.286107	0.125	0.273	0.109266	MBC2	AC022966.1
7.2e-06	-0.269881	0.444	0.647	0.113738	MBC2	NDUFB8
7.2e-06	-0.698025	0.106	0.285	0.113753	MBC2	UROS
7.34e-06	-0.637789	0.238	0.435	0.115978	MBC2	VDAC1
7.61e-06	-0.593387	0.494	0.684	0.120178	MBC2	TKT
7.63e-06	-0.432574	0.456	0.671	0.120553	MBC2	MAP4K1
7.68e-06	-0.270695	0.456	0.663	0.121389	MBC2	TSTD1
7.82e-06	-0.333707	0.238	0.448	0.123577	MBC2	FKBP8
7.93e-06	-0.291077	0.656	0.841	0.125344	MBC2	SNHG29
7.93e-06	-0.285692	0.644	0.829	0.125362	MBC2	PKM
8.37e-06	0.515479	0.188	0.203	0.132293	MBC2	MAGOH
8.49e-06	-0.602208	0.106	0.281	0.134066	MBC2	MAPKAPK5-AS1
8.53e-06	-0.703223	0.281	0.481	0.13482	MBC2	UQCRC1
8.63e-06	-0.379788	0.375	0.593	0.136341	MBC2	VCP
8.82e-06	-0.472056	0.238	0.444	0.139372	MBC2	HADHA
8.84e-06	-0.382607	0.2	0.404	0.139741	MBC2	VASP
8.87e-06	-0.501003	0.375	0.579	0.140131	MBC2	APBB1IP
8.9e-06	-0.537706	0.269	0.483	0.140616	MBC2	ITGB1
9.11e-06	-0.250026	0.219	0.393	0.143955	MBC2	BCL7B
9.15e-06	-0.47584	0.319	0.535	0.144546	MBC2	S100A4
9.19e-06	-0.36414	0.462	0.675	0.145207	MBC2	SNRPG
9.19e-06	0.307977	0.981	0.998	0.145221	MBC2	FP671120.8
9.38e-06	-0.375148	0.306	0.523	0.148189	MBC2	POLR2E
9.42e-06	-0.470223	0.056	0.208	0.148877	MBC2	DCPS
9.64e-06	-0.673054	0.25	0.421	0.152264	MBC2	AP1M1
1e-05	-0.362897	0.713	0.858	0.158523	MBC2	HNRNPA2B1
1.03e-05	-0.485551	0.5	0.696	0.162693	MBC2	SEPTIN7
1.04e-05	-0.816624	0.619	0.766	0.16481	MBC2	IGHG2
1.06e-05	-0.64687	0.156	0.348	0.167297	MBC2	ANXA4
1.06e-05	-0.328926	0.056	0.198	0.167995	MBC2	EEA1
1.08e-05	-0.572367	0.212	0.416	0.171346	MBC2	SLX1A
1.1e-05	-0.369548	0.544	0.72	0.173139	MBC2	PSMB9
1.1e-05	-0.568982	0.225	0.428	0.174157	MBC2	REEP5
1.11e-05	-0.512563	0.438	0.635	0.1757	MBC2	MYO1G
1.11e-05	-0.787096	0.175	0.351	0.175965	MBC2	ELOVL1
1.12e-05	-0.351803	0.162	0.33	0.176376	MBC2	NAAA
1.14e-05	-0.657577	0.081	0.241	0.179459	MBC2	GUSB
1.14e-05	-0.357575	0.344	0.559	0.180555	MBC2	MAP3K8
1.16e-05	-0.558222	0.25	0.46	0.183618	MBC2	PGLS
1.16e-05	-0.328545	0.306	0.516	0.183824	MBC2	MZB1
1.17e-05	-0.474776	0.038	0.17	0.18459	MBC2	CKS2
1.19e-05	0.297856	0.969	0.995	0.187874	MBC2	MT-ND3
1.21e-05	0.333981	0.981	0.986	0.191866	MBC2	TSC22D3
1.24e-05	-0.529833	0.388	0.584	0.19594	MBC2	GPI
1.3e-05	-0.481355	0.188	0.385	0.205963	MBC2	TWF2
1.3e-05	-0.412546	0.112	0.276	0.206026	MBC2	C4orf48
1.31e-05	-0.414019	0.681	0.841	0.206936	MBC2	GPR183
1.33e-05	-0.504269	0.419	0.605	0.209508	MBC2	CPNE1
1.33e-05	-0.263842	0.294	0.5	0.209978	MBC2	MICOS10
1.34e-05	-0.424522	0.219	0.409	0.211038	MBC2	MAP2K3
1.34e-05	-0.370755	0.594	0.783	0.21115	MBC2	TBC1D10C
1.35e-05	-0.345152	0.244	0.439	0.213251	MBC2	NDUFB1
1.45e-05	-0.357269	0.525	0.729	0.228876	MBC2	ELOVL5
1.48e-05	-0.402874	0.331	0.54	0.233329	MBC2	ACADVL
1.5e-05	-0.267438	0.462	0.673	0.237451	MBC2	MORF4L1
1.52e-05	-0.628029	0.1	0.269	0.239565	MBC2	HMOX2
1.52e-05	-0.678238	0.231	0.404	0.240293	MBC2	CTBP1
1.53e-05	-0.626431	0.131	0.311	0.240962	MBC2	CCDC167
1.55e-05	-0.298453	0.244	0.435	0.24435	MBC2	ATP5PD
1.56e-05	-0.295287	0.362	0.572	0.245992	MBC2	GNG5
1.57e-05	-0.387274	0.438	0.649	0.247825	MBC2	AP2M1
1.58e-05	-0.361937	0.206	0.386	0.249473	MBC2	GGT1.1
1.6e-05	-0.333067	0.056	0.191	0.25218	MBC2	TIMM8B
1.6e-05	-0.609526	0.088	0.247	0.253321	MBC2	C11orf98
1.68e-05	-0.364657	0.088	0.24	0.266082	MBC2	PLIN3
1.7e-05	-0.364575	0.013	0.105	0.269121	MBC2	PLBD2
1.72e-05	-0.329542	0.244	0.425	0.271378	MBC2	ATP5MC1
1.76e-05	-0.324895	0.25	0.453	0.278391	MBC2	CLINT1
1.77e-05	-0.36359	0.269	0.476	0.278879	MBC2	PPP1R18
1.78e-05	-0.42184	0.238	0.439	0.281354	MBC2	PPA1
1.84e-05	-0.582243	0.031	0.152	0.291074	MBC2	DHRS9
1.85e-05	-0.284659	0.194	0.376	0.292352	MBC2	TRAF4
1.86e-05	-0.344328	0.319	0.524	0.294114	MBC2	BSG
1.93e-05	-0.347603	0.25	0.449	0.304808	MBC2	CAPN2
1.93e-05	-0.278056	0.506	0.701	0.305446	MBC2	GPX4
1.95e-05	-0.418487	0.094	0.245	0.308537	MBC2	DDX41
1.96e-05	-0.329142	0.256	0.456	0.309978	MBC2	IGFLR1
2.01e-05	-0.466971	0.125	0.301	0.317935	MBC2	VSIR
2.02e-05	-0.491813	0.256	0.456	0.319238	MBC2	SEC11A
2.04e-05	-0.373242	0.369	0.579	0.323071	MBC2	PRDX5
2.05e-05	-0.394925	0.212	0.406	0.324247	MBC2	IFITM3
2.07e-05	-0.372037	0.275	0.479	0.327353	MBC2	PAK2
2.08e-05	-0.264285	0.062	0.196	0.328221	MBC2	SUCLA2
2.13e-05	-0.354881	0.344	0.554	0.337064	MBC2	C1QBP
2.15e-05	-0.309294	0.494	0.696	0.339552	MBC2	SYTL1
2.15e-05	-0.553664	0.088	0.248	0.340363	MBC2	HIGD1A
2.16e-05	-0.423488	0.55	0.699	0.341167	MBC2	MTSS1
2.19e-05	-0.408809	0.256	0.458	0.345769	MBC2	SRSF9
2.19e-05	-0.471328	0.575	0.759	0.346097	MBC2	CIB1
2.22e-05	-0.342773	0.887	0.951	0.350954	MBC2	LTB
2.25e-05	-0.662076	0.138	0.318	0.354758	MBC2	ITGB1BP1
2.26e-05	-0.560451	0.288	0.493	0.357156	MBC2	SNRPC
2.36e-05	-0.31051	0.262	0.465	0.3736	MBC2	GNB2
2.42e-05	-0.426884	0.369	0.575	0.382993	MBC2	G3BP2
2.42e-05	-0.444657	0.075	0.21	0.383083	MBC2	PITRM1
2.49e-05	-0.545085	0.188	0.374	0.393779	MBC2	ISG15
2.56e-05	-0.375917	0.019	0.124	0.405171	MBC2	FMC1
2.57e-05	-0.459508	0.25	0.451	0.40538	MBC2	GNAI2
2.64e-05	-0.416114	0.075	0.22	0.416653	MBC2	PIGS
2.64e-05	-0.355403	0.431	0.636	0.417048	MBC2	IFNGR2
2.64e-05	-0.374652	0.306	0.512	0.417777	MBC2	SPINT2
2.67e-05	-0.275736	0.225	0.406	0.421401	MBC2	SRI
2.68e-05	-0.31066	0.444	0.642	0.423049	MBC2	TUBB
2.7e-05	-0.517975	0.425	0.605	0.426775	MBC2	SEPTIN1
2.79e-05	-0.416147	0.394	0.601	0.440794	MBC2	SERBP1
2.83e-05	-0.42211	0.312	0.519	0.447499	MBC2	STARD7
2.86e-05	-0.660882	0.094	0.236	0.452601	MBC2	PPM1M
2.92e-05	-0.67859	0.219	0.39	0.461492	MBC2	COPZ1
2.93e-05	-0.285676	0.131	0.301	0.462285	MBC2	UBQLN2
3.21e-05	-0.479007	0.138	0.311	0.507319	MBC2	FKBP3
3.26e-05	-0.774148	0.131	0.287	0.515141	MBC2	DCTN2
3.3e-05	-0.541972	0.15	0.329	0.521359	MBC2	MRPL43
3.35e-05	-0.315805	0.725	0.869	0.528944	MBC2	SNX3
3.35e-05	-0.296617	0.344	0.549	0.529661	MBC2	CIAO2A
3.41e-05	-0.432457	0.175	0.351	0.538347	MBC2	ATXN10
3.44e-05	-0.617927	0.306	0.477	0.543178	MBC2	COBLL1
3.46e-05	-0.348644	0.188	0.376	0.546284	MBC2	ERP44
3.68e-05	-0.583056	0.219	0.393	0.581922	MBC2	REST
3.79e-05	-0.539906	0.306	0.507	0.599527	MBC2	MIEN1
3.85e-05	-0.280712	0.269	0.462	0.60827	MBC2	NOP16
3.87e-05	-0.276083	0.231	0.402	0.611028	MBC2	AP1S2
3.87e-05	-0.46852	0.131	0.287	0.611244	MBC2	BAG1
3.87e-05	-0.421839	0.375	0.58	0.611965	MBC2	NDUFB2
3.9e-05	-0.267005	0.444	0.645	0.616153	MBC2	NDUFB11
4.04e-05	-0.489994	0.031	0.105	0.638285	MBC2	PRR5
4.11e-05	-0.525234	0.075	0.22	0.650061	MBC2	CDC42EP3
4.18e-05	-0.498275	0.3	0.5	0.660363	MBC2	MRPL54
4.19e-05	-0.263423	0.162	0.316	0.662625	MBC2	RPF1
4.28e-05	-0.32714	0.062	0.191	0.676661	MBC2	CD70
4.29e-05	-0.415899	0.381	0.58	0.677483	MBC2	RBM34
4.44e-05	-0.530225	0.1	0.259	0.701326	MBC2	SVBP
4.46e-05	-0.660563	0.094	0.248	0.70515	MBC2	HSPB11
4.52e-05	-0.71586	0.119	0.271	0.713645	MBC2	GSN
4.56e-05	-0.640459	0.125	0.267	0.719794	MBC2	TIMM13
4.56e-05	-0.526629	0.144	0.316	0.720591	MBC2	GPAA1
4.56e-05	-0.55035	0.212	0.402	0.720609	MBC2	ELOF1
4.7e-05	-0.40412	0.256	0.451	0.742543	MBC2	TCF3
4.8e-05	-0.403963	0.412	0.615	0.757914	MBC2	PLEK
4.8e-05	-0.643063	0.075	0.215	0.758348	MBC2	HCK
4.86e-05	-0.460342	0.294	0.491	0.767404	MBC2	XRCC5
4.9e-05	-0.585022	0.031	0.114	0.773709	MBC2	TUBB2A
4.93e-05	-0.433459	0.094	0.25	0.779433	MBC2	ADGRG5
5.05e-05	-0.533032	0.15	0.325	0.797604	MBC2	SPAG7
5.13e-05	-0.380537	0.194	0.36	0.809795	MBC2	RNF181
5.15e-05	-0.417859	0.419	0.621	0.814057	MBC2	PARP1
5.3e-05	-0.630038	0.05	0.178	0.837141	MBC2	ATP6V1D
5.52e-05	-0.252636	0.719	0.869	0.871711	MBC2	HNRNPK
5.54e-05	-0.615009	0.206	0.392	0.874864	MBC2	WARS1
5.68e-05	-0.564266	0.069	0.208	0.897889	MBC2	ANTKMT
5.69e-05	-0.460167	0.181	0.357	0.898915	MBC2	IFI27L2
5.8e-05	-0.388624	0.256	0.444	0.916471	MBC2	EIF6
6.1e-05	-0.538783	0.419	0.596	0.963607	MBC2	CSK
6.17e-05	-0.399278	0.188	0.362	0.97415	MBC2	RAB6A
6.24e-05	-0.495407	0.331	0.526	0.985315	MBC2	TMED2
6.34e-05	-0.329407	0.375	0.575	1	MBC2	PPP1R2
6.39e-05	-0.367798	0.537	0.726	1	MBC2	HSH2D
6.4e-05	-0.55093	0.112	0.271	1	MBC2	MRPL38
6.41e-05	-0.57015	0.288	0.479	1	MBC2	AIM2
6.57e-05	-0.287907	0.356	0.535	1	MBC2	VAMP8
6.68e-05	-0.417844	0.338	0.535	1	MBC2	DYNLRB1
6.7e-05	-0.542043	0.081	0.224	1	MBC2	RIOK1
6.72e-05	-0.403109	0.362	0.561	1	MBC2	STAG3L3
6.75e-05	-0.304958	0.694	0.848	1	MBC2	EIF4G2
6.76e-05	-0.325989	0.262	0.449	1	MBC2	TMUB1
6.87e-05	-0.402865	0.188	0.365	1	MBC2	GEMIN7
6.9e-05	-0.375257	0.262	0.453	1	MBC2	PIH1D1
7.3e-05	-0.364014	0.119	0.266	1	MBC2	BFAR
7.39e-05	-0.556031	0.019	0.121	1	MBC2	CHAD
7.41e-05	0.589638	0.444	0.267	1	MBC2	XIST
7.49e-05	-0.30465	0.275	0.46	1	MBC2	PUF60
7.73e-05	-0.570915	0.288	0.481	1	MBC2	DDT
7.81e-05	-0.359127	0.438	0.631	1	MBC2	SCIMP
7.92e-05	-0.356939	0.887	0.907	1	MBC2	FOS
8.14e-05	-0.449739	0.038	0.152	1	MBC2	TESC
8.34e-05	-0.499467	0.406	0.568	1	MBC2	VPS28
8.37e-05	-0.268839	0.544	0.731	1	MBC2	NCOR1
8.41e-05	-0.40761	0.494	0.682	1	MBC2	WASF2
8.44e-05	-0.269037	0.3	0.495	1	MBC2	NDUFC2
8.56e-05	-0.355826	0.375	0.572	1	MBC2	CSNK1A1
8.58e-05	-0.457127	0.25	0.439	1	MBC2	IRF5
8.99e-05	-0.322585	0.119	0.276	1	MBC2	NDUFB6
9e-05	-0.520157	0.069	0.206	1	MBC2	COMMD4
9.13e-05	-0.263121	0.331	0.517	1	MBC2	IRF9
9.26e-05	-0.398058	0.181	0.357	1	MBC2	ECE1
9.44e-05	-0.410705	0.294	0.486	1	MBC2	PSMD4
9.61e-05	-0.450125	0.169	0.334	1	MBC2	NARF
9.8e-05	-0.486714	0.162	0.323	1	MBC2	ESYT1
9.91e-05	-0.41237	0.138	0.302	1	MBC2	MAP2K2
0.000101372	-0.602455	0.119	0.278	1	MBC2	H2BC12
0.000101527	-0.273349	0.125	0.281	1	MBC2	TRAK1
0.000101816	-0.347672	0.05	0.159	1	MBC2	EBNA1BP2
0.000102097	-0.533517	0.325	0.503	1	MBC2	PSMB7
0.000102796	-0.366821	0.038	0.154	1	MBC2	LIMK1
0.000102854	-0.374694	0.25	0.432	1	MBC2	NDUFA2
0.000105711	-0.35955	0.319	0.512	1	MBC2	TPR
0.00010986	-0.43468	0.325	0.516	1	MBC2	TMEM123
0.000110335	-0.609414	0.338	0.486	1	MBC2	GRAP
0.000110778	-0.747928	0.144	0.271	1	MBC2	UNC93B1
0.000110895	-0.641918	0.181	0.344	1	MBC2	TUBB4B
0.000114115	-0.291425	0.606	0.78	1	MBC2	PPIB
0.000114232	-0.399603	0.088	0.22	1	MBC2	VAMP3
0.000114788	-0.374449	0.206	0.376	1	MBC2	NDUFA9
0.000117173	-0.657788	0.106	0.241	1	MBC2	ING4
0.00011937	-0.34141	0.244	0.416	1	MBC2	LSM4
0.000119818	-0.320963	0.344	0.53	1	MBC2	DDOST
0.000121898	-0.521485	0.169	0.339	1	MBC2	LSM2
0.000125772	-0.392019	0.381	0.573	1	MBC2	PSMA2
0.000126302	-0.352049	0.312	0.5	1	MBC2	CYB5R3
0.000127729	-0.5006	0.231	0.411	1	MBC2	LBR
0.000128585	-0.304649	0.231	0.407	1	MBC2	SERPINB1
0.000129777	-0.553645	0.15	0.304	1	MBC2	POLDIP2
0.000130245	-0.397558	0.356	0.549	1	MBC2	PPP2R1A
0.00013543	-0.439054	0.231	0.414	1	MBC2	DDAH2
0.00013598	-0.452394	0.181	0.353	1	MBC2	TXN2
0.000136285	-0.335365	0.531	0.715	1	MBC2	ISG20
0.000138082	-0.441789	0.031	0.138	1	MBC2	PPID
0.000138482	-0.361685	0.206	0.381	1	MBC2	CUX1
0.00014005	-0.406828	0.112	0.264	1	MBC2	SAMM50
0.000142492	-0.432813	0.206	0.383	1	MBC2	AP2S1
0.000143261	-0.508	0.338	0.528	1	MBC2	IDH3B
0.00014376	-0.565815	0.075	0.203	1	MBC2	CRACR2B
0.000147289	-0.412553	0.219	0.393	1	MBC2	KLF10
0.000149176	-0.263044	0.212	0.381	1	MBC2	SNHG16
0.000149834	-0.298637	0.769	0.879	1	MBC2	CNN2
0.000150918	-0.550554	0.2	0.376	1	MBC2	PYCARD
0.000151109	-0.350846	0.05	0.17	1	MBC2	PANK2
0.000153073	-0.50108	0.2	0.376	1	MBC2	SRP19
0.000154386	-0.463796	0.062	0.185	1	MBC2	GLB1
0.000154516	-0.645524	0.162	0.299	1	MBC2	ECHS1
0.00015467	-0.271824	0.444	0.633	1	MBC2	HLA-DOB
0.000157581	-0.263052	0.125	0.281	1	MBC2	FAM117B
0.000159373	-0.251716	0.306	0.484	1	MBC2	PXK
0.000164546	-0.428096	0.062	0.191	1	MBC2	DYNC1I2
0.000164813	-0.362384	0.231	0.399	1	MBC2	PSME3
0.000165068	-0.558142	0.269	0.442	1	MBC2	CYC1
0.000165811	-0.401416	0.275	0.46	1	MBC2	TFRC
0.000167758	-0.361827	0.175	0.343	1	MBC2	ABCF1
0.000173887	0.253919	0.238	0.231	1	MBC2	FTLP3
0.000180855	-0.306554	0.162	0.323	1	MBC2	CLPP
0.000181624	-0.424274	0.081	0.219	1	MBC2	IKBKG
0.000185534	-0.312474	0.338	0.524	1	MBC2	YTHDF2
0.00018585	-0.425136	0.225	0.402	1	MBC2	NUTF2
0.000188649	-0.440944	0.362	0.54	1	MBC2	CALM3
0.000190565	-0.341385	0.7	0.834	1	MBC2	NME2
0.0001917	-0.452708	0.05	0.166	1	MBC2	NTMT1
0.00019206	-0.254938	0.119	0.252	1	MBC2	PRPSAP2
0.000194208	-0.277984	0.331	0.517	1	MBC2	CCDC50
0.000196464	-0.302816	0.581	0.747	1	MBC2	TMBIM6
0.000198417	-0.326914	0.531	0.712	1	MBC2	AP003419.1
0.000198511	-0.450449	0.194	0.364	1	MBC2	METTL3
0.00020044	-0.674712	0.125	0.281	1	MBC2	CD1C
0.000204744	-0.264695	0.244	0.407	1	MBC2	AC129492.3
0.000204902	-0.658985	0.112	0.194	1	MBC2	SIGMAR1
0.000211994	-0.251868	0.156	0.309	1	MBC2	AC012085.1
0.000213622	-0.300474	0.362	0.542	1	MBC2	SF3B6
0.000215042	-0.502501	0.1	0.234	1	MBC2	SSR3
0.000215525	-0.410073	0.55	0.713	1	MBC2	MTDH
0.000216893	-0.804518	0.075	0.198	1	MBC2	TNF
0.000218347	-0.428878	0.25	0.427	1	MBC2	CCT3
0.000221978	-0.534663	0.281	0.463	1	MBC2	TSPO
0.000222166	-0.415762	0.162	0.323	1	MBC2	MRPL44
0.000222898	-0.469179	0.138	0.294	1	MBC2	TMED3
0.000228843	-0.300027	0.288	0.465	1	MBC2	LRCH4
0.000229711	-0.524354	0.356	0.542	1	MBC2	RTRAF
0.00023297	-0.428349	0.062	0.187	1	MBC2	PLEKHG2
0.000233275	0.257873	0.844	0.899	1	MBC2	MT-ATP8
0.000235092	-0.540066	0.081	0.177	1	MBC2	SLC66A3
0.000236634	-0.330149	0.281	0.46	1	MBC2	PSMC5
0.000237985	-0.283919	0.05	0.163	1	MBC2	ZNF664
0.000249408	-0.64306	0.094	0.22	1	MBC2	SYMPK
0.000249618	-0.400606	0.219	0.393	1	MBC2	MAP4
0.000250233	-0.252089	0.319	0.495	1	MBC2	VPS29
0.000257255	-0.333054	0.069	0.198	1	MBC2	EZH2
0.000259434	-0.382724	0.138	0.274	1	MBC2	NDUFB3
0.00025973	-0.346733	0.031	0.131	1	MBC2	TGM2
0.000261686	-0.288677	0.175	0.336	1	MBC2	PTPMT1
0.000263739	-0.566542	0.169	0.332	1	MBC2	GSDMD
0.000271494	-0.390443	0.125	0.257	1	MBC2	SURF1
0.000272759	-0.40983	0.212	0.385	1	MBC2	ABTB1
0.000279223	-0.2721	0.719	0.846	1	MBC2	EIF3F
0.000279783	-0.45115	0.144	0.299	1	MBC2	AC026464.4
0.00028344	-0.407649	0.225	0.395	1	MBC2	ANKRD13A
0.000285433	-0.386754	0.056	0.168	1	MBC2	ZBTB32
0.00029097	-0.410511	0.281	0.462	1	MBC2	P4HB
0.000291713	-0.349805	0.181	0.337	1	MBC2	MRPS6
0.000293005	0.293709	0.25	0.325	1	MBC2	YTHDF3
0.00029654	-0.45151	0.269	0.441	1	MBC2	RAC1
0.000297437	-0.45938	0.225	0.395	1	MBC2	MDH1
0.000298155	-0.262708	0.112	0.255	1	MBC2	NCOA4
0.000298725	-0.501455	0.138	0.294	1	MBC2	PMVK
0.000311519	-0.360366	0.388	0.57	1	MBC2	ANXA7
0.000313274	-0.302135	0.269	0.444	1	MBC2	ADRM1
0.00031506	-0.337887	0.731	0.837	1	MBC2	SELL
0.000316961	-0.516081	0.225	0.397	1	MBC2	SCAMP2
0.000317039	-0.410506	0.106	0.25	1	MBC2	ABRACL
0.000317752	-0.288648	0.119	0.255	1	MBC2	SIRT2
0.000322111	-0.544921	0.281	0.449	1	MBC2	UQCRC2
0.000332816	-0.366914	0.238	0.409	1	MBC2	PRDX2
0.000335177	-0.331121	0.238	0.409	1	MBC2	FAM107B
0.000336469	-0.317204	0.106	0.217	1	MBC2	S100A11
0.000340293	-0.358947	0.575	0.724	1	MBC2	DBNL
0.000340488	-0.511311	0.081	0.212	1	MBC2	COMMD8
0.000340549	-0.539347	0.138	0.248	1	MBC2	NOC2L
0.000341092	-0.324358	0.038	0.135	1	MBC2	BCKDK
0.000341737	-0.566426	0.188	0.35	1	MBC2	CHMP2B
0.00034485	-0.414583	0.238	0.411	1	MBC2	GRN
0.000345266	-0.408367	0.306	0.486	1	MBC2	PSMD13
0.000347532	0.406405	0.5	0.579	1	MBC2	CDC42SE2
0.000347777	-0.250079	0.188	0.332	1	MBC2	SSBP4
0.000350272	-0.496278	0.381	0.554	1	MBC2	PHB2
0.000350957	-0.356776	0.225	0.388	1	MBC2	MRPL55
0.00035546	0.306688	0.256	0.322	1	MBC2	RABGGTB
0.00035974	-0.506347	0.031	0.126	1	MBC2	CDK7
0.000359832	-0.454254	0.069	0.182	1	MBC2	LIPA
0.000361555	-0.288644	0.194	0.348	1	MBC2	RSU1
0.000363245	-0.344659	0.338	0.519	1	MBC2	ARL5A
0.000368146	-0.626952	0.162	0.306	1	MBC2	NDUFAF8
0.000370195	-0.363777	0.394	0.561	1	MBC2	TUFM
0.000371229	-0.275745	0.288	0.456	1	MBC2	DNAJC8
0.00037314	0.257046	0.088	0.138	1	MBC2	LINC00265
0.000374926	-0.418966	0.138	0.285	1	MBC2	EIF4E2
0.000378389	-0.335405	0.35	0.531	1	MBC2	UBE2V1
0.000380467	-0.252635	0.562	0.733	1	MBC2	CD47
0.000385366	-0.257412	0.069	0.191	1	MBC2	C16orf87
0.000387014	-0.332258	0.138	0.28	1	MBC2	PFKP
0.000392486	-0.433134	0.238	0.407	1	MBC2	DOK3
0.000396094	-0.419214	0.262	0.437	1	MBC2	HMGN3
0.000396461	-0.406728	0.425	0.598	1	MBC2	RPN1
0.000401973	-0.257287	0.388	0.568	1	MBC2	SF3B2
0.000402638	-0.320489	0.094	0.227	1	MBC2	TSPAN14
0.000408121	-0.573464	0.038	0.142	1	MBC2	FABP5
0.000415332	-0.294515	0.713	0.853	1	MBC2	CHCHD2
0.000415351	-0.433556	0.194	0.353	1	MBC2	CCT5
0.000421627	-0.633647	0.031	0.128	1	MBC2	AC010186.4
0.000422808	-0.535021	0.112	0.253	1	MBC2	CTSB
0.000434305	-0.402428	0.356	0.521	1	MBC2	ANAPC5
0.000434419	-0.271517	0.088	0.22	1	MBC2	ARL4C
0.000436011	-0.434385	0.125	0.262	1	MBC2	EMC6
0.00043731	-0.408825	0.131	0.276	1	MBC2	NCOA7
0.00043875	-0.318647	0.162	0.316	1	MBC2	RNF187
0.000449221	-0.503271	0.169	0.329	1	MBC2	CARD16
0.000455068	-0.415642	0.169	0.327	1	MBC2	PPP1R7
0.000457226	-0.334363	0.331	0.488	1	MBC2	MTMR14
0.000459056	-0.509683	0.212	0.378	1	MBC2	MZT2A
0.000466099	-0.557259	0.094	0.226	1	MBC2	FKBP2
0.000469588	-0.562774	0.219	0.355	1	MBC2	NAA10
0.000474819	-0.607644	0.038	0.138	1	MBC2	AGTRAP
0.00047867	-0.473259	0.219	0.378	1	MBC2	PIK3AP1
0.000481682	-0.317266	0.05	0.154	1	MBC2	TSEN15
0.00048679	-0.267559	0.194	0.339	1	MBC2	DAXX
0.000487768	-0.407577	0.381	0.559	1	MBC2	GOLPH3
0.000492679	-0.44633	0.1	0.231	1	MBC2	TYMP
0.000509354	-0.285332	0.044	0.143	1	MBC2	NIPSNAP1
0.000510641	-0.541577	0.125	0.269	1	MBC2	FAM50A
0.000515811	-0.642918	0.044	0.122	1	MBC2	MRPL15
0.000518487	0.282193	0.144	0.138	1	MBC2	FAM53C
0.000519278	-0.374503	0.175	0.318	1	MBC2	NDUFAB1
0.000523232	-0.349387	0.031	0.128	1	MBC2	ING2
0.000526361	-0.525252	0.025	0.11	1	MBC2	AL358333.3
0.000527648	-0.333472	0.262	0.43	1	MBC2	RPS19BP1
0.000527653	-0.622252	0.106	0.233	1	MBC2	DCTPP1
0.000536999	-0.325184	0.138	0.283	1	MBC2	TLR10
0.000537768	-0.455932	0.125	0.269	1	MBC2	MED16
0.000539771	-0.2944	0.556	0.722	1	MBC2	SSR4
0.000543209	-0.495069	0.125	0.266	1	MBC2	PDHB
0.000543794	-0.350396	0.238	0.397	1	MBC2	ZNHIT1
0.000556782	-0.757271	0.194	0.332	1	MBC2	ATG12
0.000563029	-0.386284	0.181	0.337	1	MBC2	RBM42
0.00058823	-0.346891	0.081	0.208	1	MBC2	SCML4
0.000593085	-0.429648	0.125	0.267	1	MBC2	HINT2
0.000596203	-0.483766	0.081	0.208	1	MBC2	WDR77
0.000599694	-0.445946	0.194	0.344	1	MBC2	FAM174C
0.000606146	-0.418822	0.388	0.563	1	MBC2	ZFAND6
0.000611626	-0.353288	0.194	0.351	1	MBC2	ANP32E
0.000612784	-0.309076	0.338	0.51	1	MBC2	TMED4
0.000620718	-0.43587	0.2	0.358	1	MBC2	SH3GLB1
0.000633698	-0.393092	0.138	0.278	1	MBC2	RFTN1
0.000634564	-0.282295	0.188	0.329	1	MBC2	METTL9
0.000635557	-0.535539	0.112	0.248	1	MBC2	RHEB
0.000641769	-0.486003	0.206	0.367	1	MBC2	TAF10
0.000647844	-0.443024	0.112	0.25	1	MBC2	GET3
0.000648993	-0.467136	0.188	0.343	1	MBC2	MRPL40
0.000651925	-0.415074	0.169	0.318	1	MBC2	ERCC3
0.000654562	-0.307526	0.2	0.346	1	MBC2	DUT
0.000664134	-0.395221	0.431	0.593	1	MBC2	ATP2A3
0.00066489	-0.485381	0.262	0.42	1	MBC2	IP6K2
0.000666988	-0.683603	0.212	0.371	1	MBC2	CLDND1
0.000667039	-0.368903	0.306	0.479	1	MBC2	CCT7
0.00067721	-0.418957	0.106	0.238	1	MBC2	TMEM179B
0.000687202	-0.360032	0.244	0.404	1	MBC2	GLUD1
0.000688991	-0.492064	0.106	0.241	1	MBC2	COASY
0.000696946	-0.350365	0.106	0.238	1	MBC2	RNF166
0.000697003	-0.399246	0.425	0.586	1	MBC2	ARL6IP5
0.000700178	-0.282178	0.588	0.75	1	MBC2	JAK1
0.00070311	-0.541146	0.138	0.281	1	MBC2	ETFA
0.000709445	-0.369139	0.225	0.385	1	MBC2	PPP6C
0.000712699	-0.292601	0.088	0.208	1	MBC2	MRPS27
0.00071702	-0.415718	0.288	0.444	1	MBC2	SLC3A2
0.00072385	-0.477819	0.075	0.189	1	MBC2	KDM5B
0.000731412	-0.301235	0.069	0.178	1	MBC2	NSL1
0.000742025	-0.310315	0.219	0.369	1	MBC2	MVP
0.000743917	-0.415363	0.094	0.201	1	MBC2	ITGAX
0.000746294	-0.792976	0.106	0.189	1	MBC2	IGLL5
0.000748047	-0.56443	0.219	0.378	1	MBC2	SLC25A1
0.000750539	-0.541602	0.1	0.208	1	MBC2	AHCY
0.000757879	-0.349561	0.05	0.156	1	MBC2	TAF12
0.000759928	-0.393319	0.15	0.292	1	MBC2	PSMD9
0.000765316	-0.395362	0.231	0.393	1	MBC2	LMAN2
0.000765467	-0.367457	0.044	0.142	1	MBC2	SLC52A2
0.000766621	-0.344249	0.494	0.647	1	MBC2	AP1G2
0.000775145	-0.495277	0.15	0.292	1	MBC2	CTPS1
0.000788384	-0.53057	0.056	0.157	1	MBC2	IDH3A
0.000790648	-0.253807	0.031	0.115	1	MBC2	TBC1D7
0.000797609	-0.352228	0.038	0.119	1	MBC2	GGCX
0.000799885	-0.368296	0.362	0.533	1	MBC2	CAPZA1
0.00080103	-0.433654	0.019	0.101	1	MBC2	OCEL1
0.000802666	-0.497505	0.062	0.175	1	MBC2	GPN1
0.000810349	-0.541293	0.225	0.383	1	MBC2	AP3S1
0.000811196	-0.436795	0.056	0.164	1	MBC2	ACAA2
0.000813857	-0.302154	0.575	0.734	1	MBC2	TMC6
0.000817423	-0.423387	0.312	0.483	1	MBC2	POLR2G
0.000823272	-0.374932	0.231	0.393	1	MBC2	MIIP
0.000824906	-0.408674	0.288	0.456	1	MBC2	UBE2L6
0.000842103	0.260188	0.994	1	1	MBC2	MT-CYB
0.000842455	-0.377903	0.425	0.593	1	MBC2	ST6GAL1
0.000842875	-0.377522	0.238	0.397	1	MBC2	U2AF1L5
0.000844007	-0.385984	0.256	0.407	1	MBC2	SARS1
0.00085419	-0.282841	0.575	0.734	1	MBC2	LAMTOR5
0.000856647	-0.438095	0.069	0.187	1	MBC2	KCTD7
0.000857089	-0.268673	0.444	0.614	1	MBC2	RSL1D1
0.000860172	-0.378746	0.4	0.531	1	MBC2	ZNF706
0.000861826	-0.329445	0.325	0.497	1	MBC2	FCRLA
0.000862903	-0.524052	0.212	0.371	1	MBC2	NDUFA12
0.000872774	-0.280766	0.444	0.615	1	MBC2	APOBEC3C
0.000886661	-0.27579	0.244	0.404	1	MBC2	RUNX3
0.000890838	-0.27946	0.444	0.614	1	MBC2	C9orf78
0.000896854	-0.340702	0.25	0.411	1	MBC2	NECAP2
0.000904466	-0.269062	0.425	0.596	1	MBC2	WDFY4
0.000910117	-0.265198	0.144	0.285	1	MBC2	TKFC
0.000916962	-0.343252	0.444	0.552	1	MBC2	PLEKHJ1
0.000925036	-0.311334	0.45	0.621	1	MBC2	ITGA4
0.000932123	0.252284	0.531	0.598	1	MBC2	S1PR1
0.000932701	-0.447417	0.106	0.236	1	MBC2	PVRIG
0.000942442	-0.405609	0.194	0.329	1	MBC2	PSMA5
0.000946615	-0.527301	0.181	0.332	1	MBC2	PDCD2
0.000950546	0.34089	0.15	0.105	1	MBC2	AL049873.1
0.000951585	0.678657	0.194	0.133	1	MBC2	ANKRD37
0.0009545	-0.386134	0.231	0.39	1	MBC2	DEF6
0.000962914	-0.665779	0.15	0.285	1	MBC2	SRPK1
0.000979022	-0.396333	0.288	0.453	1	MBC2	PYURF
0.000980764	-0.275246	0.331	0.498	1	MBC2	SPSB3
0.000982628	-0.264377	0.262	0.416	1	MBC2	GNG2
0.000982648	-0.383808	0.281	0.437	1	MBC2	PBXIP1
0.0009922	-0.329484	0.388	0.558	1	MBC2	LRP10
0.00100286	-0.252472	0.506	0.671	1	MBC2	PEBP1
0.00101016	-0.364084	0.306	0.47	1	MBC2	CNTRL
0.00102229	-0.357749	0.194	0.344	1	MBC2	DNAJC7
0.00103042	-0.355288	0.394	0.565	1	MBC2	ATP5PB
0.00103901	-0.375785	0.2	0.343	1	MBC2	TMEM183A
0.00104013	0.335642	0.175	0.072	1	MBC2	CEMIP2
0.00104138	-0.262138	0.606	0.753	1	MBC2	R3HDM4
0.00104659	-0.258047	0.244	0.4	1	MBC2	CENPC
0.00105294	-0.401267	0.206	0.36	1	MBC2	NAP1L4
0.00105622	-0.359506	0.2	0.35	1	MBC2	SDHA
0.00106414	-0.369366	0.3	0.465	1	MBC2	SRP72
0.00107568	-0.484277	0.131	0.267	1	MBC2	MRPL34
0.00109391	-0.335885	0.462	0.629	1	MBC2	BCAS4
0.00109746	-0.36128	0.35	0.516	1	MBC2	NEDD8
0.00110466	-0.3596	0.019	0.1	1	MBC2	ROGDI
0.00111912	-0.310491	0.537	0.691	1	MBC2	PDLIM1
0.00112439	-0.338942	0.3	0.463	1	MBC2	TUBA1B
0.00113113	-0.29122	0.094	0.205	1	MBC2	RNF5
0.00113566	-0.348722	0.144	0.281	1	MBC2	DCTD
0.00114051	-0.251111	0.238	0.395	1	MBC2	STK10
0.00115774	-0.517335	0.175	0.322	1	MBC2	NSMCE1
0.00115793	-0.287833	0.494	0.657	1	MBC2	TCEA1
0.00119578	-0.298338	0.188	0.336	1	MBC2	SEC61A1
0.00120098	-0.473909	0.169	0.315	1	MBC2	NDUFAF3
0.00121511	-0.485299	0.069	0.166	1	MBC2	CDCA7
0.00122003	-0.283821	0.075	0.175	1	MBC2	HCST
0.00122403	-0.401769	0.1	0.215	1	MBC2	CBL
0.00123284	-0.299541	0.2	0.346	1	MBC2	GDI1
0.0012404	-0.370239	0.531	0.668	1	MBC2	ADAM19
0.00124296	-0.350266	0.394	0.561	1	MBC2	ERGIC3
0.00124767	-0.265853	0.35	0.503	1	MBC2	ATP5F1C
0.00125126	-0.427379	0.319	0.49	1	MBC2	TMEM230
0.00125857	-0.260699	0.062	0.157	1	MBC2	PGAP2
0.00126435	-0.294248	0.062	0.173	1	MBC2	LCP2
0.00126841	-0.256934	0.131	0.257	1	MBC2	RAB37
0.00126946	-0.33302	0.431	0.6	1	MBC2	GABARAPL2
0.00127922	-0.301643	0.244	0.397	1	MBC2	DR1
0.00127971	-0.433732	0.175	0.311	1	MBC2	CNOT9
0.00128006	-0.513243	0.231	0.376	1	MBC2	SLC9A3R1
0.00128816	-0.291801	0.394	0.559	1	MBC2	RNF213
0.00129356	-0.551813	0.05	0.147	1	MBC2	EXOSC5
0.00131519	-0.454186	0.081	0.199	1	MBC2	ZDHHC3
0.00132566	-0.391415	0.056	0.147	1	MBC2	FASTKD5
0.00132613	-0.430999	0.044	0.142	1	MBC2	STK11IP
0.00132756	-0.624482	0.162	0.304	1	MBC2	ATP6AP2
0.00133179	-0.26293	0.312	0.477	1	MBC2	POM121
0.00134649	-0.259628	0.462	0.626	1	MBC2	MOB3A
0.00135797	-0.293883	0.556	0.71	1	MBC2	RALY
0.00136016	-0.289171	0.225	0.372	1	MBC2	DUX4L50
0.00137112	-0.329776	0.112	0.238	1	MBC2	EED
0.00137906	-0.283822	0.2	0.348	1	MBC2	TNIP2
0.00138025	-0.502519	0.05	0.15	1	MBC2	SCRN2
0.00138086	-0.330889	0.319	0.484	1	MBC2	DAD1
0.00139088	-0.287581	0.681	0.806	1	MBC2	CD82
0.00139157	-0.360697	0.044	0.129	1	MBC2	PI4K2A
0.00139619	-0.517144	0.294	0.423	1	MBC2	CCT8
0.00140158	-0.422583	0.094	0.203	1	MBC2	GSPT1
0.00141405	-0.285868	0.056	0.149	1	MBC2	AC099524.1
0.00142105	-0.327841	0.194	0.341	1	MBC2	DERL1
0.00142108	-0.626211	0.2	0.311	1	MBC2	ATG3
0.00142353	-0.35369	0.125	0.252	1	MBC2	TIA1
0.00142668	-0.38706	0.075	0.184	1	MBC2	CHCHD1
0.0014281	-0.544482	0.2	0.346	1	MBC2	AKR1A1
0.00146202	-0.373835	0.144	0.278	1	MBC2	CLNS1A
0.00146362	-0.276987	0.362	0.526	1	MBC2	PTP4A1
0.00148387	0.307019	0.094	0.101	1	MBC2	TRBC1
0.00149806	-0.29195	0.119	0.227	1	MBC2	POLD2
0.00150791	-0.423063	0.388	0.551	1	MBC2	CNOT7
0.00154211	-0.28281	0.512	0.67	1	MBC2	EIF4H
0.00154776	-0.650399	0.106	0.227	1	MBC2	NR4A1
0.00154779	-0.513855	0.05	0.135	1	MBC2	MPST
0.00155032	-0.425526	0.125	0.255	1	MBC2	LSM5
0.00155354	-0.347852	0.05	0.147	1	MBC2	COPS4
0.00156134	-0.289191	0.162	0.294	1	MBC2	GLRX
0.001565	-0.258696	0.056	0.152	1	MBC2	MYL6B
0.00158939	-0.345037	0.294	0.456	1	MBC2	SIPA1L3
0.00159455	-0.317543	0.15	0.285	1	MBC2	KIAA1143
0.00159777	-0.279757	0.362	0.526	1	MBC2	VDAC2
0.00159808	-0.532343	0.238	0.388	1	MBC2	MMADHC
0.00161086	-0.35901	0.225	0.379	1	MBC2	SCP2
0.00161863	0.562889	0.125	0.065	1	MBC2	ACTR6
0.00162609	-0.576682	0.212	0.35	1	MBC2	RAB29
0.00166757	-0.288392	0.138	0.271	1	MBC2	BRD7
0.00168058	-0.301055	0.262	0.418	1	MBC2	PIGT
0.0016849	-0.30507	0.094	0.201	1	MBC2	UAP1
0.00169409	-0.509323	0.144	0.278	1	MBC2	AKR1B1
0.0017013	-0.350309	0.312	0.474	1	MBC2	TPM4
0.00172277	-0.451394	0.112	0.236	1	MBC2	CSRP1
0.00172454	-0.318013	0.138	0.262	1	MBC2	WDR34
0.00174948	-0.446344	0.125	0.234	1	MBC2	CAPRIN1
0.00175578	-0.308312	0.194	0.339	1	MBC2	CCNK
0.00176205	0.453149	0.125	0.075	1	MBC2	Z99127.4
0.00176255	-0.420848	0.088	0.199	1	MBC2	LMNA
0.00176511	-0.353876	0.537	0.692	1	MBC2	RSRP1
0.00180009	-0.473385	0.212	0.362	1	MBC2	MRPL53
0.0018028	-0.298662	0.631	0.766	1	MBC2	CYB561A3
0.00181143	-0.479669	0.144	0.271	1	MBC2	GATD3B
0.00181393	-0.257821	0.294	0.451	1	MBC2	RASGRP3
0.00181796	-0.425256	0.188	0.332	1	MBC2	NRDC
0.00182589	-0.290474	0.156	0.294	1	MBC2	UBA3
0.00182776	-0.282365	0.262	0.407	1	MBC2	TNFRSF13B
0.00182991	-0.333798	0.419	0.575	1	MBC2	HSPA9
0.00184789	-0.326372	0.056	0.157	1	MBC2	C7orf26
0.0018545	-0.573328	0.106	0.224	1	MBC2	MTCH2
0.00185499	-0.291189	0.1	0.219	1	MBC2	SAMD9L
0.00185504	-0.250883	0.025	0.105	1	MBC2	ZBTB2
0.00187367	-0.466786	0.119	0.217	1	MBC2	SLC35B2
0.00189561	-0.300189	0.156	0.285	1	MBC2	GADD45B
0.00190672	-0.430708	0.125	0.253	1	MBC2	MCTS1
0.00194535	-0.503388	0.238	0.371	1	MBC2	ETNK1
0.0019495	-0.287281	0.2	0.35	1	MBC2	MAT2A
0.00196538	-0.509242	0.181	0.322	1	MBC2	PIM1
0.00196762	-0.31216	0.131	0.253	1	MBC2	WWP2
0.00197079	-0.345858	0.244	0.39	1	MBC2	LYPLA1
0.00197748	-0.302036	0.131	0.26	1	MBC2	KLHL36
0.00198452	-0.393009	0.244	0.393	1	MBC2	MACROH2A1
0.00198781	0.32252	0.169	0.189	1	MBC2	XPC
0.00199889	-0.349358	0.075	0.185	1	MBC2	LIMS2
0.00203646	-0.348689	0.375	0.537	1	MBC2	SLTM
0.0020368	-0.388148	0.2	0.346	1	MBC2	SLC7A6
0.00206872	-0.346786	0.3	0.456	1	MBC2	CASP8
0.00208092	-0.473533	0.162	0.301	1	MBC2	DCTN3
0.00208788	-0.473744	0.131	0.252	1	MBC2	EFTUD2
0.00209946	-0.413017	0.125	0.248	1	MBC2	COPS3
0.00212714	-0.316296	0.494	0.65	1	MBC2	EIF3G
0.00213581	-0.27177	0.225	0.369	1	MBC2	MCRIP1
0.00215135	-0.441577	0.144	0.276	1	MBC2	SNRNP25
0.00216209	-0.332242	0.225	0.374	1	MBC2	TNFAIP8
0.00219481	-0.483275	0.094	0.212	1	MBC2	PTGES2
0.00219813	-0.374798	0.062	0.166	1	MBC2	PHF12
0.00220896	-0.309424	0.056	0.152	1	MBC2	RABIF
0.00221429	-0.599768	0.075	0.175	1	MBC2	GMPR2
0.00222919	-0.302842	0.206	0.35	1	MBC2	SREK1
0.00223027	-0.3888	0.55	0.684	1	MBC2	GUCD1
0.00223728	-0.433193	0.25	0.399	1	MBC2	PSMC1
0.00224328	0.545072	0.281	0.24	1	MBC2	AC099560.2
0.00224955	0.398953	0.169	0.187	1	MBC2	GNL3
0.00225024	-0.432125	0.081	0.194	1	MBC2	TMED9
0.00231295	-0.284851	0.306	0.456	1	MBC2	PSMF1
0.00231498	0.271866	0.481	0.549	1	MBC2	TOMM20
0.00233111	-0.261385	0.388	0.54	1	MBC2	C19orf53
0.00233168	-0.260574	0.262	0.411	1	MBC2	AC068547.1
0.00234043	-0.361584	0.181	0.32	1	MBC2	IMPDH1
0.00236082	-0.461795	0.069	0.164	1	MBC2	CTSC
0.00240092	-0.594644	0.106	0.217	1	MBC2	EIF1AY
0.00243143	-0.38309	0.15	0.283	1	MBC2	AAMP
0.00245912	-0.277641	0.275	0.425	1	MBC2	AC005899.5
0.0024632	-0.261763	0.319	0.463	1	MBC2	HSPE1
0.00249231	-0.302224	0.219	0.36	1	MBC2	PSMC3
0.0025017	0.28225	0.637	0.691	1	MBC2	SNHG8
0.00250652	-0.282078	0.062	0.166	1	MBC2	DNAJB12
0.00253174	-0.259858	0.112	0.229	1	MBC2	SLAMF1
0.0025325	-0.328899	0.25	0.4	1	MBC2	AP1B1
0.00254928	-0.53487	0.231	0.372	1	MBC2	MRPS34
0.00255332	-0.297606	0.094	0.206	1	MBC2	PRKX
0.00255674	-0.38263	0.125	0.247	1	MBC2	TRAPPC4
0.00257677	-0.382731	0.088	0.199	1	MBC2	GLUL
0.00264775	-0.3923	0.219	0.365	1	MBC2	PTOV1
0.00265602	-0.330408	0.1	0.217	1	MBC2	KLHDC3
0.00266326	-0.300472	0.444	0.603	1	MBC2	PARVG
0.00266622	-0.346565	0.269	0.421	1	MBC2	FERMT3
0.00267252	-0.335711	0.106	0.224	1	MBC2	BAK1
0.00267876	-0.436975	0.231	0.371	1	MBC2	RNPEPL1
0.00271248	-1.20069	0.15	0.262	1	MBC2	IGLC1
0.00275671	-1.02468	0.044	0.133	1	MBC2	IGLV3-21
0.00277378	-0.268908	0.506	0.659	1	MBC2	CSNK2B
0.00278337	-0.271023	0.075	0.175	1	MBC2	JAGN1
0.00280133	-0.46393	0.138	0.264	1	MBC2	DRG1
0.00284117	-0.320822	0.312	0.455	1	MBC2	AC004057.1
0.00286666	-0.304212	0.106	0.224	1	MBC2	PRAF2
0.00290699	-0.469731	0.125	0.252	1	MBC2	PTPA
0.00293433	-0.289394	0.194	0.332	1	MBC2	RANGRF
0.00294174	-0.636069	0.062	0.157	1	MBC2	NTHL1
0.00295575	-0.335014	0.081	0.185	1	MBC2	MRPS18A
0.00296395	-0.357268	0.138	0.255	1	MBC2	RARA
0.00297222	-0.430013	0.075	0.175	1	MBC2	PHF20L1
0.00300033	-0.429929	0.138	0.266	1	MBC2	NRROS
0.0030157	-0.28353	0.506	0.657	1	MBC2	PCBP2
0.00303462	-0.411683	0.181	0.311	1	MBC2	ST8SIA4
0.00306877	-0.550369	0.15	0.278	1	MBC2	C12orf75
0.00308286	-0.265726	0.281	0.407	1	MBC2	CNOT1
0.00313333	-0.496317	0.038	0.124	1	MBC2	CREB3
0.00314094	-0.440645	0.05	0.145	1	MBC2	PAOX
0.00314583	-0.413863	0.269	0.409	1	MBC2	ACO2
0.00319823	-0.545483	0.275	0.407	1	MBC2	PLD4
0.00324279	-0.294857	0.088	0.198	1	MBC2	LMF2
0.00326583	-0.41988	0.125	0.245	1	MBC2	PSME3IP1
0.00328039	-0.305363	0.238	0.383	1	MBC2	NDUFA5
0.00328114	-0.373697	0.231	0.372	1	MBC2	IMP3
0.00328492	-0.266789	0.1	0.212	1	MBC2	LINC01588
0.00329121	-0.419565	0.088	0.196	1	MBC2	TRIM25
0.00331023	0.261753	0.119	0.149	1	MBC2	GUSBP11
0.00335279	-0.256917	0.094	0.205	1	MBC2	SLC25A35
0.00338218	-0.418878	0.05	0.14	1	MBC2	NOL10
0.00339384	-0.289704	0.231	0.374	1	MBC2	USP4
0.00339932	-0.265873	0.206	0.343	1	MBC2	NADSYN1
0.00341743	-0.437196	0.075	0.164	1	MBC2	CHFR
0.00342925	-0.254162	0.075	0.17	1	MBC2	HSPBP1
0.00345955	-0.586164	0.05	0.135	1	MBC2	CHI3L2
0.00347719	-0.312725	0.181	0.308	1	MBC2	NAXE
0.00347811	0.381917	0.406	0.423	1	MBC2	AIMP1
0.00350007	0.255777	0.075	0.101	1	MBC2	WAS
0.00350141	-0.415017	0.15	0.278	1	MBC2	NT5C3A
0.00353972	-0.399032	0.25	0.395	1	MBC2	MOAP1
0.00357852	-0.319511	0.188	0.318	1	MBC2	GPS1
0.00358617	-0.332086	0.4	0.554	1	MBC2	ORAI2
0.00359746	-0.27614	0.25	0.39	1	MBC2	CHD4
0.00359991	-0.34774	0.119	0.24	1	MBC2	RPS6KA1
0.00361258	-0.508706	0.119	0.238	1	MBC2	ATPAF2
0.00361566	-0.469002	0.112	0.227	1	MBC2	USP39
0.00362428	-0.278282	0.088	0.198	1	MBC2	ACLY
0.00362543	-0.338833	0.175	0.306	1	MBC2	PUM1
0.0036469	0.399275	0.35	0.427	1	MBC2	CWC15
0.00369773	-0.258212	0.306	0.456	1	MBC2	CNOT8
0.0037012	0.633858	0.281	0.175	1	MBC2	IGKV1D-39
0.00371065	-0.251199	0.038	0.122	1	MBC2	PYGB
0.00372017	-0.342684	0.2	0.339	1	MBC2	BTN3A2
0.00373607	-0.263581	0.088	0.196	1	MBC2	PRPF38A
0.0037589	0.387478	0.212	0.138	1	MBC2	SVIP
0.00377479	-0.291127	0.1	0.201	1	MBC2	NAPRT
0.00378139	-0.382327	0.238	0.379	1	MBC2	PRKACB
0.00382346	-0.408213	0.356	0.509	1	MBC2	SNX5
0.00383087	-0.295726	0.05	0.14	1	MBC2	CARS1
0.00383414	-0.359903	0.112	0.227	1	MBC2	NUDT5
0.00384776	-0.301263	0.338	0.49	1	MBC2	SFT2D2
0.00386307	0.258351	0.656	0.699	1	MBC2	IRF1
0.00386852	-0.36329	0.256	0.402	1	MBC2	RANBP1
0.00387555	-0.349643	0.15	0.28	1	MBC2	AC119396.1
0.00389208	-0.368143	0.094	0.206	1	MBC2	HDDC2
0.00390254	-0.369292	0.206	0.346	1	MBC2	FBXW5
0.00391721	-0.256952	0.469	0.619	1	MBC2	CYTIP
0.00394013	-0.254384	0.356	0.5	1	MBC2	TANK
0.00396782	-0.322922	0.125	0.24	1	MBC2	MAD2L2
0.00397128	-0.409368	0.094	0.205	1	MBC2	ACSF2
0.00413234	-0.442043	0.094	0.203	1	MBC2	BAD
0.00416531	-0.301846	0.156	0.287	1	MBC2	HMG20B
0.00417135	-0.424445	0.038	0.119	1	MBC2	GGCT
0.00418522	-0.335028	0.144	0.262	1	MBC2	CLTA
0.00423112	-0.333362	0.088	0.189	1	MBC2	RHNO1
0.0042361	-0.317727	0.325	0.476	1	MBC2	AURKAIP1
0.0042603	-0.345063	0.156	0.283	1	MBC2	EIF2B1
0.00430049	-0.347184	0.075	0.177	1	MBC2	SLC4A1AP
0.00430982	-0.288507	0.125	0.241	1	MBC2	GLOD4
0.00432318	-0.371949	0.3	0.446	1	MBC2	IL10RA
0.0043345	-0.25135	0.062	0.161	1	MBC2	GTF2H5
0.00436313	-0.322526	0.175	0.306	1	MBC2	PQBP1
0.00439521	-0.332223	0.138	0.255	1	MBC2	METTL5
0.00440997	-0.40732	0.088	0.194	1	MBC2	FAM160B1
0.0044436	-0.426258	0.075	0.164	1	MBC2	CSGALNACT1
0.00445596	-0.324973	0.225	0.364	1	MBC2	STOML2
0.00447274	-0.31413	0.112	0.22	1	MBC2	WASHC3
0.00448643	-0.407704	0.381	0.533	1	MBC2	ATF7IP2
0.00455038	-0.409692	0.062	0.145	1	MBC2	ASPSCR1
0.00455555	-0.405817	0.088	0.194	1	MBC2	IFNAR2
0.00456274	-0.278038	0.319	0.462	1	MBC2	RNASEH2B
0.00459229	-0.419372	0.206	0.337	1	MBC2	ZBTB1
0.00459767	-0.285487	0.206	0.332	1	MBC2	DNAJB1
0.00463769	-0.277203	0.162	0.28	1	MBC2	COQ10B
0.00464675	-0.426905	0.144	0.253	1	MBC2	TNFRSF1B
0.00464679	-0.386168	0.475	0.624	1	MBC2	CCDC18-AS1
0.00471086	-0.397295	0.088	0.192	1	MBC2	SNX14
0.00478942	-0.340743	0.075	0.175	1	MBC2	LAP3
0.00485601	-0.367198	0.312	0.456	1	MBC2	SIVA1
0.00487997	-0.32804	0.081	0.185	1	MBC2	ANXA2R
0.00491937	-0.259653	0.038	0.117	1	MBC2	AL627171.3
0.00493979	-0.460407	0.219	0.358	1	MBC2	DYNLL1
0.00497387	-0.369569	0.212	0.35	1	MBC2	RAB4B
0.0050668	-0.349113	0.262	0.402	1	MBC2	SNX17
0.00512515	-0.494809	0.131	0.248	1	MBC2	DHRS7
0.0051329	-0.492826	0.244	0.383	1	MBC2	SNX6
0.00516229	0.267333	0.338	0.364	1	MBC2	DDX47
0.00516239	-0.593102	0.088	0.189	1	MBC2	MCFD2
0.00525568	-0.345992	0.119	0.234	1	MBC2	HNRNPAB
0.00527968	-0.411268	0.156	0.274	1	MBC2	NAMPT
0.00532337	-0.345397	0.075	0.17	1	MBC2	DYNLT1
0.00533874	-0.270042	0.219	0.346	1	MBC2	TRMT1
0.0053585	-0.288797	0.269	0.407	1	MBC2	HADHB
0.00536102	-0.366034	0.244	0.385	1	MBC2	ITFG2
0.00536859	-0.31025	0.25	0.39	1	MBC2	CLASRP
0.00539013	-0.374028	0.069	0.156	1	MBC2	HTATSF1
0.00543865	-0.305956	0.138	0.253	1	MBC2	STAG3L1
0.00550018	-0.338173	0.112	0.227	1	MBC2	ZC3H12D
0.00550056	0.573791	0.238	0.135	1	MBC2	IGKV1-39
0.00550086	-0.458442	0.188	0.318	1	MBC2	EMC7
0.00550271	-0.493045	0.15	0.271	1	MBC2	SH2D3C
0.00551159	-0.409493	0.25	0.374	1	MBC2	CELF1
0.00551979	-0.491237	0.194	0.325	1	MBC2	NUTM2B-AS1
0.00554207	-0.379586	0.112	0.222	1	MBC2	SREK1IP1
0.00558756	-0.352879	0.269	0.406	1	MBC2	SDF4
0.00560405	-0.309056	0.162	0.281	1	MBC2	SMARCA2
0.00562832	-0.41174	0.212	0.346	1	MBC2	KLC1
0.00572177	-0.323162	0.119	0.233	1	MBC2	LYPLA2
0.00572192	-0.286228	0.106	0.217	1	MBC2	UROD
0.00572665	-0.343718	0.188	0.318	1	MBC2	FGD3
0.0057715	-0.274516	0.331	0.477	1	MBC2	PRMT1
0.00579374	-0.311944	0.4	0.547	1	MBC2	PFKL
0.0058327	-0.405834	0.269	0.404	1	MBC2	CDCA7L
0.00583339	-0.425575	0.125	0.241	1	MBC2	NIT2
0.00592951	-0.447684	0.2	0.332	1	MBC2	COMMD3
0.00597226	-0.545793	0.162	0.287	1	MBC2	ESD
0.0060189	-0.357241	0.056	0.138	1	MBC2	ZSWIM7
0.00605237	-0.339309	0.119	0.231	1	MBC2	UTY
0.00607883	-0.566492	0.138	0.252	1	MBC2	PTPN11
0.00608752	-0.538486	0.244	0.379	1	MBC2	MYD88
0.00609562	-0.270792	0.15	0.262	1	MBC2	M6PR
0.00610502	-0.475265	0.262	0.367	1	MBC2	CLK3
0.00613291	0.327239	0.106	0.04	1	MBC2	C12orf45
0.00615725	-0.307439	0.331	0.477	1	MBC2	NCKAP1L
0.006215	-0.315673	0.156	0.276	1	MBC2	HPCAL1
0.00621614	-0.34828	0.144	0.264	1	MBC2	STX10
0.00623041	-0.438271	0.181	0.302	1	MBC2	PEX16
0.00624499	-0.324775	0.081	0.168	1	MBC2	LRRFIP2
0.00626063	-0.282912	0.088	0.184	1	MBC2	CLP1
0.00626217	0.287313	0.381	0.379	1	MBC2	RPL22L1
0.00626495	-0.368757	0.15	0.271	1	MBC2	NFYC
0.00628521	-0.261316	0.294	0.437	1	MBC2	KHDRBS1
0.00629275	-0.44303	0.394	0.54	1	MBC2	DRAM2
0.00630984	-0.296889	0.444	0.589	1	MBC2	SF3B5
0.00635857	-0.34961	0.231	0.367	1	MBC2	CNPY2
0.0063737	-0.343077	0.156	0.28	1	MBC2	CCM2
0.00638588	-0.28466	0.056	0.138	1	MBC2	CSNK1G2
0.00647142	-0.337021	0.406	0.554	1	MBC2	ATP5PF
0.00649717	-0.29558	0.075	0.17	1	MBC2	RDH11
0.00667141	-0.312942	0.231	0.364	1	MBC2	KDM4B
0.00668498	-0.406046	0.069	0.15	1	MBC2	ADORA2A
0.00670104	-0.492212	0.188	0.301	1	MBC2	RBM7
0.0067257	-0.386354	0.1	0.205	1	MBC2	C12orf49
0.00677369	-0.253065	0.537	0.68	1	MBC2	KRT10
0.00678259	-0.267485	0.531	0.666	1	MBC2	COX8A
0.00679889	-0.37921	0.188	0.311	1	MBC2	CAMTA1
0.00681594	-0.253627	0.038	0.105	1	MBC2	GNG3
0.00681661	-0.368533	0.075	0.107	1	MBC2	CKAP2
0.00687469	-0.314256	0.05	0.135	1	MBC2	YRDC
0.00687616	-0.346614	0.481	0.605	1	MBC2	SLC38A1
0.00687661	-0.413248	0.044	0.124	1	MBC2	LTBP3
0.00690282	-0.544032	0.181	0.292	1	MBC2	RPA3
0.00690894	-0.369176	0.119	0.231	1	MBC2	SUCLG1
0.0069315	-0.376588	0.056	0.143	1	MBC2	ABHD16A
0.00696687	-0.29241	0.062	0.147	1	MBC2	ZFAND1
0.00696968	-0.33656	0.206	0.336	1	MBC2	PFDN4
0.0069837	-0.279174	0.338	0.476	1	MBC2	FBXO7
0.00699915	-0.313427	0.194	0.311	1	MBC2	NXT1
0.00708959	-0.264408	0.106	0.213	1	MBC2	MED25
0.00720053	-0.369639	0.062	0.152	1	MBC2	UQCC2
0.00727317	-0.423223	0.081	0.171	1	MBC2	AAGAB
0.00733784	-0.291078	0.075	0.17	1	MBC2	CCDC137
0.00737405	-0.381399	0.156	0.247	1	MBC2	ACBD6
0.00738361	-0.350945	0.169	0.292	1	MBC2	RBM22
0.00741007	-0.267203	0.175	0.28	1	MBC2	KPNA2
0.00743159	-0.335834	0.088	0.156	1	MBC2	SART1
0.00744048	-0.273407	0.156	0.274	1	MBC2	GMFB
0.00744767	-0.418954	0.088	0.185	1	MBC2	GDE1
0.00745384	-0.3632	0.088	0.175	1	MBC2	KIF2A
0.00749785	-0.273396	0.069	0.163	1	MBC2	NAA40
0.00754407	-0.349782	0.131	0.24	1	MBC2	GLTP
0.00759161	-0.253869	0.288	0.425	1	MBC2	MYC
0.00762956	0.381284	0.506	0.577	1	MBC2	ITM2B
0.00769176	-0.32695	0.119	0.226	1	MBC2	NARS1
0.0077285	-0.46843	0.15	0.264	1	MBC2	MRPL51
0.0077423	-0.331914	0.412	0.552	1	MBC2	RPN2
0.00778496	-0.275397	0.069	0.161	1	MBC2	GLIPR2
0.00785208	-0.334214	0.294	0.434	1	MBC2	TMEM14B
0.00794464	-0.297385	0.15	0.267	1	MBC2	COMMD1
0.00795635	-0.310683	0.169	0.287	1	MBC2	APEH
0.00814883	-0.427031	0.106	0.212	1	MBC2	KIF22
0.00817714	-0.28498	0.05	0.133	1	MBC2	TEX10
0.00824007	-0.31428	0.094	0.191	1	MBC2	HEXB
0.00830461	-0.393193	0.038	0.101	1	MBC2	RNF31
0.00831368	-0.294943	0.069	0.157	1	MBC2	ALG3
0.0083622	-0.255167	0.056	0.129	1	MBC2	SSPN
0.00836893	-0.292981	0.069	0.157	1	MBC2	RNFT1
0.00842598	-0.335229	0.056	0.138	1	MBC2	PPIL3
0.00842628	-0.269534	0.038	0.114	1	MBC2	PTP4A3
0.00844595	-0.349329	0.156	0.274	1	MBC2	PITPNB
0.00848337	-0.305575	0.156	0.274	1	MBC2	GTF2E2
0.00848523	-0.389184	0.119	0.222	1	MBC2	UGCG
0.00849411	-0.278828	0.081	0.178	1	MBC2	TMEM189
0.00849816	-0.273887	0.219	0.348	1	MBC2	MAPK8IP3
0.00853205	-0.257516	0.206	0.33	1	MBC2	SIK1
0.00856928	-0.330548	0.144	0.224	1	MBC2	PARP10
0.00861698	-0.503772	0.169	0.274	1	MBC2	OSGEP
0.00862148	-0.346791	0.4	0.54	1	MBC2	ACTR3
0.00865151	-0.593937	0.169	0.285	1	MBC2	ATP1B3
0.00866403	-0.416634	0.138	0.25	1	MBC2	PMPCA
0.00881243	-0.29641	0.419	0.561	1	MBC2	TMEM59
0.00891747	-0.442998	0.05	0.119	1	MBC2	TRIB3
0.00895131	-0.320748	0.231	0.287	1	MBC2	FNIP1
0.00896881	-0.299117	0.081	0.177	1	MBC2	CCNC
0.00908219	-0.284322	0.138	0.248	1	MBC2	DNPEP
0.00913841	-0.328353	0.188	0.311	1	MBC2	DPP9
0.00915026	-0.266067	0.106	0.208	1	MBC2	TOB1
0.00920796	-0.398355	0.081	0.175	1	MBC2	MAPKAPK5
0.00936776	-0.253697	0.119	0.222	1	MBC2	CHD1L
0.00943174	-0.35317	0.169	0.285	1	MBC2	TIMM17B
0.00952476	-0.350775	0.369	0.51	1	MBC2	TNFRSF14
0.00957456	-0.545932	0.194	0.294	1	MBC2	NUBP2
0.00966379	-0.437081	0.05	0.131	1	MBC2	TMEM42
0.00968997	-0.358148	0.038	0.112	1	MBC2	NSMCE2
0.00974596	-0.287511	0.156	0.267	1	MBC2	CCDC124
0.00980751	-0.33998	0.056	0.138	1	MBC2	CCDC57
0.00985588	-0.417241	0.35	0.488	1	MBC2	RAB11A
0.00991339	-0.320857	0.038	0.108	1	MBC2	TRMU
0.00992013	-0.355769	0.412	0.547	1	MBC2	TRAPPC5
0.00997181	-0.369121	0.069	0.154	1	MBC2	LRRC41
3.7e-13	0.62829	0.987	0.858	5.84e-09	MBC3	IGKC
9.11e-12	0.4116	0.994	0.827	1.44e-07	MBC3	MYL12A
1.86e-11	-1.38745	0.465	0.64	2.94e-07	MBC3	IGLC2
1.6e-09	-1.14885	0.316	0.572	2.53e-05	MBC3	IGLC3
2.59e-08	0.435459	0.89	0.794	0.000409864	MBC3	SELL
6.76e-08	0.5484	0.877	0.712	0.00106748	MBC3	S100A10
1.83e-07	0.478316	0.768	0.542	0.00289561	MBC3	PSME2
2.09e-07	0.294695	0.716	0.484	0.00330944	MBC3	CSTB
2.93e-07	0.344056	0.981	0.925	0.00463473	MBC3	LTB
1.35e-06	0.478101	0.806	0.648	0.0213281	MBC3	LDHA
1.64e-06	0.264492	0.981	0.941	0.0259189	MBC3	ARHGDIB
1.74e-06	0.275431	0.877	0.697	0.0275022	MBC3	AC004151.1
1.88e-06	0.467791	0.832	0.627	0.0296671	MBC3	NDUFA13
2.79e-06	0.352041	0.845	0.662	0.0441555	MBC3	CTSH
4.16e-06	0.420385	0.626	0.407	0.0656519	MBC3	KYNU
4.23e-06	0.314984	0.903	0.74	0.0668433	MBC3	CLIC1
4.3e-06	0.318825	0.735	0.529	0.0679381	MBC3	COX5A
5.45e-06	0.422914	0.677	0.473	0.0860598	MBC3	SND1
6.3e-06	0.295985	0.948	0.83	0.0996138	MBC3	ATP5F1B
8.44e-06	0.556999	0.568	0.357	0.133312	MBC3	LSM10
9.66e-06	0.699492	0.135	0.029	0.152554	MBC3	GSTA4
9.69e-06	0.34697	0.871	0.704	0.153047	MBC3	CAPG
1.3e-05	0.620255	0.632	0.435	0.204981	MBC3	DUSP2
1.36e-05	0.361257	0.852	0.698	0.215384	MBC3	SLC25A5
1.65e-05	0.582949	0.613	0.416	0.261131	MBC3	RAB11A
1.69e-05	0.285111	0.942	0.847	0.267003	MBC3	CD53
1.86e-05	0.501836	0.594	0.395	0.293497	MBC3	AIM2
1.99e-05	0.276867	0.961	0.931	0.313842	MBC3	ACTG1
2.06e-05	0.603227	0.471	0.274	0.326085	MBC3	TXN2
2.11e-05	0.263214	0.968	0.894	0.333333	MBC3	HLA-DMB
2.2e-05	0.271208	0.697	0.504	0.348172	MBC3	COX7B
2.61e-05	0.272484	0.852	0.685	0.413138	MBC3	VIM
3.36e-05	0.471684	0.781	0.62	0.531017	MBC3	GUCD1
3.62e-05	0.579178	0.471	0.315	0.572099	MBC3	PRKACB
4.09e-05	0.70748	0.2	0.088	0.645597	MBC3	PTAFR
4.52e-05	0.331957	0.877	0.737	0.713931	MBC3	MYL12B
4.68e-05	0.406899	0.465	0.277	0.739593	MBC3	MAT2A
6.02e-05	0.35318	0.652	0.459	0.950708	MBC3	BRK1
6.31e-05	0.309353	0.781	0.605	0.997176	MBC3	LDHB
6.74e-05	0.31152	0.845	0.692	1	MBC3	LUC7L3
6.79e-05	0.607558	0.413	0.234	1	MBC3	CCDC167
7e-05	0.507333	0.645	0.464	1	MBC3	WDR1
7.2e-05	0.263169	0.935	0.815	1	MBC3	IER2
8.71e-05	0.519259	0.542	0.366	1	MBC3	CD27
9.27e-05	0.537865	0.419	0.243	1	MBC3	PDLIM2
9.63e-05	0.551078	0.206	0.092	1	MBC3	LTA
9.78e-05	0.38949	0.806	0.674	1	MBC3	ATP5F1A
0.000102183	0.302979	0.897	0.802	1	MBC3	ARPC1B
0.000127593	0.336931	0.852	0.707	1	MBC3	CTSS
0.000128683	0.272846	0.432	0.256	1	MBC3	SYNC
0.000130517	0.265392	0.987	0.925	1	MBC3	CRIP1
0.000137685	0.343299	0.497	0.314	1	MBC3	NDUFS6
0.000149898	0.404464	0.4	0.231	1	MBC3	PHB
0.000152268	0.312905	0.297	0.151	1	MBC3	PDK1
0.000162725	0.453833	0.542	0.364	1	MBC3	COCH
0.000169389	0.639259	0.29	0.144	1	MBC3	LMNA
0.000175534	0.334742	0.168	0.057	1	MBC3	AC145098.1
0.000185796	0.396211	0.555	0.373	1	MBC3	MICOS13
0.000194633	0.267992	0.419	0.255	1	MBC3	IMPDH1
0.000195376	0.345081	0.697	0.52	1	MBC3	ARF5
0.00020944	0.567992	0.348	0.222	1	MBC3	CLNS1A
0.000221663	0.438188	0.781	0.643	1	MBC3	ATP5PO
0.000224613	0.528352	0.432	0.276	1	MBC3	MRPL40
0.000241974	0.425703	0.671	0.496	1	MBC3	PRDX5
0.000246631	0.387395	0.355	0.205	1	MBC3	CLTA
0.00025373	0.35858	0.271	0.133	1	MBC3	DYNC1I2
0.000275251	0.452074	0.51	0.374	1	MBC3	PBXIP1
0.000275884	0.263236	0.697	0.53	1	MBC3	PRELID1
0.00027653	0.257655	0.935	0.91	1	MBC3	CORO1A
0.000281502	0.376024	0.645	0.471	1	MBC3	PIM3
0.00028535	-0.830379	0.297	0.407	1	MBC3	RGS2
0.000288063	0.293625	0.768	0.608	1	MBC3	IFI30
0.000295762	0.355206	0.658	0.48	1	MBC3	RBM4
0.000307677	0.289512	0.11	0.028	1	MBC3	TMEM231
0.000326834	0.35404	0.69	0.52	1	MBC3	CFLAR
0.00033372	0.405248	0.748	0.614	1	MBC3	TKT
0.000336089	0.399947	0.523	0.347	1	MBC3	PIGT
0.000338691	0.329787	0.69	0.53	1	MBC3	CPNE1
0.000343235	0.326233	0.697	0.525	1	MBC3	UBE2N
0.000348237	0.306407	0.781	0.643	1	MBC3	AP003419.1
0.000382607	-0.303318	0.142	0.17	1	MBC3	EXOC8
0.000385455	-0.330709	0.052	0.165	1	MBC3	AL159141.1
0.000408219	0.376165	0.665	0.494	1	MBC3	RGS19
0.000421733	0.264527	0.845	0.711	1	MBC3	SPIB
0.000428496	0.271042	0.955	0.882	1	MBC3	UCP2
0.000458079	0.475287	0.542	0.374	1	MBC3	JPT1
0.000478664	0.384578	0.613	0.444	1	MBC3	TNFRSF14
0.000482676	0.341812	0.523	0.352	1	MBC3	CCT3
0.000497556	0.408447	0.503	0.341	1	MBC3	NECAP2
0.000532356	0.437516	0.452	0.288	1	MBC3	TRADD
0.000558158	0.314715	0.219	0.101	1	MBC3	AC124016.2
0.000558822	0.269702	0.884	0.776	1	MBC3	CPNE5
0.000615547	0.260309	0.742	0.584	1	MBC3	ITPR1
0.000661543	0.280032	0.465	0.307	1	MBC3	DUX4L50
0.00070953	0.320681	0.639	0.482	1	MBC3	ARPC5L
0.000710883	0.311728	0.523	0.355	1	MBC3	BCCIP
0.000722724	0.298782	0.49	0.324	1	MBC3	RBM6
0.000793173	0.270771	0.755	0.6	1	MBC3	ATP5MC3
0.000811164	0.455972	0.155	0.075	1	MBC3	TMEM129
0.000885465	-0.39013	0.026	0.113	1	MBC3	CEMIP2
0.000927473	0.384019	0.639	0.52	1	MBC3	PLPP5
0.00098584	0.424327	0.471	0.312	1	MBC3	SSNA1
0.00105417	-0.495237	0.129	0.149	1	MBC3	MRM3
0.0010749	0.579583	0.335	0.198	1	MBC3	PTPN11
0.00108019	0.326518	0.8	0.676	1	MBC3	LY86
0.00108537	0.606793	0.245	0.133	1	MBC3	SLC25A11
0.00111492	0.398181	0.471	0.319	1	MBC3	NDUFA5
0.00112605	0.332528	0.665	0.508	1	MBC3	TRAF3IP3
0.00121986	0.304864	0.4	0.25	1	MBC3	SLC35A4
0.00123325	0.545377	0.465	0.319	1	MBC3	MYD88
0.00129932	0.363655	0.316	0.179	1	MBC3	TFDP1
0.00135533	0.280911	0.129	0.043	1	MBC3	LDLR
0.00139476	0.563302	0.213	0.113	1	MBC3	DOK7
0.00144644	0.449439	0.31	0.179	1	MBC3	TTC39C
0.00145211	0.37166	0.252	0.128	1	MBC3	SLC4A1AP
0.0014611	0.273511	0.742	0.601	1	MBC3	HVCN1
0.00149638	0.274491	0.8	0.667	1	MBC3	JTB
0.00152694	0.606543	0.226	0.133	1	MBC3	GMPR2
0.00154515	0.302856	0.51	0.352	1	MBC3	TMEM50A
0.00163233	0.265291	0.523	0.366	1	MBC3	HADHA
0.00165776	-0.44141	0.303	0.328	1	MBC3	USP10
0.00165777	0.275493	0.858	0.735	1	MBC3	INPP5D
0.00166563	0.525078	0.316	0.208	1	MBC3	VMP1
0.00168082	-0.450007	0.039	0.104	1	MBC3	ETAA1
0.00176013	0.397449	0.503	0.347	1	MBC3	SS18L2
0.00190615	-0.268814	0.252	0.215	1	MBC3	ARHGEF2
0.00190714	0.389598	0.348	0.21	1	MBC3	MRPL51
0.00193889	0.467582	0.239	0.13	1	MBC3	TNPO1
0.00195553	0.489245	0.348	0.211	1	MBC3	AC245297.4
0.00201367	0.279951	0.355	0.217	1	MBC3	CUL4A
0.00208593	0.585113	0.465	0.322	1	MBC3	SNX6
0.00211547	0.393486	0.703	0.551	1	MBC3	SEC61B
0.00224198	0.589319	0.542	0.442	1	MBC3	EGR1
0.00227712	0.378387	0.49	0.34	1	MBC3	SLX1A
0.00230699	0.381224	0.29	0.166	1	MBC3	UROD
0.00236781	0.398813	0.574	0.423	1	MBC3	HOPX
0.00241762	0.343068	0.142	0.055	1	MBC3	GFM2
0.00243395	0.646046	0.206	0.106	1	MBC3	SEH1L
0.00248964	0.283729	0.729	0.588	1	MBC3	TSTD1
0.00252991	0.311142	0.432	0.288	1	MBC3	TXN
0.00254014	0.52543	0.323	0.194	1	MBC3	PROSER1
0.00255632	0.346523	0.348	0.218	1	MBC3	UROS
0.00259522	0.354992	0.613	0.468	1	MBC3	GYPC
0.00262425	0.26247	0.265	0.151	1	MBC3	CRACR2B
0.00267138	0.461295	0.355	0.218	1	MBC3	OSTC
0.00269077	0.375008	0.348	0.217	1	MBC3	NCOA7
0.00271651	0.309862	0.245	0.133	1	MBC3	ARSB
0.00274651	0.37867	0.465	0.385	1	MBC3	RAB24
0.00279299	0.44671	0.361	0.243	1	MBC3	CEBPG
0.0027935	0.386855	0.51	0.364	1	MBC3	MFNG
0.0027954	0.310485	0.568	0.418	1	MBC3	CHMP2A
0.00284134	0.40535	0.613	0.48	1	MBC3	MYADM
0.00289338	0.347276	0.69	0.568	1	MBC3	ANXA2
0.00294381	0.588537	0.213	0.12	1	MBC3	TMEM208
0.0029543	0.338468	0.426	0.286	1	MBC3	CAT
0.00299314	0.551344	0.271	0.184	1	MBC3	USP39
0.00322146	0.32689	0.606	0.461	1	MBC3	RHOF
0.00323174	0.390101	0.503	0.357	1	MBC3	PRKD3
0.00327044	0.365397	0.426	0.284	1	MBC3	DUT
0.0032767	-0.414739	0.065	0.163	1	MBC3	TPTEP2
0.00335719	0.285131	0.155	0.066	1	MBC3	HRAS
0.00344863	-0.474383	0.135	0.22	1	MBC3	RNF135
0.00348098	0.293745	0.11	0.036	1	MBC3	HINFP
0.00357923	0.383434	0.626	0.489	1	MBC3	SNAP23
0.00357992	0.436009	0.258	0.142	1	MBC3	ZNF263
0.00358396	0.297253	0.619	0.471	1	MBC3	SF3B6
0.00365015	0.352219	0.213	0.111	1	MBC3	PITPNC1
0.00371422	0.314334	0.606	0.464	1	MBC3	SRPK2
0.00373595	0.384768	0.69	0.565	1	MBC3	CCDC18-AS1
0.00382102	0.270932	0.71	0.568	1	MBC3	TUBB
0.00384703	0.259611	0.832	0.718	1	MBC3	TBC1D10C
0.0040281	0.520136	0.419	0.279	1	MBC3	TUBB4B
0.0041217	0.390282	0.548	0.419	1	MBC3	SLC25A39
0.00413515	-0.332271	0.071	0.166	1	MBC3	HECTD4
0.00415834	0.533542	0.271	0.179	1	MBC3	SREK1IP1
0.00417778	0.266727	0.181	0.085	1	MBC3	NPC1
0.00418726	0.443341	0.303	0.182	1	MBC3	EBI3
0.00419271	0.306636	0.581	0.433	1	MBC3	PSMB7
0.00431474	0.330615	0.742	0.648	1	MBC3	UBE2I
0.00438798	0.274421	0.394	0.267	1	MBC3	MIF4GD
0.00441553	0.478231	0.439	0.322	1	MBC3	SEPTIN2
0.00452141	0.261037	0.755	0.624	1	MBC3	SELENOF
0.00470581	0.283488	0.252	0.139	1	MBC3	ANXA2R
0.00474072	0.295474	0.806	0.688	1	MBC3	HIGD2A
0.00487014	0.324044	0.265	0.149	1	MBC3	DTD1
0.00500608	0.335214	0.303	0.184	1	MBC3	CSRP1
0.00504991	0.366491	0.316	0.192	1	MBC3	RHEB
0.00508667	0.323853	0.619	0.478	1	MBC3	C1QBP
0.00516577	0.79706	0.277	0.177	1	MBC3	IGKV1D-39
0.00532074	0.331967	0.6	0.461	1	MBC3	RBBP4
0.00537839	0.420115	0.452	0.314	1	MBC3	SLC25A1
0.00548936	0.390711	0.606	0.513	1	MBC3	VPS28
0.00551271	0.258284	0.297	0.179	1	MBC3	SESTD1
0.00557809	0.29621	0.703	0.575	1	MBC3	GGNBP2
0.00562322	0.330007	0.323	0.201	1	MBC3	MRPS35
0.00574538	0.380062	0.265	0.158	1	MBC3	RNF5
0.00592044	0.33152	0.413	0.279	1	MBC3	MAX
0.00612939	0.333508	0.606	0.484	1	MBC3	ACTR3
0.00618539	0.353262	0.619	0.489	1	MBC3	PHB2
0.00619425	0.614908	0.258	0.185	1	MBC3	RCAN3
0.00629586	0.293067	0.761	0.636	1	MBC3	SOD1
0.00632648	0.26823	0.31	0.189	1	MBC3	PPP1R11
0.00639394	0.376281	0.4	0.269	1	MBC3	C1orf162
0.00664595	0.336285	0.51	0.371	1	MBC3	TAZ
0.00683169	0.528619	0.335	0.227	1	MBC3	ETFA
0.00688412	0.286569	0.206	0.107	1	MBC3	TMEM141
0.00689694	0.341183	0.677	0.562	1	MBC3	CDC42SE1
0.00700781	0.477735	0.265	0.161	1	MBC3	MLX
0.00705486	0.479583	0.129	0.057	1	MBC3	MBOAT7
0.00722305	0.420768	0.426	0.295	1	MBC3	SEC13
0.00725378	0.27749	0.161	0.075	1	MBC3	GDAP2
0.00739743	0.252656	0.71	0.594	1	MBC3	JCHAIN
0.00768881	0.358288	0.155	0.071	1	MBC3	SNHG21
0.0076948	-0.323294	0.174	0.166	1	MBC3	NFATC3
0.00769576	0.456371	0.103	0.036	1	MBC3	SNRPGP10
0.00776696	0.265915	0.6	0.461	1	MBC3	VDAC2
0.00779996	0.486242	0.368	0.241	1	MBC3	POLR2I
0.0078233	0.344816	0.277	0.234	1	MBC3	MAPKAPK5-AS1
0.00798863	0.320255	0.555	0.425	1	MBC3	HDAC1
0.00816741	0.451017	0.194	0.101	1	MBC3	LCK
0.00829313	0.71537	0.213	0.142	1	MBC3	IGKV1-39
0.00850965	0.279719	0.574	0.437	1	MBC3	SMC3
0.00861037	0.281634	0.316	0.198	1	MBC3	STAT2
0.00895143	0.367042	0.606	0.475	1	MBC3	RAB1B
0.00897494	0.34425	0.232	0.135	1	MBC3	LSM6
0.00903572	0.425833	0.187	0.101	1	MBC3	PCGF1
0.00903783	0.32556	0.245	0.14	1	MBC3	DHRS1
0.0090622	0.41248	0.11	0.049	1	MBC3	GBE1
0.00912743	0.302954	0.606	0.49	1	MBC3	PFKL
0.00926929	0.252093	0.271	0.166	1	MBC3	CDC42EP3
0.00936847	0.398654	0.535	0.411	1	MBC3	UQCRC1
0.00952097	0.333007	0.394	0.27	1	MBC3	EPRS1
0.00954031	0.283337	0.11	0.042	1	MBC3	KCNMA1
2.51e-13	0.791378	0.842	0.609	3.97e-09	actBC1	CD83
1.19e-11	0.505654	1	0.945	1.88e-07	actBC1	NFKBIA
1.44e-11	0.633158	0.882	0.69	2.28e-07	actBC1	PELI1
1.38e-10	0.928539	0.651	0.457	2.19e-06	actBC1	TNFAIP3
5.51e-09	0.609589	0.697	0.459	8.7e-05	actBC1	PIM3
7.08e-09	0.366152	0.993	0.971	0.000111789	actBC1	BTG1
1.21e-07	0.639885	0.645	0.538	0.00191927	actBC1	MTCO2P12
2.07e-07	0.52735	0.763	0.598	0.00326543	actBC1	DDX21
2.98e-07	0.375519	0.967	0.912	0.00470579	actBC1	PPP1R15A
3.24e-07	0.325368	0.993	0.983	0.00512172	actBC1	KLF6
3.82e-07	0.451046	0.888	0.766	0.00604277	actBC1	YPEL5
1.35e-06	0.472996	0.809	0.666	0.0213492	actBC1	RHOH
1.53e-06	0.310994	0.559	0.355	0.0241431	actBC1	AC011939.1
1.57e-06	0.349912	0.967	0.916	0.0248574	actBC1	JUNB
1.87e-06	0.557969	0.671	0.447	0.0295505	actBC1	NFKBID
2.47e-06	0.513032	0.822	0.729	0.0389854	actBC1	PDE4B
2.71e-06	0.476517	0.671	0.486	0.042835	actBC1	AC011446.2
3.45e-06	0.407498	0.98	0.931	0.0545036	actBC1	ZFP36L1
3.6e-06	0.520846	0.724	0.533	0.0569184	actBC1	IDI1
4.21e-06	0.390199	0.836	0.703	0.0665499	actBC1	CD69
4.43e-06	0.449723	0.421	0.216	0.0700209	actBC1	CDKN1A
5.43e-06	0.721355	0.414	0.222	0.085778	actBC1	NFKBIE
6.17e-06	-0.676003	0.414	0.641	0.0975434	actBC1	ANXA2
6.99e-06	-0.419445	0.803	0.845	0.110466	actBC1	CALM2
9.95e-06	0.345799	0.914	0.821	0.157193	actBC1	IER2
1.16e-05	0.593571	0.368	0.183	0.182712	actBC1	SNX9
1.24e-05	0.417873	0.664	0.459	0.196303	actBC1	JUND
1.54e-05	-0.903516	0.204	0.36	0.24258	actBC1	DYNLL1
2.14e-05	0.421654	0.5	0.316	0.338504	actBC1	CD80
2.51e-05	0.470044	0.684	0.49	0.396928	actBC1	G3BP2
3.1e-05	0.641067	0.349	0.198	0.490051	actBC1	ZNF460
3.19e-05	0.547524	0.599	0.445	0.503806	actBC1	DUSP2
3.88e-05	-1.12295	0.118	0.167	0.612649	actBC1	IGKV1-39
5.4e-05	0.468946	0.467	0.355	0.852666	actBC1	TENT5C
5.98e-05	0.511501	0.618	0.455	0.944803	actBC1	RPS4Y1
7.46e-05	0.344184	0.954	0.917	1	actBC1	CXCR4
7.49e-05	0.457137	0.605	0.603	1	actBC1	SERINC1
7.81e-05	0.360966	0.842	0.716	1	actBC1	SLC2A3
8e-05	0.425522	0.454	0.334	1	actBC1	ERICH1
8.04e-05	0.264545	0.98	0.967	1	actBC1	DUSP1
8.23e-05	0.362908	0.243	0.107	1	actBC1	GRASP
8.4e-05	0.292681	0.961	0.933	1	actBC1	ZFP36
9.15e-05	0.505581	0.434	0.29	1	actBC1	MAPK8IP3
0.000102305	0.403395	0.599	0.503	1	actBC1	RNF213
0.000106537	0.296643	0.908	0.831	1	actBC1	PRRC2C
0.000113464	0.451813	0.546	0.39	1	actBC1	IFRD1
0.00015031	0.467483	0.164	0.081	1	actBC1	MOGS
0.00015438	0.572669	0.474	0.4	1	actBC1	BCL2A1
0.000158117	0.413093	0.592	0.428	1	actBC1	NPEPPS
0.000167242	-0.53167	0.02	0.121	1	actBC1	POR
0.000183641	0.37456	0.467	0.341	1	actBC1	TCOF1
0.000217595	-0.490363	0.671	0.767	1	actBC1	S100A10
0.000232024	0.287523	0.717	0.584	1	actBC1	NPIPB4
0.000245769	-0.319148	0.743	0.793	1	actBC1	HLA-H
0.000249789	0.612326	0.178	0.109	1	actBC1	CCDC82
0.000254946	0.563392	0.184	0.083	1	actBC1	CIDECP1
0.000270392	-0.322086	0.908	0.96	1	actBC1	ARHGDIB
0.000270423	-0.71492	0.395	0.472	1	actBC1	IGHA1
0.0002711	0.353504	0.783	0.66	1	actBC1	RHOG
0.000287311	0.282968	0.901	0.853	1	actBC1	ZFP36L2
0.000301741	-0.657743	0.086	0.228	1	actBC1	ZDHHC12
0.000305615	0.295543	0.928	0.888	1	actBC1	BCLAF1
0.000322485	0.281878	0.743	0.595	1	actBC1	NOP58
0.00032354	0.373966	0.651	0.521	1	actBC1	PMAIP1
0.000330797	0.6284	0.375	0.219	1	actBC1	ZNF331
0.000331959	0.322297	0.895	0.805	1	actBC1	KMT2E
0.000362809	0.322873	0.428	0.269	1	actBC1	PPP3CA
0.00036295	-0.730445	0.046	0.162	1	actBC1	MRPL1
0.000379136	0.441562	0.289	0.15	1	actBC1	RGCC
0.000385514	-0.480351	0.066	0.188	1	actBC1	SIT1
0.000392391	-0.256143	0.901	0.95	1	actBC1	OAZ1
0.000404578	0.469633	0.572	0.414	1	actBC1	NR4A2
0.000406338	0.324914	0.704	0.579	1	actBC1	NPIPB5
0.000410826	-0.58748	0.118	0.271	1	actBC1	MRPL51
0.000419457	0.537455	0.474	0.321	1	actBC1	RBM38
0.000457187	0.369245	0.289	0.291	1	actBC1	NXF1
0.000459735	0.397953	0.829	0.736	1	actBC1	FOXP1
0.000475733	0.405474	0.375	0.228	1	actBC1	NSF
0.000484634	0.628867	0.349	0.25	1	actBC1	CUL5
0.000488687	0.274683	0.868	0.786	1	actBC1	GNAS
0.000489747	0.284895	0.921	0.848	1	actBC1	SAT1
0.000504974	0.345114	0.132	0.043	1	actBC1	C19orf12
0.000542875	-0.325579	0.822	0.879	1	actBC1	CD53
0.00054428	-0.508095	0.125	0.276	1	actBC1	NDUFB3
0.000553635	0.454326	0.572	0.438	1	actBC1	IDS
0.000604756	0.460063	0.237	0.114	1	actBC1	RARS1
0.000616288	0.372033	0.717	0.629	1	actBC1	RNPS1
0.0006364	0.32944	0.809	0.697	1	actBC1	RPL10P9
0.000659436	0.334412	0.368	0.359	1	actBC1	STK10
0.000707076	0.377647	0.757	0.693	1	actBC1	PIM2
0.000713567	0.506652	0.48	0.338	1	actBC1	NFKBIZ
0.000752955	0.302941	0.658	0.51	1	actBC1	MKNK2
0.000759255	-0.489475	0.02	0.107	1	actBC1	TMEM30A
0.000772409	0.375957	0.546	0.397	1	actBC1	RNMT
0.000804496	-0.617683	0.086	0.221	1	actBC1	UROD
0.000808344	0.298098	0.349	0.212	1	actBC1	AC022239.1
0.000818766	0.462546	0.322	0.284	1	actBC1	KANSL2
0.000839817	-0.614583	0.27	0.447	1	actBC1	JPT1
0.000856519	0.252481	0.849	0.802	1	actBC1	IRF8
0.000867669	0.40127	0.678	0.567	1	actBC1	MOB3A
0.000883877	-0.294165	0.882	0.924	1	actBC1	CORO1A
0.000894604	0.381665	0.658	0.552	1	actBC1	HNRNPH1
0.000914587	0.404724	0.757	0.643	1	actBC1	SBDS
0.000931265	0.582602	0.375	0.228	1	actBC1	UBA6
0.000953124	0.416626	0.684	0.578	1	actBC1	CNPPD1
0.000999206	-0.323808	0.02	0.1	1	actBC1	NAXD
0.00102909	0.568504	0.414	0.272	1	actBC1	TWISTNB
0.00106668	0.25497	0.822	0.703	1	actBC1	EIF5
0.00115988	-0.411993	0.033	0.117	1	actBC1	SAMHD1
0.00123784	-0.389925	0.151	0.295	1	actBC1	MYO1F
0.00126866	-0.503585	0.178	0.243	1	actBC1	IGHA2
0.00126877	0.358132	0.625	0.54	1	actBC1	CHD7
0.0013326	-0.43766	0.197	0.353	1	actBC1	PDCD5
0.00150592	-0.508834	0.184	0.288	1	actBC1	VAMP1
0.00151173	-0.351858	0.428	0.609	1	actBC1	RIOK3
0.00151794	0.664981	0.362	0.272	1	actBC1	PIM1
0.00157275	0.305648	0.375	0.283	1	actBC1	PRRC2A
0.00160133	0.282623	0.651	0.467	1	actBC1	AP001324.1
0.00160682	0.413899	0.645	0.509	1	actBC1	RBM34
0.00162057	-0.37891	0.237	0.407	1	actBC1	SLX1A
0.00162259	0.493252	0.434	0.297	1	actBC1	BCL3
0.00164297	0.286028	0.421	0.305	1	actBC1	MORF4L1P1
0.00171774	0.533353	0.296	0.176	1	actBC1	NR4A1
0.00173188	-0.275786	0.204	0.343	1	actBC1	RSU1
0.00173328	0.418655	0.678	0.645	1	actBC1	USP3
0.00174721	-0.678494	0.151	0.288	1	actBC1	THOC7
0.0017899	0.351013	0.211	0.107	1	actBC1	SLC5A6
0.00180809	-0.582438	0.164	0.317	1	actBC1	IDH3G
0.00182396	0.253234	0.257	0.145	1	actBC1	CHERP
0.00185775	0.482852	0.303	0.198	1	actBC1	DENND3
0.00188945	0.361911	0.579	0.517	1	actBC1	HNRNPUL1
0.00191617	-0.321592	0.151	0.295	1	actBC1	GLRX
0.00191798	0.336038	0.171	0.083	1	actBC1	PGAP3
0.00194627	-0.417403	0.243	0.41	1	actBC1	FAM32A
0.00195782	-0.45199	0.184	0.214	1	actBC1	EBI3
0.00197165	-0.296171	0.388	0.405	1	actBC1	RAB24
0.00198199	0.275278	0.375	0.247	1	actBC1	NFKB2
0.00210372	0.400589	0.645	0.559	1	actBC1	C9orf78
0.00211135	0.442732	0.428	0.398	1	actBC1	PPIG
0.00212684	0.295135	0.605	0.583	1	actBC1	TOMM6
0.00216968	0.28724	0.211	0.112	1	actBC1	SPAG9
0.0022229	0.359846	0.73	0.616	1	actBC1	HIF1A
0.00223875	-0.430999	0.086	0.202	1	actBC1	MGAT1
0.00224787	0.281503	0.757	0.626	1	actBC1	REL
0.00238105	0.302319	0.737	0.678	1	actBC1	IRF1
0.00238731	-0.609131	0.072	0.131	1	actBC1	SKA2
0.0024594	0.407796	0.184	0.093	1	actBC1	AC091390.5
0.00256953	-0.30377	0.711	0.812	1	actBC1	IGHG4
0.00259858	0.310649	0.487	0.429	1	actBC1	POM121
0.00259957	0.331635	0.171	0.21	1	actBC1	METTL14
0.00262529	0.283314	0.349	0.222	1	actBC1	DPH1
0.0026362	0.46567	0.454	0.322	1	actBC1	PER1
0.00266579	0.313559	0.763	0.683	1	actBC1	TMC6
0.00270994	-0.351674	0.072	0.179	1	actBC1	MRPS18C
0.00276135	-0.404408	0.132	0.264	1	actBC1	CLTA
0.00281329	0.3333	0.638	0.56	1	actBC1	AL450405.1
0.00283106	-0.348812	0.132	0.271	1	actBC1	ALDH16A1
0.00284818	0.378478	0.428	0.336	1	actBC1	ATXN2L
0.00297005	0.285687	0.559	0.498	1	actBC1	FBL
0.00306701	-0.538961	0.329	0.457	1	actBC1	PPP1R18
0.00310879	0.303938	0.395	0.264	1	actBC1	BCL2L11
0.00317426	0.545642	0.309	0.188	1	actBC1	UBE2E2
0.00325769	0.314228	0.789	0.7	1	actBC1	ILF3
0.00330357	-0.473506	0.309	0.405	1	actBC1	PRDX1
0.00341346	0.41224	0.243	0.183	1	actBC1	SLC15A4
0.0034397	-0.530172	0.533	0.671	1	actBC1	IFI30
0.00347746	-0.547853	0.263	0.4	1	actBC1	PRDX2
0.00359304	-0.723177	0.651	0.755	1	actBC1	IGHG2
0.00361078	0.412139	0.526	0.447	1	actBC1	EGR1
0.00362212	0.303474	0.309	0.195	1	actBC1	USP9Y
0.00362298	-0.463204	0.033	0.121	1	actBC1	NUDT2
0.0036326	-0.324989	0.197	0.338	1	actBC1	MRPL40
0.00379202	-0.300722	0.178	0.191	1	actBC1	ZC3H7A
0.00388453	0.433152	0.105	0.043	1	actBC1	NDUFV2-AS1
0.00408044	0.276981	0.276	0.162	1	actBC1	DUSP10
0.00409014	0.285231	0.197	0.105	1	actBC1	ELL2
0.00418767	0.278119	0.184	0.084	1	actBC1	MTMR3
0.0041975	0.33381	0.809	0.779	1	actBC1	EML4
0.00426522	0.382502	0.434	0.297	1	actBC1	RNF145
0.00430738	0.314573	0.211	0.152	1	actBC1	EXOC8
0.00431259	0.34752	0.789	0.679	1	actBC1	HSP90B1
0.00431385	0.374096	0.447	0.307	1	actBC1	TRAF4
0.00433866	-0.547578	0.092	0.21	1	actBC1	LETMD1
0.00434212	0.371468	0.204	0.103	1	actBC1	ZBTB43
0.00440343	-0.351961	0.52	0.693	1	actBC1	PDLIM1
0.00441597	-0.512966	0.263	0.424	1	actBC1	CAPN1
0.00442085	0.321321	0.612	0.534	1	actBC1	NPIPB3
0.0045889	-0.477632	0.059	0.14	1	actBC1	TRIM14
0.0046282	0.3313	0.612	0.495	1	actBC1	BTG2
0.0046842	-0.313796	0.836	0.91	1	actBC1	CD79B
0.00470838	0.372162	0.638	0.505	1	actBC1	TAGAP
0.0047642	0.480498	0.112	0.041	1	actBC1	IL6
0.00498871	-0.609611	0.283	0.433	1	actBC1	LSM10
0.00499088	0.473602	0.164	0.147	1	actBC1	NUP85
0.00500587	-0.509795	0.026	0.103	1	actBC1	RIOK2
0.00511681	0.314488	0.757	0.674	1	actBC1	MAPK1IP1L
0.00520047	-0.453133	0.467	0.612	1	actBC1	S100A6
0.00524307	0.298112	0.309	0.209	1	actBC1	BACH2
0.00536947	0.35628	0.408	0.303	1	actBC1	EMD
0.00537308	-0.707102	0.184	0.286	1	actBC1	VDAC3
0.00537575	0.459788	0.197	0.119	1	actBC1	SLC9B2
0.00541217	0.260413	0.855	0.826	1	actBC1	SARAF
0.00544318	-0.25338	0.395	0.569	1	actBC1	CSTB
0.00556295	0.350291	0.316	0.2	1	actBC1	DNPEP
0.00558605	-0.322405	0.533	0.581	1	actBC1	PLEK
0.00564555	0.259724	0.158	0.181	1	actBC1	SIGMAR1
0.0057665	0.513553	0.401	0.317	1	actBC1	TMED10
0.00578165	0.381873	0.197	0.119	1	actBC1	VEZF1
0.00588779	0.253255	0.5	0.379	1	actBC1	BDP1
0.0059622	-0.264316	0.046	0.136	1	actBC1	ABCC4
0.00598771	0.303967	0.263	0.193	1	actBC1	AKAP8
0.00602294	0.306588	0.309	0.198	1	actBC1	NFKB1
0.00610689	0.352156	0.48	0.398	1	actBC1	DGKD
0.0061531	0.34922	0.375	0.266	1	actBC1	APH1A
0.0061671	0.322961	0.204	0.195	1	actBC1	ZNF827
0.00633454	-0.440949	0.191	0.314	1	actBC1	MRPS36
0.00634907	0.259688	0.237	0.107	1	actBC1	FTH1P8
0.00636323	0.357985	0.257	0.248	1	actBC1	LNPEP
0.00639764	0.351859	0.487	0.422	1	actBC1	RANBP2
0.00640338	-0.410455	0.237	0.367	1	actBC1	DEDD2
0.00650062	0.300985	0.434	0.447	1	actBC1	REX1BD
0.00662678	-0.877701	0.164	0.207	1	actBC1	IGKV1D-39
0.00681333	0.34566	0.27	0.186	1	actBC1	TCF7
0.00681616	0.266399	0.73	0.66	1	actBC1	SASH3
0.00684804	0.400796	0.461	0.333	1	actBC1	EMC3
0.006936	0.452886	0.178	0.088	1	actBC1	ADCY3
0.00701578	-0.318812	0.52	0.686	1	actBC1	SELENOF
0.00713542	0.438331	0.178	0.109	1	actBC1	TOM1
0.00715659	-0.461653	0.191	0.298	1	actBC1	RPS27L
0.00728855	-0.488449	0.243	0.388	1	actBC1	LYPLA1
0.0073428	0.30334	0.638	0.517	1	actBC1	CXCR5
0.00748751	-0.269954	0.408	0.564	1	actBC1	SCPEP1
0.00750995	0.427211	0.178	0.097	1	actBC1	SNHG20
0.00766603	-0.277695	0.211	0.341	1	actBC1	NDUFA7
0.00767011	-0.307906	0.099	0.212	1	actBC1	ADA2
0.00767678	-0.398401	0.118	0.238	1	actBC1	SEPHS2
0.00769207	0.267127	0.23	0.143	1	actBC1	ZXDB
0.0077362	0.327675	0.454	0.353	1	actBC1	NIBAN3
0.00810824	-0.334229	0.257	0.407	1	actBC1	RNASEH2C
0.00812239	-0.614091	0.059	0.152	1	actBC1	COA3
0.00823685	-0.489414	0.211	0.331	1	actBC1	XIST
0.00839079	0.515323	0.257	0.176	1	actBC1	RIOK1
0.00844966	0.36484	0.105	0.086	1	actBC1	ETV3
0.00850044	-0.396275	0.171	0.307	1	actBC1	RPA2
0.00852963	-0.258213	0.026	0.1	1	actBC1	THAP1
0.00855787	0.488893	0.454	0.452	1	actBC1	SLU7
0.00861077	0.453209	0.283	0.2	1	actBC1	CLK4
0.00861365	0.267754	0.303	0.324	1	actBC1	RAB29
0.00863963	0.457702	0.572	0.478	1	actBC1	SNRPA1
0.00871549	0.349293	0.592	0.505	1	actBC1	YTHDC1
0.00873548	0.327529	0.408	0.295	1	actBC1	PIK3IP1
0.00894916	0.306174	0.178	0.097	1	actBC1	ZNF548
0.00902094	0.409902	0.303	0.207	1	actBC1	TTLL3
0.00904268	0.308794	0.684	0.61	1	actBC1	BCL11A
0.00921164	0.357475	0.211	0.126	1	actBC1	RCE1
0.00922173	-0.265884	0.086	0.121	1	actBC1	LINC01138
0.00922897	-0.414149	0.257	0.386	1	actBC1	DEF8
0.00930065	0.378407	0.48	0.355	1	actBC1	PHF20
0.00939453	0.341907	0.23	0.131	1	actBC1	AC138811.2
0.0094005	-0.29485	0.257	0.388	1	actBC1	SLC25A36
0.00941762	0.254216	0.836	0.779	1	actBC1	PRDM2
0.00942114	-0.525462	0.145	0.262	1	actBC1	GSN
0.00950358	0.388723	0.289	0.186	1	actBC1	MKLN1
0.00956851	-0.338105	0.243	0.39	1	actBC1	SCAMP2
0.00957609	0.41116	0.395	0.316	1	actBC1	FUNDC2
0.00958276	0.338686	0.184	0.103	1	actBC1	RUFY3
0.00962586	0.288419	0.388	0.316	1	actBC1	YKT6
0.00963345	0.347864	0.599	0.51	1	actBC1	CSRNP1
0.00963995	0.431456	0.329	0.217	1	actBC1	AC022966.1
0.00976803	0.250435	0.421	0.338	1	actBC1	TSPYL1
0.00984815	-0.43404	0.263	0.393	1	actBC1	ATP6V0D1
0.00987316	-0.363063	0.118	0.238	1	actBC1	RPS6KA1
2.51e-37	-1.05238	0.945	0.991	3.96e-33	actBC2	TSC22D3
4e-19	1.03173	0.648	0.158	6.32e-15	actBC2	ABRACL
5.8e-11	0.708257	0.56	0.195	9.16e-07	actBC2	AC005832.4
7.08e-13	0.526053	0.637	0.226	1.12e-08	actBC2	AC005833.1
3.31e-12	0.826228	0.769	0.423	5.23e-08	actBC2	AC006064.4
2.3e-15	0.370806	0.692	0.25	3.63e-11	actBC2	AC007192.1
4.04e-08	0.510983	0.56	0.236	0.000638173	actBC2	AC012085.1
4.02e-08	0.327508	0.527	0.229	0.000635247	actBC2	AC034193.1
1.18e-08	0.891909	0.385	0.106	0.000186258	actBC2	ACAA2
1.13e-06	0.381889	0.692	0.401	0.0178989	actBC2	ACP1
3.98e-11	0.675549	0.879	0.487	6.29e-07	actBC2	ACP5
2.72e-17	-0.504758	1	1	4.29e-13	actBC2	RPS27
2.61e-22	0.694462	1	1	4.12e-18	actBC2	ACTB
1.78e-12	0.324902	0.341	0.07	2.81e-08	actBC2	ACTBP2
1.14e-29	1.34116	1	0.928	1.8e-25	actBC2	ACTG1
1.75e-06	0.701316	0.758	0.474	0.0276398	actBC2	ACTR3
5.52e-16	-0.717032	0.978	0.969	8.73e-12	actBC2	DUSP1
3.22e-10	0.385446	0.176	0.009	5.1e-06	actBC2	ACY3
4.48e-09	0.501278	0.462	0.17	7.08e-05	actBC2	ADSL
1.41e-06	0.65747	0.418	0.151	0.0222294	actBC2	AHCY
1.79e-15	-0.777652	0.967	0.988	2.83e-11	actBC2	KLF6
7.36e-07	0.636425	0.385	0.134	0.0116346	actBC2	AHSA1
1.46e-07	0.325319	0.264	0.072	0.002311	actBC2	AK3
6.7e-07	0.776292	0.582	0.276	0.0105789	actBC2	AKR1A1
9.71e-12	0.691389	0.582	0.193	1.53e-07	actBC2	ALDH16A1
1.79e-06	0.450356	0.308	0.092	0.0282706	actBC2	ALDH18A1
1.68e-07	0.485967	0.857	0.548	0.00264979	actBC2	ANP32B
1.61e-07	0.692186	0.418	0.144	0.00254604	actBC2	ANTKMT
5.37e-18	0.999425	0.956	0.543	8.48e-14	actBC2	ANXA2
1.18e-06	0.510919	0.637	0.329	0.0185871	actBC2	AP1B1
5.28e-09	0.561563	0.681	0.32	8.34e-05	actBC2	AP1S2
3.58e-07	0.598486	0.626	0.304	0.00565148	actBC2	AP2S1
1.9e-09	0.622539	0.56	0.218	3e-05	actBC2	APEH
5.13e-07	0.394933	0.242	0.051	0.00810112	actBC2	APIP
3.85e-07	0.603979	0.835	0.541	0.0060795	actBC2	APOBEC3C
[truncated: 1,806 more rows]

## Sheet: Supplementary table 2
#Supplementary table 2: Gene Set Enrichment Analysis (GSEA) with hallmark pathways identified using differentially expressed genes across five distinct clusters.
#Cluster - MBC1	MBC2	MBC3	actBC1 and actBC2.
#pathway: Hallmark pathways involved in differentially expressed genes across clusters.
#pval : P value
#padj: Adjusted p-value
#ES: Enrichment Score
#NES: Normalized Enrichment Score
#nMoreExtra
#size: Number of genes involved in the pathway
#leadingEdge : Genes in each pathway
Cluster	pathway	pval	padj	ES	NES	nMoreExtreme	size	leadingEdge
MBC1	HALLMARK_TNFA_SIGNALING_VIA_NFKB	0.000267559	0.011505	-0.632999	-2.19223	1	17	c("TNFAIP3", "CD83", "NFKBIA", "DUSP2", "CD69", "NFKBIE", "BCL3", "CD80")
MBC1	HALLMARK_HYPOXIA	0.0774728	0.666266	-0.495457	-1.44337	541	10	c("TNFAIP3", "PIM1", "DDIT4", "CXCR4")
MBC1	HALLMARK_CHOLESTEROL_HOMEOSTASIS	0.910024	0.954416	-0.350195	-0.674224	5582	3	ACTG1
MBC1	HALLMARK_MITOTIC_SPINDLE	0.10824	0.666767	-0.634004	-1.3514	686	4	c("PCGF5", "ACTN4", "RHOF")
MBC1	HALLMARK_WNT_BETA_CATENIN_SIGNALING	0.197374	0.666767	0.902174	1.21513	991	1	CTNNB1
MBC1	HALLMARK_TGF_BETA_SIGNALING	0.990804	0.99269	0.337613	0.572043	4201	2	CTNNB1
MBC1	HALLMARK_IL6_JAK_STAT3_SIGNALING	0.848739	0.953544	-0.290085	-0.711271	5655	6	c("PIM1", "PTPN11", "IL13RA1", "IRF1", "IL4R")
MBC1	HALLMARK_DNA_REPAIR	0.320931	0.711059	-0.84058	-1.13064	1612	1	POLR1D
MBC1	HALLMARK_G2M_CHECKPOINT	0.219456	0.666767	-0.529412	-1.21662	1418	5	c("BCL3", "HNRNPD", "HMGA1", "SNRPD1", "DDX39A")
MBC1	HALLMARK_APOPTOSIS	0.753871	0.953544	-0.30131	-0.781499	5111	7	c("CD69", "CASP4", "VDAC2", "IRF1")
MBC1	HALLMARK_ADIPOGENESIS	0.198046	0.666767	-0.578755	-1.23363	1256	4	c("PIM3", "ARL4A", "CAT", "NDUFS3")
MBC1	HALLMARK_ESTROGEN_RESPONSE_EARLY	0.870934	0.953544	0.345338	0.695752	3373	3	c("FCMR", "KDM4B")
MBC1	HALLMARK_ESTROGEN_RESPONSE_LATE	0.194947	0.666767	-0.63934	-1.23091	1195	3	c("DUSP2", "IDH2")
MBC1	HALLMARK_ANDROGEN_RESPONSE	0.829885	0.953544	-0.583333	-0.784624	4170	1	SPCS3
MBC1	HALLMARK_INTERFERON_ALPHA_RESPONSE	0.443202	0.760582	-0.47619	-1.01501	2812	4	c("PSME2", "SELL", "IRF1", "IL4R")
MBC1	HALLMARK_INTERFERON_GAMMA_RESPONSE	0.0220156	0.296065	-0.490254	-1.63366	160	15	c("TNFAIP3", "NFKBIA", "CD69", "PIM1", "PELI1", "SRI")
MBC1	HALLMARK_APICAL_JUNCTION	0.27386	0.692704	-0.473663	-1.16139	1824	6	c("ACTG1", "ACTN4", "RHOF")
MBC1	HALLMARK_COMPLEMENT	0.198828	0.666767	-0.42797	-1.24677	1390	10	c("TNFAIP3", "PIM1", "RHOG", "CD55", "LTA4H", "GNG2", "CASP4")
MBC1	HALLMARK_UNFOLDED_PROTEIN_RESPONSE	0.401858	0.7513	-0.403704	-1.04707	2724	7	c("DDIT4", "CEBPG", "EIF4G1", "HERPUD1", "SPCS3", "EIF4A1", "NPM1")
MBC1	HALLMARK_PI3K_AKT_MTOR_SIGNALING	0.399938	0.7513	-0.456811	-1.04978	2585	5	c("CXCR4", "PTPN11")
MBC1	HALLMARK_MTORC1_SIGNALING	0.232593	0.666767	-0.490775	-1.20335	1549	6	c("DDIT4", "CXCR4", "LTA4H", "LDHA", "DDX39A", "GAPDH")
MBC1	HALLMARK_E2F_TARGETS	0.703009	0.944669	-0.391941	-0.835433	4461	4	c("HNRNPD", "HMGA1", "DDX39A", "RAN")
MBC1	HALLMARK_MYC_TARGETS_V1	0.37285	0.7513	0.267196	1.0573	1018	14	c("RPS6", "RPLP0", "RPL22", "PABPC1", "RACK1", "RAN", "NPM1", "EIF4A1", "PHB2", "LDHA", "C1QBP", "SNRPD1", "SNRPA1")
MBC1	HALLMARK_MYC_TARGETS_V2	0.681897	0.944669	-0.399267	-0.851049	4327	4	c("DUSP2", "NIP7", "IMP4", "NPM1")
MBC1	HALLMARK_EPITHELIAL_MESENCHYMAL_TRANSITION	0.0206132	0.296065	-0.89407	-1.49164	118	2	TNFAIP3
MBC1	HALLMARK_INFLAMMATORY_RESPONSE	0.219554	0.666767	-0.419989	-1.22352	1535	10	c("NFKBIA", "CD69", "SRI", "RHOG", "CD55")
MBC1	HALLMARK_XENOBIOTIC_METABOLISM	0.841076	0.953544	-0.383212	-0.737791	5159	3	c("CAT", "PSMB10", "JUP")
MBC1	HALLMARK_FATTY_ACID_METABOLISM	0.534073	0.820184	0.467153	0.941171	2068	3	c("MIF", "OSTC", "LDHA")
MBC1	HALLMARK_OXIDATIVE_PHOSPHORYLATION	0.127373	0.666767	-0.413307	-1.34677	925	14	c("NDUFS8", "SLC25A5", "IDH2", "UQCRFS1", "NDUFS6", "ATP5MG", "ATP5F1B", "VDAC2", "NDUFS3", "LDHA", "PHB2")
MBC1	HALLMARK_GLYCOLYSIS	0.475101	0.760582	-0.43341	-0.996006	3071	5	c("DDIT4", "CXCR4", "IL13RA1", "LDHA")
MBC1	HALLMARK_REACTIVE_OXYGEN_SPECIES_PATHWAY	0.99269	0.99269	0.330909	0.560684	4209	2	MBP
MBC1	HALLMARK_P53_PATHWAY	0.867947	0.953544	-0.281399	-0.689974	5783	6	DDIT4
MBC1	HALLMARK_UV_RESPONSE_UP	0.477575	0.760582	-0.432557	-0.994044	3087	5	c("NFKBIA", "CEBPG")
MBC1	HALLMARK_UV_RESPONSE_DN	0.260696	0.692704	-0.693865	-1.15763	1504	2	SRI
MBC1	HALLMARK_HEME_METABOLISM	0.330725	0.711059	-0.572993	-1.10317	2028	3	c("CAT", "GYPC", "SLC25A37")
MBC1	HALLMARK_COAGULATION	0.846263	0.953544	0.435073	0.737176	3588	2	CRIP2
MBC1	HALLMARK_IL2_STAT5_SIGNALING	0.0275409	0.296065	-0.523778	-1.62514	196	12	c("CD83", "HOPX", "PIM1", "COCH", "RHOH")
MBC1	HALLMARK_BILE_ACID_METABOLISM	0.302789	0.711059	-0.672727	-1.12236	1747	2	c("IDH2", "CAT")
MBC1	HALLMARK_PEROXISOME	0.573105	0.849777	-0.482008	-0.928001	3515	3	c("IDH2", "CAT")
MBC1	HALLMARK_ALLOGRAFT_REJECTION	0.887018	0.953544	0.18378	0.683914	2527	12	c("FCGR2B", "FGR")
MBC1	HALLMARK_SPERMATOGENESIS	0.419817	0.752172	-0.789855	-1.06241	2109	1	ARL4A
MBC1	HALLMARK_KRAS_SIGNALING_UP	0.621396	0.890667	-0.313223	-0.88342	4309	9	c("TNFAIP3", "CXCR4")
MBC1	HALLMARK_KRAS_SIGNALING_DN	0.141663	0.666767	-0.931159	-1.25247	711	1	CD80
MBC2	HALLMARK_TNFA_SIGNALING_VIA_NFKB	0.104082	0.572772	-0.35587	-1.3388	1019	33	c("DUSP2", "BCL2A1", "EGR1", "EHD1", "CFLAR")
MBC2	HALLMARK_HYPOXIA	0.398155	0.802629	-0.289322	-1.06832	3883	30	c("ANXA2", "LDHA", "SLC25A1", "GPI", "ENO1", "PIM1", "TPI1", "S100A4", "GAPDH", "GRHPR")
MBC2	HALLMARK_CHOLESTEROL_HOMEOSTASIS	0.031728	0.3966	-0.647549	-1.56083	250	6	c("ACTG1", "ECH1", "PMVK")
MBC2	HALLMARK_MITOTIC_SPINDLE	0.136344	0.572772	-0.399129	-1.31664	1273	18	c("GSN", "TUBA4A", "RHOF", "CDC42", "CAPZB", "KLC1", "KIF5B", "WASF2")
MBC2	HALLMARK_WNT_BETA_CATENIN_SIGNALING	0.433751	0.803242	0.59054	1.0107	1662	2	c("TP53", "MYC")
MBC2	HALLMARK_TGF_BETA_SIGNALING	0.254765	0.733355	-0.450399	-1.18618	2111	8	c("PPP1CA", "FKBP1A", "HDAC1", "KLF10", "IFNGR2")
MBC2	HALLMARK_IL6_JAK_STAT3_SIGNALING	0.625192	0.86953	-0.282151	-0.888738	5712	15	c("PTPN11", "MYD88", "PIM1", "TNFRSF1B", "IL2RG", "MAP3K8", "IFNGR2", "LTB", "ITGA4")
MBC2	HALLMARK_DNA_REPAIR	0.673283	0.86953	-0.235803	-0.865533	6546	29	c("RPA3", "VPS28", "TMED2", "TAF10", "MRPL40", "POLR2F", "POLR2G", "ERCC3", "NT5C3A", "SURF1", "POLR2E", "DAD1", "DUT", "ADRM1", "SEC61A1", "HCLS1")
MBC2	HALLMARK_G2M_CHECKPOINT	0.814555	0.86953	-0.21911	-0.739061	7677	20	c("JPT1", "H2BC12", "H2AZ2", "LBR")
MBC2	HALLMARK_APOPTOSIS	0.496046	0.855251	-0.290593	-0.992601	4703	21	c("GPX1", "CFLAR", "GSN")
MBC2	HALLMARK_NOTCH_SIGNALING	0.412885	0.802629	0.600887	1.02841	1582	2	c("RBX1", "SKP1")
MBC2	HALLMARK_ADIPOGENESIS	0.00858066	0.214516	-0.406503	-1.60382	84	44	c("TALDO1", "UQCRQ", "UQCRC1", "DECR1", "ECHS1", "PIM3", "ATP1B3", "TKT", "MDH2", "ECH1", "DDT", "REEP5", "SLC25A1", "CYC1")
MBC2	HALLMARK_ESTROGEN_RESPONSE_EARLY	0.954125	0.968971	-0.165718	-0.553113	8963	19	c("SLC9A3R1", "BAG1", "KLF10", "ELOVL5", "RARA", "FOS", "NXT1", "KDM4B", "NADSYN1", "SCARB1", "MYC", "SH3BP5")
MBC2	HALLMARK_ESTROGEN_RESPONSE_LATE	0.374661	0.802629	-0.338844	-1.08461	3456	16	c("DUSP2", "PTPN6", "SLC9A3R1", "BAG1", "METTL3")
MBC2	HALLMARK_ANDROGEN_RESPONSE	0.644554	0.86953	-0.270246	-0.878693	5994	17	c("SRP19", "XRCC5", "MYL12A", "DBI", "XRCC6", "GNAI3", "ELOVL5", "PA2G4", "TNFAIP8", "ADRM1", "UBE2J1", "NCOA4")
MBC2	HALLMARK_MYOGENESIS	0.583872	0.86953	-0.303639	-0.921068	5241	13	c("GSN", "ITGB1", "BAG1", "LSP1", "GABARAPL2", "FLII", "GADD45B", "SIRT2")
MBC2	HALLMARK_PROTEIN_SECRETION	0.834749	0.86953	-0.218984	-0.712016	7763	17	c("AP3S1", "TMED2", "AP2S1", "AP2M1", "ANP32E", "ERGIC3", "CLTA", "SNAP23", "M6PR", "COPE", "SNX2", "SEC31A", "NAPA", "SOD1", "RAB2A", "TPD52", "YKT6")
MBC2	HALLMARK_INTERFERON_ALPHA_RESPONSE	0.789418	0.86953	-0.219747	-0.758674	7504	22	c("IFI30", "WARS1", "ISG15", "NCOA7", "UBE2L6", "IFITM3", "PSMB9", "CASP8", "SELL", "ISG20", "LY6E")
MBC2	HALLMARK_INTERFERON_GAMMA_RESPONSE	0.763142	0.86953	-0.208271	-0.813949	7548	41	c("IFI30", "WARS1", "ITGB7", "PTPN6", "ISG15", "MYD88", "PIM1", "IRF5", "ST8SIA4", "NAMPT", "UBE2L6", "IFITM3", "PSMA2", "IL10RA", "PSMB9")
MBC2	HALLMARK_APICAL_JUNCTION	0.116208	0.572772	-0.39328	-1.34336	1101	21	c("ACTG1", "CAP1", "ITGB1", "RHOF", "MYL12B", "RAC2", "GNAI2", "SYK", "ACTB", "VASP", "ARPC2")
MBC2	HALLMARK_APICAL_SURFACE	0.635818	0.86953	-0.538545	-0.897491	3922	2	IL2RG
MBC2	HALLMARK_HEDGEHOG_SIGNALING	0.348983	0.802629	0.63119	1.08027	1337	2	c("TLE1", "PML")
MBC2	HALLMARK_COMPLEMENT	0.730689	0.86953	-0.230655	-0.813936	7018	24	c("EHD1", "CTSH", "CTSB", "PIM1", "GNAI2", "CALM3", "PLEK", "GNAI3", "PSMB9")
MBC2	HALLMARK_UNFOLDED_PROTEIN_RESPONSE	0.780884	0.86953	-0.234796	-0.763431	7262	17	c("PDIA6", "CXXC1", "SEC11A", "KIF5B", "IMP3", "LSM4", "HSPA9")
MBC2	HALLMARK_PI3K_AKT_MTOR_SIGNALING	0.712512	0.86953	-0.232201	-0.833782	6884	26	c("THEM4", "PTPN11", "MYD88", "PPP1CA", "RAC1", "MAP2K3", "IL2RG", "UBE2N", "AP2M1")
MBC2	HALLMARK_MTORC1_SIGNALING	0.225211	0.733355	-0.285821	-1.17749	2243	59	c("IFI30", "LDHA", "ARPC5L", "WARS1", "PRDX1", "TUBA4A", "GPI", "ENO1", "SHMT2", "SLC9A3R1", "TPI1", "SEC11A", "CACYBP", "ITGB2", "GAPDH", "CORO1A", "MAP2K3", "PPA1", "NAMPT", "PSMD13", "RPN1", "TFRC")
MBC2	HALLMARK_E2F_TARGETS	0.779103	0.86953	-0.212963	-0.781698	7575	29	c("LUC7L3", "JPT1", "RPA3", "LBR", "CTPS1", "CNOT9", "TFRC", "XRCC6", "RANBP1", "ANP32E", "NAA38", "PA2G4", "TUBB", "DUT", "HMGA1", "MYC", "SRSF2", "MCM5", "PRPS1", "NAP1L1")
MBC2	HALLMARK_MYC_TARGETS_V1	0.180871	0.645969	-0.285874	-1.20425	1805	71	c("COX5A", "PSMD8", "SLC25A3", "SF3A1", "SRPK1", "LDHA", "VDAC1", "PSMB3", "MRPL23", "CYC1", "AP3S1", "YWHAQ", "LSM2", "RNPS1", "PHB2", "CTPS1", "CCT5", "CCT3", "UBE2L3", "STARD7", "SERBP1", "PSMA2", "NDUFAB1", "CLNS1A", "XRCC6", "CCT7", "SNRPG", "TUFM", "RANBP1", "HNRNPA2B1")
MBC2	HALLMARK_MYC_TARGETS_V2	0.475598	0.849282	-0.393917	-0.997501	3858	7	c("DUSP2", "PA2G4", "PHB", "NOP16", "HSPE1", "MYC", "MCM5")
MBC2	HALLMARK_EPITHELIAL_MESENCHYMAL_TRANSITION	0.544994	0.86953	-0.357843	-0.94242	4517	8	c("ITGB1", "CAPG", "TPM4", "GADD45B", "PPIB", "VIM")
MBC2	HALLMARK_INFLAMMATORY_RESPONSE	0.146435	0.572772	0.230885	1.27137	75	21	c("IRF1", "EMP3", "KLF6", "RIPK2", "PIK3R5", "BTG2", "CD48", "ABI1", "RGS1", "MYC", "SRI", "CD82", "ADRM1", "LY6E", "SELL", "IFNGR2", "GNAI3", "IL10RA", "NAMPT", "GPR183", "TNFRSF1B")
MBC2	HALLMARK_XENOBIOTIC_METABOLISM	0.417367	0.802629	-0.338106	-1.0446	3772	14	c("ECH1", "DDT", "SHMT2", "DDAH2", "ACO2", "SPINT2", "ELOVL5")
MBC2	HALLMARK_FATTY_ACID_METABOLISM	0.020508	0.3418	-0.452684	-1.59743	196	24	c("UROS", "DECR1", "ECHS1", "LDHA", "S100A10", "MDH2", "ECH1", "IDH3B", "PDHB", "MDH1", "GRHPR", "ACO2", "UBE2L6", "ACADVL")
MBC2	HALLMARK_OXIDATIVE_PHOSPHORYLATION	0.00240048	0.120024	-0.375394	-1.60966	23	83	c("COX5A", "UQCRQ", "UQCRC1", "ATP5MC3", "SLC25A3", "DECR1", "ECHS1", "TIMM13", "LDHA", "VDAC1", "ATP6V0B", "ATP5MF", "MDH2", "ECH1", "NDUFV2", "CYC1", "UQCRC2", "ETFA", "GPI", "SLC25A5", "ATP5F1A", "IDH3B", "PHB2", "PDHB", "MRPL34", "HADHA", "NDUFB4", "MDH1", "ATP6V0E1", "ATP5F1D", "POLR2F", "COX7B", "NDUFB2", "PMPCA", "ACO2", "ACADVL", "SURF1", "NDUFB3", "ATP6V1F", "NDUFA2", "NDUFAB1", "NDUFA9"…
MBC2	HALLMARK_GLYCOLYSIS	0.0868833	0.572772	-0.403309	-1.39242	825	22	c("TALDO1", "LDHA", "MDH2", "PGLS", "AKR1A1", "PGAM1", "ENO1", "TPI1", "MDH1")
MBC2	HALLMARK_REACTIVE_OXYGEN_SPECIES_PATHWAY	0.588506	0.86953	-0.279251	-0.921186	5498	18	c("HMOX2", "PRDX1", "PTPA", "NDUFB4", "LSP1", "PRDX2", "PFKP", "PRDX6", "PDLIM1", "GLRX", "LAMTOR5", "GPX4")
MBC2	HALLMARK_P53_PATHWAY	0.794364	0.86953	-0.216684	-0.755952	7582	23	c("IFI30", "S100A10", "IP6K2", "S100A4", "SLC3A2", "DEF6", "FOS", "PRMT2", "CCNK", "SEC61A1", "VAMP8", "CD82", "TRAF4")
MBC2	HALLMARK_UV_RESPONSE_UP	0.827692	0.86953	-0.212444	-0.725664	7848	21	c("MRPL23", "TUBA4A", "AP2S1", "RPN1", "TFRC", "ATP6V1F", "FOS", "BSG", "PPP1R2", "TMBIM6", "PSMC3", "DNAJB1")
MBC2	HALLMARK_UV_RESPONSE_DN	0.0589105	0.490921	-0.581464	-1.47242	477	7	c("ANXA2", "ANXA4")
MBC2	HALLMARK_ANGIOGENESIS	0.70081	0.86953	-0.513598	-0.855916	4323	2	S100A4
MBC2	HALLMARK_HEME_METABOLISM	0.148921	0.572772	-0.363639	-1.295	1434	25	c("ACP5", "UROS", "SIDT2", "PGLS", "CTSB", "UCP2", "GYPC", "NARF", "MAP2K3", "TFRC", "PSMD9", "ADD1", "PRDX2")
MBC2	HALLMARK_COAGULATION	0.111032	0.572772	-0.499313	-1.3655	940	9	c("GSN", "WDR1", "CTSH", "CTSB", "RAC1", "PLEK")
MBC2	HALLMARK_IL2_STAT5_SIGNALING	0.968971	0.968971	-0.144871	-0.515918	9336	25	c("ANXA4", "PIM1", "CAPG", "TNFRSF1B", "IFITM3", "IL10RA", "ADAM19", "MAP3K8", "LTB", "SELL")
MBC2	HALLMARK_BILE_ACID_METABOLISM	0.705094	0.86953	-0.341804	-0.823871	5577	6	c("PEX16", "PRDX5", "SCP2")
MBC2	HALLMARK_PEROXISOME	0.0531845	0.490921	-0.472695	-1.48893	485	15	c("CTBP1", "ITGB1BP1", "PRDX1", "ECH1", "TSPO", "CTPS1", "ERCC3", "PRDX5", "SCP2", "ELOVL5")
MBC2	HALLMARK_ALLOGRAFT_REJECTION	0.329677	0.802629	-0.302637	-1.11748	3215	30	c("CXCR3", "FGR", "WARS1", "PTPN6", "CSK", "CAPG", "ITGB2", "MAP4K1", "IL2RG", "ST8SIA4", "UBE2N", "DARS1")
MBC2	HALLMARK_SPERMATOGENESIS	0.24605	0.733355	-0.613669	-1.17496	1681	3	TALDO1
MBC2	HALLMARK_KRAS_SIGNALING_UP	0.264008	0.733355	-0.368	-1.17793	2435	16	c("LAT2", "LCP1", "GYPC", "ITGB2", "MAP4K1", "TNFRSF1B", "IL2RG", "ST6GAL1", "IL10RA")
MBC2	HALLMARK_KRAS_SIGNALING_DN	0.286124	0.752958	0.669623	1.14605	1096	2	c("BTG2", "CAMK1D")
MBC2	HALLMARK_PANCREAS_BETA_CELLS	0.413452	0.802629	-0.628267	-1.04701	2550	2	SEC11A
MBC3	HALLMARK_TNFA_SIGNALING_VIA_NFKB	0.404701	0.821914	0.35837	1.05322	3167	10	c("DUSP2", "EGR1", "KYNU")
MBC3	HALLMARK_HYPOXIA	0.633751	0.921152	0.297165	0.873347	4960	10	c("LDHA", "PRDX5", "SLC25A1", "ANXA2", "PDK1")
MBC3	HALLMARK_CHOLESTEROL_HOMEOSTASIS	0.994475	0.995841	0.503289	0.673716	5039	1	ACTG1
MBC3	HALLMARK_MITOTIC_SPINDLE	0.599738	0.921152	-0.385382	-0.883385	1833	4	c("ARHGEF2", "CAPZB", "SMC3", "RHOF")
MBC3	HALLMARK_TGF_BETA_SIGNALING	0.138646	0.821914	-0.782178	-1.33627	554	2	c("FKBP1A", "ARID4B")
MBC3	HALLMARK_IL6_JAK_STAT3_SIGNALING	0.122775	0.821914	0.584817	1.3667	882	5	c("PTPN11", "MYD88", "EBI3", "LTB", "STAT2")
MBC3	HALLMARK_DNA_REPAIR	0.15816	0.821914	0.4991	1.31139	1192	7	c("MRPL40", "POLR2I", "VPS28", "DUT")
MBC3	HALLMARK_G2M_CHECKPOINT	0.825918	0.942519	0.31	0.724463	5939	5	c("JPT1", "TFDP1", "CUL4A", "SNRPD1", "HSPA8")
MBC3	HALLMARK_APOPTOSIS	0.710137	0.942519	0.32189	0.800797	5232	6	c("LMNA", "CFLAR", "SOD1", "VDAC2")
MBC3	HALLMARK_ADIPOGENESIS	0.345395	0.821914	0.363517	1.10435	2729	11	c("ATP5PO", "SLC25A1", "TKT", "NDUFA5", "PIM3", "CAT", "SOD1", "COX7B", "UCP2")
MBC3	HALLMARK_ESTROGEN_RESPONSE_EARLY	0.291781	0.821914	-0.683168	-1.16712	1167	2	c("NADSYN1", "ADD3")
MBC3	HALLMARK_ESTROGEN_RESPONSE_LATE	0.276487	0.821914	0.588311	1.15443	1831	3	c("DUSP2", "ADD3", "ZFP36")
MBC3	HALLMARK_ANDROGEN_RESPONSE	0.767811	0.942519	0.307182	0.764206	5657	6	c("MYL12A", "UAP1", "UBE2I", "TMEM50A")
MBC3	HALLMARK_MYOGENESIS	0.636034	0.921152	-0.684211	-0.916018	3155	1	LSP1
MBC3	HALLMARK_PROTEIN_SECRETION	0.410957	0.821914	0.533113	1.04612	2722	3	c("CLTA", "SNAP23", "SOD1")
MBC3	HALLMARK_INTERFERON_ALPHA_RESPONSE	0.448365	0.855969	0.408027	1.01509	3303	6	c("PSME2", "SELL", "NCOA7", "IFI30", "STAT2", "PSMB9")
MBC3	HALLMARK_INTERFERON_GAMMA_RESPONSE	0.604615	0.921152	0.313884	0.893021	4689	9	c("MYD88", "PSME2")
MBC3	HALLMARK_APICAL_JUNCTION	0.19306	0.821914	-0.375	-1.24531	433	9	c("ARPC2", "PFN1", "CD99", "ACTB", "RAC2", "RSU1", "ACTG1", "RHOF", "MYL12B")
MBC3	HALLMARK_COMPLEMENT	0.557868	0.921152	0.353231	0.928116	4207	7	c("KYNU", "CTSH", "CTSS", "CSRP1")
MBC3	HALLMARK_UNFOLDED_PROTEIN_RESPONSE	0.805916	0.942519	0.383893	0.753305	5339	3	c("CEBPG", "ATP6V0D1", "EIF4A1")
MBC3	HALLMARK_PI3K_AKT_MTOR_SIGNALING	0.227363	0.821914	0.465874	1.22408	1714	7	c("PTPN11", "MYD88", "ACTR3", "UBE2N", "PDK1", "STAT2")
MBC3	HALLMARK_MTORC1_SIGNALING	0.830315	0.942519	-0.198024	-0.728158	1741	11	c("PSMD13", "GLRX", "GAPDH", "ENO1", "ADD3", "CORO1A", "IFI30", "PDK1", "ARPC5L", "ACTR3")
MBC3	HALLMARK_E2F_TARGETS	0.328003	0.821914	0.476667	1.11396	2358	5	c("JPT1", "DUT", "LUC7L3", "SMC3", "TUBB")
MBC3	HALLMARK_MYC_TARGETS_V1	0.608515	0.921152	0.248366	0.891224	5116	19	c("CLNS1A", "LDHA", "PHB", "DUT", "TFDP1", "PHB2", "CCT3", "C1QBP", "COX5A")
MBC3	HALLMARK_MYC_TARGETS_V2	0.0824027	0.821914	0.713493	1.40007	545	3	c("DUSP2", "PHB")
MBC3	HALLMARK_EPITHELIAL_MESENCHYMAL_TRANSITION	0.904846	0.97445	-0.317881	-0.640564	3061	3	c("SAT1", "VIM", "CAPG")
MBC3	HALLMARK_INFLAMMATORY_RESPONSE	0.353309	0.821914	0.465687	1.0883	2540	5	c("EBI3", "SELL")
MBC3	HALLMARK_XENOBIOTIC_METABOLISM	0.324904	0.821914	0.660066	1.11167	1952	2	c("KYNU", "CAT")
MBC3	HALLMARK_FATTY_ACID_METABOLISM	0.0388112	0.821914	0.629062	1.56498	285	6	c("S100A10", "LDHA", "OSTC", "UROD", "UROS")
MBC3	HALLMARK_OXIDATIVE_PHOSPHORYLATION	0.879603	0.972193	0.168227	0.658055	7714	26	c("ETFA", "LDHA", "ATP5PO", "NDUFA5", "ATP5F1A", "SLC25A5", "PHB2", "NDUFS6", "COX5A", "LDHB", "ATP5F1B", "COX7B", "ATP5MC3", "VDAC2", "HADHA", "COX6A1", "NDUFA1")
MBC3	HALLMARK_GLYCOLYSIS	0.980187	0.995841	0.207773	0.516897	7222	6	c("LDHA", "TXN", "SOD1")
MBC3	HALLMARK_REACTIVE_OXYGEN_SPECIES_PATHWAY	0.510436	0.921152	-0.347826	-0.958777	1344	6	c("GLRX", "GPX4", "LSP1", "SOD1", "TXN", "CAT")
MBC3	HALLMARK_P53_PATHWAY	0.738599	0.942519	0.372235	0.805735	5133	4	c("S100A10", "LDHB", "IFI30")
MBC3	HALLMARK_UV_RESPONSE_UP	0.716769	0.942519	0.347421	0.811916	5154	5	c("CEBPG", "UROD")
MBC3	HALLMARK_UV_RESPONSE_DN	0.995841	0.995841	0.320132	0.539159	5985	2	c("ANXA2", "ADD3")
MBC3	HALLMARK_HEME_METABOLISM	0.345637	0.821914	0.44309	1.10232	2546	6	c("UROD", "GYPC", "UROS", "CAT", "UCP2")
MBC3	HALLMARK_COAGULATION	0.156957	0.821914	0.652318	1.28003	1039	3	c("WDR1", "CTSH", "CSRP1")
MBC3	HALLMARK_IL2_STAT5_SIGNALING	0.218011	0.821914	0.447621	1.22808	1667	8	c("COCH", "SELL", "HOPX", "CAPG", "LTB")
MBC3	HALLMARK_BILE_ACID_METABOLISM	0.410957	0.821914	0.533113	1.04612	2722	3	c("PRDX5", "CAT", "SOD1")
MBC3	HALLMARK_PEROXISOME	0.410957	0.821914	0.533113	1.04612	2722	3	c("PRDX5", "CAT", "SOD1")
MBC3	HALLMARK_ALLOGRAFT_REJECTION	0.372331	0.821914	-0.324324	-1.07702	836	9	c("EIF5A", "CD40", "HLA-DOB", "HLA-DMB", "UBE2N", "LY86", "CTSS", "LTB", "CAPG")
MBC3	HALLMARK_KRAS_SIGNALING_UP	0.762654	0.942519	0.308836	0.768322	5619	6	c("RBM4", "GYPC", "CTSS")
actBC1	HALLMARK_TNFA_SIGNALING_VIA_NFKB	0.000157159	0.00691498	0.580051	2.56462	0	32	c("TNFAIP3", "CD83", "NFKBIE", "BCL2A1", "DUSP2", "NR4A1", "PDE4B", "NFKBIA", "BCL3", "NR4A2", "PER1", "CDKN1A", "CD80", "CD69", "CD44", "PPP1R15A", "BTG1", "SLC2A3", "JUNB", "IER2", "CFLAR", "KLF6", "NFKB1", "IRF1", "ZFP36", "SAT1", "REL", "NFKB2", "DUSP1")
actBC1	HALLMARK_HYPOXIA	0.0810398	0.30137	0.42992	1.4659	476	14	c("TNFAIP3", "PIM1", "IDS", "CDKN1A", "PPP1R15A", "BTG1", "SLC2A3", "CXCR4", "KLF6")
actBC1	HALLMARK_CHOLESTEROL_HOMEOSTASIS	0.623698	0.79868	0.465154	0.899129	3352	3	c("IDI1", "PNRC1")
actBC1	HALLMARK_MITOTIC_SPINDLE	0.488462	0.741115	-0.484517	-0.973367	2264	3	GSN
actBC1	HALLMARK_WNT_BETA_CATENIN_SIGNALING	0.522176	0.765858	0.733918	0.987311	2648	1	TCF7
actBC1	HALLMARK_TGF_BETA_SIGNALING	0.172781	0.380118	0.744868	1.24046	908	2	c("PPP1R15A", "JUNB")
actBC1	HALLMARK_IL6_JAK_STAT3_SIGNALING	0.154576	0.368848	0.664706	1.28486	830	3	c("PIM1", "CD44", "IRF1")
actBC1	HALLMARK_DNA_REPAIR	0.901954	0.901954	0.239578	0.637087	5077	7	c("PDE4B", "RNMT", "POM121", "EIF1B")
actBC1	HALLMARK_G2M_CHECKPOINT	0.639106	0.79868	0.302561	0.846579	3686	8	c("CUL5", "BCL3", "HIF1A", "YTHDC1")
actBC1	HALLMARK_APOPTOSIS	0.159275	0.368848	0.43541	1.32078	922	10	c("CDKN1A", "CD69", "CD44", "PMAIP1", "CFLAR", "BCL2L11", "IRF1", "SAT1")
actBC1	HALLMARK_ADIPOGENESIS	0.113371	0.332841	-0.494993	-1.41148	495	7	c("IDH3G", "SDHB", "RIOK3", "TKT", "UCP2")
actBC1	HALLMARK_ESTROGEN_RESPONSE_EARLY	0.706637	0.820779	0.381644	0.822629	3853	4	c("CD44", "PMAIP1")
actBC1	HALLMARK_ESTROGEN_RESPONSE_LATE	0.653465	0.79868	0.400118	0.862449	3563	4	c("DUSP2", "CD44", "ZFP36")
actBC1	HALLMARK_ANDROGEN_RESPONSE	0.430717	0.699292	0.621701	1.03534	2265	2	c("IDI1", "SAT1")
actBC1	HALLMARK_MYOGENESIS	0.543088	0.770834	0.436786	0.941486	2961	4	c("IFRD1", "CDKN1A")
actBC1	HALLMARK_PROTEIN_SECRETION	0.855702	0.89645	0.322817	0.695829	4666	4	c("TMED10", "YKT6", "GNAS")
actBC1	HALLMARK_INTERFERON_ALPHA_RESPONSE	0.240123	0.480246	-0.532289	-1.208	1093	4	c("IFI30", "SELL")
actBC1	HALLMARK_INTERFERON_GAMMA_RESPONSE	0.0134955	0.121139	0.471052	1.74316	80	18	c("TNFAIP3", "PIM1", "PELI1", "PDE4B", "NFKBIA", "CDKN1A", "RNF213", "CD69", "BTG1", "HIF1A")
actBC1	HALLMARK_APICAL_JUNCTION	0.445004	0.699292	-0.780702	-1.04643	2208	1	RSU1
actBC1	HALLMARK_COMPLEMENT	0.0821918	0.30137	0.613708	1.43572	455	5	c("TNFAIP3", "PIM1", "RHOG", "IRF1")
actBC1	HALLMARK_PI3K_AKT_MTOR_SIGNALING	0.151414	0.368848	0.667647	1.29054	813	3	c("CDKN1A", "CXCR4", "MKNK2")
actBC1	HALLMARK_MTORC1_SIGNALING	0.568924	0.782271	0.279038	0.906385	3342	12	c("IDI1", "IFRD1", "CDKN1A", "PPP1R15A", "SLC2A3", "CXCR4")
actBC1	HALLMARK_E2F_TARGETS	0.263532	0.504149	-0.583269	-1.17176	1221	3	c("JPT1", "RPA2")
actBC1	HALLMARK_MYC_TARGETS_V1	0.854333	0.89645	0.191775	0.685887	5125	16	c("DDX21", "SNRPA1", "IFRD1")
actBC1	HALLMARK_MYC_TARGETS_V2	0.105113	0.332841	0.791789	1.3186	552	2	c("DUSP2", "TCOF1")
actBC1	HALLMARK_EPITHELIAL_MESENCHYMAL_TRANSITION	0.212984	0.446251	0.630154	1.21807	1144	3	c("TNFAIP3", "CD44", "SAT1")
actBC1	HALLMARK_INFLAMMATORY_RESPONSE	0.033356	0.183458	0.499468	1.6224	195	12	c("PDE4B", "NFKBIA", "CDKN1A", "CD69", "HIF1A", "RHOG", "KLF6", "NFKB1", "IRF1")
actBC1	HALLMARK_XENOBIOTIC_METABOLISM	0.853341	0.89645	0.570175	0.767034	4328	1	IRF8
actBC1	HALLMARK_FATTY_ACID_METABOLISM	0.113754	0.332841	-0.564702	-1.40616	506	5	c("IDH3G", "S100A10", "XIST")
actBC1	HALLMARK_OXIDATIVE_PHOSPHORYLATION	0.00212465	0.0467422	-0.722388	-2.15239	8	8	c("VDAC3", "IDH3G", "NDUFB3", "SDHB", "ATP5F1A", "NDUFA7", "ATP5PB", "CYB5R3")
actBC1	HALLMARK_GLYCOLYSIS	0.87928	0.899728	-0.292686	-0.664233	4005	4	c("GLRX", "TXN")
actBC1	HALLMARK_REACTIVE_OXYGEN_SPECIES_PATHWAY	0.0138984	0.121139	-0.682942	-1.83492	60	6	c("PRDX2", "PRDX1", "PDLIM1", "GLRX", "TXN")
actBC1	HALLMARK_P53_PATHWAY	0.708854	0.820779	-0.202701	-0.813898	2833	17	c("IFI30", "S100A10", "RPS27L", "VAMP8")
actBC1	HALLMARK_UV_RESPONSE_UP	0.0206344	0.129702	0.541421	1.70601	120	11	c("NR4A1", "DDX21", "NFKBIA", "NXF1", "BTG1", "JUNB", "BCL2L11", "IRF1", "YKT6", "EIF5", "RPN1")
actBC1	HALLMARK_UV_RESPONSE_DN	0.591654	0.788871	-0.353445	-0.880112	2636	5	ANXA2
actBC1	HALLMARK_HEME_METABOLISM	0.373535	0.632136	0.402625	1.07066	2102	7	c("RBM38", "TENT5C", "YPEL5")
actBC1	HALLMARK_COAGULATION	0.0673401	0.296296	-0.832845	-1.42217	319	2	c("GSN", "PLEK")
actBC1	HALLMARK_IL2_STAT5_SIGNALING	0.0462664	0.226191	0.474228	1.57859	271	13	c("CD83", "PIM1", "SNX9", "NFKBIZ", "RHOH", "CD44", "SLC2A3", "KLF6")
actBC1	HALLMARK_BILE_ACID_METABOLISM	0.121033	0.332841	0.94152	1.26659	613	1	IDI1
actBC1	HALLMARK_PEROXISOME	0.831287	0.89645	0.383593	0.741474	4468	3	IDI1
actBC1	HALLMARK_ALLOGRAFT_REJECTION	0.350749	0.617318	0.376404	1.09792	2013	9	c("BCL3", "CD80", "HIF1A", "IRF8", "EIF5A", "TAPBP", "EIF3A", "RPL9")
actBC1	HALLMARK_SPERMATOGENESIS	0.0165189	0.121139	-0.994152	-1.33253	81	1	VDAC3
actBC1	HALLMARK_KRAS_SIGNALING_UP	0.327866	0.601087	0.475406	1.11217	1818	5	c("TNFAIP3", "PPP1R15A", "CXCR4")
actBC1	HALLMARK_KRAS_SIGNALING_DN	0.00818452	0.12004	0.867647	1.67714	43	3	c("NR4A2", "TENT5C", "CD80")
actBC2	HALLMARK_TNFA_SIGNALING_VIA_NFKB	0.00364964	0.0608273	-0.432516	-3.02635	0	38	c("NR4A2", "KLF6", "PNRC1", "DUSP1", "KLF2", "JUN", "PPP1R15A", "EIF1", "IRF1", "BTG1", "JUNB", "NFKBIA", "ATP2B1", "ZFP36", "SAT1", "GPR183", "CCNL1", "MCL1")
actBC2	HALLMARK_HYPOXIA	0.008	0.1	-0.261079	-1.88743	1	40	c("KLF6", "PNRC1", "CXCR4", "DUSP1", "PLAC8", "JUN", "PPP1R15A", "BTG1")
actBC2	HALLMARK_CHOLESTEROL_HOMEOSTASIS	0.0942284	0.380502	0.449822	1.39491	830	14	c("ACTG1", "FABP5", "TRIB3", "PMVK", "ECH1")
actBC2	HALLMARK_MITOTIC_SPINDLE	0.359302	0.535492	0.308665	1.09878	3375	24	c("ACTN4", "GSN", "RHOF", "PLEKHG2", "PCGF5", "CAPZB", "TUBA4A", "YWHAE")
actBC2	HALLMARK_WNT_BETA_CATENIN_SIGNALING	0.453488	0.581395	-0.425973	-0.994377	1286	4	c("CTNNB1", "MAML1", "TP53", "MYC")
actBC2	HALLMARK_TGF_BETA_SIGNALING	0.346013	0.535492	-0.256199	-1.05925	472	12	c("ARID4B", "PPP1R15A", "JUNB", "CTNNB1")
actBC2	HALLMARK_IL6_JAK_STAT3_SIGNALING	0.495061	0.618827	0.289889	0.989125	4560	20	c("TNF", "CD38", "EBI3", "FAS", "PIM1")
actBC2	HALLMARK_DNA_REPAIR	0.412229	0.572541	0.254894	1.05576	4071	53	c("NME1", "NT5C", "RPA3", "NUDT21", "POLR1D", "NT5C3A", "POLR2G", "MPG", "NELFCD", "ITPA", "MRPL40", "RPA2", "CLP1", "RBX1", "POLR3GL", "MPC2", "VPS28", "ADRM1", "DGUOK", "POLR2E", "IMPDH2", "TAF10", "SEC61A1", "GTF2H5", "HCLS1", "RAE1", "APRT", "POLR2K", "DUT", "POLR2J", "DAD1", "AK3", "TAF12", "TARBP2", "TP53", "ELOA", "GTF2A2")
actBC2	HALLMARK_G2M_CHECKPOINT	0.125066	0.391715	0.360598	1.3296	1191	28	c("STMN1", "JPT1", "PTTG1", "CKS2", "NASP", "H2AZ2", "HMGA1", "EZH2", "RPA2", "H2BC12", "MCM5", "HSPA8", "SYNCRIP", "H2AZ1", "G3BP1", "MYC", "CDC25B", "SMARCC1", "LBR", "CHMP1A", "BUB3")
actBC2	HALLMARK_APOPTOSIS	0.21799	0.488018	0.326008	1.22038	2088	30	c("TNF", "CD38", "GSN", "TSPO", "FAS", "GPX1", "GADD45B", "DFFA", "MGMT", "TAP1", "BID", "ADD1", "DNM1L", "ISG20", "BAX")
actBC2	HALLMARK_NOTCH_SIGNALING	0.731363	0.79496	0.501268	0.833742	4404	2	c("RBX1", "PSENEN")
actBC2	HALLMARK_ADIPOGENESIS	0.000302206	0.00755515	0.409871	1.74425	2	65	c("PRDX3", "DECR1", "ACAA2", "MTCH2", "MGLL", "MRPL15", "SAMM50", "UQCRC1", "NDUFAB1", "ECHS1", "TALDO1", "ATP1B3", "REEP5", "TKT", "BCKDHA", "ECH1", "ESYT1", "ACADM", "GHITM", "SUCLG1", "IDH3G", "SDHB", "JAGN1", "UQCR10", "MDH2", "RIOK3", "UCP2", "AIFM1", "PIM3", "NDUFS3", "DDT", "SCP2", "CYC1", "GRPEL1", "IDH3A", "SQOR", "SLC25A1", "SCARB1", "CAT", "NDUFB7", "DHRS7", "COX6A1")
actBC2	HALLMARK_ESTROGEN_RESPONSE_EARLY	0.954948	0.964885	0.157103	0.553899	8944	23	c("TGM2", "AMFR", "BAG1", "SLC9A3R1", "RAB31", "SCARB1", "SH3BP5", "MYC")
actBC2	HALLMARK_ESTROGEN_RESPONSE_LATE	0.361802	0.535492	0.310801	1.09579	3388	23	c("FABP5", "IDH2", "AMFR", "SGK1", "PTPN6", "BAG1", "SLC9A3R1", "ISG20", "RAB31", "SCARB1", "ETFB", "MAPK13", "DUSP2")
actBC2	HALLMARK_ANDROGEN_RESPONSE	0.234249	0.488018	0.338433	1.20475	2200	24	c("DBI", "SRP19", "SLC38A2", "CDK6", "SGK1", "SPCS3", "UBE2J1", "XRCC5", "MYL12A", "ADRM1")
actBC2	HALLMARK_MYOGENESIS	0.151659	0.424628	0.400001	1.30869	1370	17	c("MYL6B", "GSN", "PDLIM7", "BAG1", "GADD45B", "FLII", "FDPS")
actBC2	HALLMARK_PROTEIN_SECRETION	0.695161	0.789955	0.231729	0.839992	6578	26	c("CLTA", "VAMP7", "AP2S1", "COPE", "RER1", "AP3S1", "DNM1L", "M6PR", "ERGIC3", "RAB2A", "PPT1", "TPD52", "YKT6", "SOD1", "NAPA", "TMX1", "ATP6V1H", "SCAMP3", "TMED2", "GNAS", "ARF1", "AP2M1", "CTSC")
actBC2	HALLMARK_INTERFERON_ALPHA_RESPONSE	0.352046	0.535492	0.286527	1.10213	3398	34	c("IFI30", "ISG15", "LAP3", "SELL", "PSMB8", "WARS1", "PSMB9", "OAS1", "UBA7", "TAP1", "ISG20", "IRF2", "PSMA3", "IFI35")
actBC2	HALLMARK_INTERFERON_GAMMA_RESPONSE	0.33048	0.535492	0.258142	1.10265	3281	67	c("IFI30", "SRI", "ISG15", "LAP3", "CD38", "IFNAR2", "PSMB8", "WARS1", "PSMA2", "SAMHD1", "FAS", "PTPN6", "PSMB9", "PIM1", "VAMP8", "PSMB2", "PSMB10", "TAP1", "SPPL2A", "ITGB7", "ISG20", "MTHFD2", "IRF2", "PSMA3", "IFI35", "IRF5", "UBE2L6", "HLA-DMA", "VAMP5")
actBC2	HALLMARK_APICAL_JUNCTION	0.0635598	0.317799	0.378597	1.43619	610	32	c("ACTG1", "ICAM2", "ACTN4", "ACTB", "CNN2", "RHOF", "ZYX", "PFN1", "RAC2", "CAP1", "VASP", "MYL12B", "ITGB1", "MAP4K2", "SYMPK", "INPPL1", "ARPC2", "MAPK13", "JUP", "RSU1", "ADAM15", "PTEN", "CD99", "MSN")
actBC2	HALLMARK_APICAL_SURFACE	0.609132	0.721554	-0.69117	-0.924592	3094	1	IL2RG
actBC2	HALLMARK_HEDGEHOG_SIGNALING	0.424871	0.57415	0.626821	1.04257	2558	2	c("CDK6", "PML")
actBC2	HALLMARK_COMPLEMENT	0.39192	0.559885	0.270096	1.06865	3821	40	c("LAP3", "EHD1", "CALM3", "GNG2", "PSMB9", "APOBEC3G", "PIM1", "PFN1", "ITGAM", "CTSH", "PRKCD", "PLEK", "IRF2", "LTA4H", "RABIF", "ANXA5", "CASP4", "IRF7", "CTSB", "LCP2", "CSRP1", "SIRT6", "PPP4C", "GNB2", "PDP1")
actBC2	HALLMARK_UNFOLDED_PROTEIN_RESPONSE	0.31797	0.535492	0.292412	1.12981	3076	35	c("CXXC1", "SEC11A", "EXOSC5", "PDIA6", "POP4", "SPCS3", "EXOSC1", "ATP6V0D1", "SPCS1", "LSM4", "MTHFD2", "TARS1", "ALDH18A1", "EIF4A3")
actBC2	HALLMARK_PI3K_AKT_MTOR_SIGNALING	0.964885	0.964885	0.139499	0.525817	9259	31	c("TRIB3", "ACTR3", "PPP1CA", "MAP2K3", "THEM4", "PFN1", "ACTR2", "RAC1", "RPS6KA1", "UBE2N", "ECSIT", "PRKAG1", "PTEN", "CSNK2B", "ARPC3", "GRB2", "CFL1", "STAT2", "PIN1", "IL2RG", "ARF1", "YWHAB", "RALB", "AP2M1")
actBC2	HALLMARK_MTORC1_SIGNALING	0.0536683	0.298157	0.319307	1.37732	533	73	c("IFI30", "SHMT2", "PPA1", "PSMA4", "SEC11A", "TRIB3", "GAPDH", "GLRX", "PRDX1", "ACTR3", "WARS1", "CORO1A", "PSMD14", "GPI", "PSMD13", "ARPC5L", "LDHA", "ENO1", "ITGB2", "MAP2K3", "TOMM40", "ACTR2", "HSPE1", "SLC9A3R1", "FKBP2", "TUBA4A", "TPI1", "MTHFD2", "PSMA3", "M6PR")
actBC2	HALLMARK_E2F_TARGETS	0.0516096	0.298157	0.359858	1.43786	504	42	c("STMN1", "PAICS", "NME1", "JPT1", "PTTG1", "CKS2", "NASP", "RPA3", "NUDT21", "HMGA1", "PRDX4", "NAA38", "EZH2", "EED", "RPA2", "MTHFD2", "MCM5", "DCTPP1", "SYNCRIP", "H2AZ1", "LUC7L3", "MYC", "CDC25B", "NAP1L1", "RAD50", "RANBP1", "SLBP", "DUT")
actBC2	HALLMARK_MYC_TARGETS_V1	0.168334	0.442983	0.265327	1.19475	1682	111	c("PRDX3", "PSMA4", "NME1", "PSMD8", "COX5A", "PSMB3", "CCT3", "NDUFAB1", "CCT5", "SLC25A3", "C1QBP", "MRPL23", "HDDC2", "PHB2", "TUFM", "PSMA2", "RUVBL2", "PSMD14", "UBE2L3", "PPM1G", "PSMA6", "PRDX4", "MRPS18B", "VBP1", "SET", "LDHA", "PSMB2", "LSM2", "VDAC3", "SERBP1", "AP3S1", "HSPE1", "PHB", "PABPC4", "PSMA1", "GOT2", "VDAC1", "YWHAE", "MCM5", "CCT7", "CYC1", "SNRPD3", "SSBP1", "STARD7", "IM…
actBC2	HALLMARK_MYC_TARGETS_V2	0.186726	0.466814	0.38572	1.26197	1687	17	c("EXOSC5", "IMP4", "PES1", "HSPE1", "PHB", "MCM5", "DCTPP1", "SRM", "NDUFAF4", "HSPD1", "MYC", "DUSP2")
actBC2	HALLMARK_EPITHELIAL_MESENCHYMAL_TRANSITION	0.306527	0.535492	0.349595	1.14378	2770	17	c("TGM2", "GPX7", "COPA", "PPIB", "FAS", "GADD45B", "VIM")
actBC2	HALLMARK_INFLAMMATORY_RESPONSE	0.0989305	0.380502	-0.195331	-1.30001	36	33	c("KLF6", "IRF1", "EMP3", "NFKBIA", "IL10RA", "BEST1", "ATP2B1")
actBC2	HALLMARK_XENOBIOTIC_METABOLISM	0.0165892	0.138243	0.446022	1.61678	156	26	c("SHMT2", "ASL", "AHCY", "CNDP2", "ECH1", "GSTO1", "FAS", "PMM1", "TKFC", "MTHFD1", "PSMB10", "DDT", "COMT", "ADH5", "CAT", "DHRS7", "SLC6A6", "ACP1", "JUP")
actBC2	HALLMARK_FATTY_ACID_METABOLISM	0.0150147	0.138243	0.375973	1.54804	147	51	c("DECR1", "NTHL1", "ACAA2", "MGLL", "PDHB", "HSD17B10", "ECHS1", "UROD", "FH", "MDH1", "S100A10", "OSTC", "ECH1", "ACADM", "SUCLG1", "IDH3G", "GRHPR", "LDHA", "MDH2", "ADSL")
actBC2	HALLMARK_OXIDATIVE_PHOSPHORYLATION	0.00020004	0.00755515	0.378613	1.73088	1	131	c("PRDX3", "DECR1", "NDUFB3", "NDUFA9", "ACAA2", "TIMM13", "MRPL15", "PDHB", "NDUFS4", "ATP5MC3", "COX5A", "SLC25A5", "UQCRC1", "NDUFA8", "IDH2", "NDUFAB1", "ETFA", "ATP5F1A", "HSD17B10", "ECHS1", "FH", "ATP5F1C", "ATP5PB", "SLC25A3", "MDH1", "ATP5MF", "PHB2", "NDUFV2", "UQCRC2", "BCKDHA", "ECH1", "TIMM8B", "ATP5PF", "LDHB", "ACADM", "GPI", "NDUFC2", "SUCLG1", "ATP6V1E1", "IDH3G", "MRPS15", "OXA1…
actBC2	HALLMARK_GLYCOLYSIS	0.125349	0.391715	0.340149	1.31425	1212	35	c("STMN1", "AKR1A1", "GLRX", "PGAM1", "TALDO1", "MDH1", "NASP", "PGLS", "LDHA", "ENO1", "MDH2", "GOT2", "ISG20", "TPI1", "TXN", "PYGB")
actBC2	HALLMARK_REACTIVE_OXYGEN_SPECIES_PATHWAY	0.106758	0.381278	0.386732	1.3635	999	23	c("HMOX2", "GLRX", "PRDX1", "PTPA", "FES", "PRDX2", "PRDX4", "TXN", "HHEX", "NDUFS2", "CDKN2D", "STK25", "CAT", "SCAF4", "PDLIM1")
actBC2	HALLMARK_P53_PATHWAY	0.332134	0.535492	0.284859	1.11737	3230	38	c("IFI30", "TRIB3", "S100A10", "DEF6", "H1-2", "HDAC3", "LDHB", "FAS", "PMM1", "VAMP8", "H2AJ", "TAP1", "BAK1", "S100A4", "TPRKB", "BAX", "IP6K2", "SEC61A1", "TRAFD1", "CD82")
actBC2	HALLMARK_UV_RESPONSE_UP	0.440839	0.580051	0.267656	1.03416	4265	35	c("UROD", "MRPL23", "MGAT1", "AP2S1", "TAP1", "BID", "TUBA4A", "PRKCD", "BAK1", "ACAA1", "TARS1", "BSG", "GRPEL1", "KLHDC3", "CLTB", "STK25", "PPT1", "ATP6V1F")
actBC2	HALLMARK_UV_RESPONSE_DN	0.152866	0.424628	0.439954	1.30851	1319	12	c("ANXA2", "SRI", "MGLL")
actBC2	HALLMARK_ANGIOGENESIS	0.217666	0.488018	0.715976	1.19086	1310	2	c("LRPAP1", "S100A4")
actBC2	HALLMARK_HEME_METABOLISM	0.726308	0.79496	0.216899	0.822799	6981	32	c("UROD", "ACP5", "PRDX2", "PSMD9", "PGLS", "MAP2K3", "RIOK3", "UCP2", "ADD1", "BSG", "NARF", "CAT", "HDGF", "DCAF11", "CTSB", "SEC14L1", "GMPS", "LRP10", "H4C3", "CCDC28A", "GYPC", "SIDT2", "FBXO7", "NCOA4", "SLC25A38", "TMEM9B")
actBC2	HALLMARK_COAGULATION	0.0888789	0.380502	0.445128	1.40625	791	15	c("GSN", "ARF4", "CTSH", "PLEK", "LTA4H", "RAC1", "RABIF", "WDR1", "PEF1", "CTSB", "SIRT2", "CSRP1", "SH2B2", "GNB2")
actBC2	HALLMARK_IL2_STAT5_SIGNALING	0.346254	0.535492	0.293629	1.10678	3322	31	c("SELL", "TGM2", "SNX14", "AHCY", "DCPS", "GSTO1", "GADD45B", "PIM1", "GLIPR2", "COCH", "CD48", "CD79B", "MYO1C", "CAPG", "PLIN2", "RABGAP1L", "MYC", "RNH1")
actBC2	HALLMARK_BILE_ACID_METABOLISM	0.769476	0.818591	0.264225	0.766887	6528	11	c("IDH2", "SCP2", "EFHC1", "CAT", "PEX16", "PRDX5", "GSTK1", "SOD1")
actBC2	HALLMARK_PEROXISOME	0.820771	0.854969	0.202324	0.727487	7752	25	c("IDH2", "PRDX1", "TSPO", "ECH1")
actBC2	HALLMARK_ALLOGRAFT_REJECTION	0.364135	0.535492	0.265433	1.08664	3585	49	c("TNF", "NME1", "IFNAR2", "WARS1", "MRPL3", "FAS", "CSK", "PTPN6", "ITGB2", "PSMB10", "HLA-DMB", "SIT1", "MAP4K1", "TAP1", "SRGN", "FGR", "HLA-DOB", "HLA-DMA", "SPI1", "UBE2N", "IRF7", "HCLS1", "CAPG", "LCP2", "TPD52", "CD47")
actBC2	HALLMARK_SPERMATOGENESIS	0.553152	0.674576	0.354664	0.937157	4500	8	c("TALDO1", "EZH2", "VDAC3")
actBC2	HALLMARK_KRAS_SIGNALING_UP	0.620536	0.721554	0.262124	0.894389	5716	20	c("GLRX", "PSMB8", "LCP1", "LAT2", "ITGB2", "TRIB2", "MAP4K1", "LY96")
actBC2	HALLMARK_KRAS_SIGNALING_DN	0.229491	0.488018	-0.358257	-1.18281	427	8	c("NR4A2", "KMT2D")
actBC2	HALLMARK_PANCREAS_BETA_CELLS	0.0279429	0.199592	0.791121	1.51832	187	3	c("SEC11A", "SRP9", "SPCS1")

## Sheet: Supplementary table 3
#Supplementary table 3: Differentially Expressed gene across S and M group in IgD- RBD-specific MBCs.
#p_val - uncorrected p-value.
#avg_logFC - Average log fold change of expression between one cluster versus all others
#pct.1 - % of cells in which genes are expressed in cluster of interest (eg: S group)
#pct.2 - % of cells in which genes are expressed in all background clusters (eg: S and M group)
#p_val_adj - adjusted p-value
#cluster - seurat clusters divided in S and M group
#Genes - List of differentially expressed genes
p_val	avg_log2FC	pct.1	pct.2	p_val_adj	cluster	gene
5.81e-42	0.256355	0.077	0.439	1.16e-38	S group	ABCD3
3.94e-38	0.218486	0.08	0.373	7.88e-35	S group	ABHD14A
5.43e-62	0.131876	0.119	0.54	1.09e-58	S group	ABHD17B
4.06e-41	0.120321	0.062	0.424	8.12e-38	S group	ABITRAM
1.24e-57	0.18312	0.101	0.525	2.48e-54	S group	AC005670.3
3.46e-62	0.205849	0.03	0.43	6.92e-59	S group	AC007014.2
4.39e-26	0.286573	0.185	0.43	8.78e-23	S group	AC007384.1
1.05e-53	0.130173	0.057	0.421	2.09e-50	S group	AC015982.2
7.12e-33	-0.100353	0.003	0.352	1.42e-29	S group	AC022167.3
7.53e-28	0.205104	0.152	0.412	1.51e-24	S group	AC025257.1
8.52e-85	0.100702	0.018	0.481	1.7e-81	S group	AC073046.1
1.06e-108	0.148452	0.027	0.537	2.12e-105	S group	AC078777.1
8.54e-56	0.148169	0.098	0.499	1.71e-52	S group	AC092279.1
5.05e-43	0.202534	0.051	0.364	1.01e-39	S group	AC093330.1
1.99e-49	0.266988	0.146	0.564	3.99e-46	S group	AC093752.1
1.21e-92	0.119123	0.021	0.519	2.43e-89	S group	AC132942.1
1.68e-56	0.127865	0.054	0.457	3.35e-53	S group	AC138393.1
3.95e-94	0.123771	0.024	0.582	7.89e-91	S group	AC146507.2
3.3e-70	0.1265	0.024	0.448	6.6e-67	S group	AC233300.1
2.79e-41	0.269265	0.161	0.496	5.58e-38	S group	AC245014.3
1.82e-56	0.176277	0.045	0.46	3.63e-53	S group	ACADSB
2.24e-21	0.444381	0.521	0.707	4.48e-18	S group	ACADVL
5.19e-31	0.315045	0.176	0.442	1.04e-27	S group	ACOT8
5.36e-21	0.266776	0.521	0.761	1.07e-17	S group	ACP5
2.2e-24	0.227594	0.152	0.409	4.41e-21	S group	ACSL5
0.000901047	0.177676	1	1	1	S group	ACTB
3.92e-10	0.613168	0.976	0.988	7.84e-07	S group	ACTG1
1.72e-23	0.439884	0.354	0.618	3.44e-20	S group	ACTN4
1.22e-22	0.24557	0.473	0.782	2.44e-19	S group	ACTR2
3.02e-08	0.236391	0.622	0.737	6.03e-05	S group	ADK
9.78e-15	0.196936	0.491	0.734	1.96e-11	S group	AFF4
6.05e-29	0.187793	0.116	0.442	1.21e-25	S group	AGA
9.68e-16	0.204426	0.429	0.624	1.94e-12	S group	AIM2
1.23e-25	0.127944	0.44	0.749	2.46e-22	S group	AIMP1
8.91e-36	-0.219307	0.071	0.472	1.78e-32	S group	AL050309.1
1.05e-39	0.131419	0.08	0.427	2.11e-36	S group	AL392172.1
6.6e-65	0.170513	0.185	0.636	1.32e-61	S group	AL592183.1
1.79e-28	0.221836	0.054	0.275	3.58e-25	S group	AL732372.2
3.83e-10	0.209762	0.902	0.958	7.66e-07	S group	ALDOA
4.33e-39	0.209083	0.149	0.51	8.65e-36	S group	ALG5
7.61e-34	0.242083	0.119	0.421	1.52e-30	S group	ALG8
7.27e-55	0.101432	0.039	0.418	1.45e-51	S group	AMT
1.15e-53	0.555047	0.268	0.63	2.29e-50	S group	AMZ2
6.03e-29	0.150076	0.363	0.636	1.21e-25	S group	ANAPC11
5.22e-37	0.264885	0.253	0.543	1.04e-33	S group	ANAPC15
1.82e-20	0.296019	0.479	0.749	3.64e-17	S group	ANAPC5
6.13e-16	0.265057	0.64	0.842	1.23e-12	S group	ANKRD12
1.48e-22	0.332209	0.58	0.767	2.95e-19	S group	ANXA2
5.44e-20	0.570856	0.402	0.564	1.09e-16	S group	ANXA5
5.32e-17	0.216787	0.61	0.821	1.06e-13	S group	AP1G2
2.15e-24	0.231648	0.378	0.636	4.3e-21	S group	AP1M1
7.56e-38	0.104779	0.062	0.409	1.51e-34	S group	AP3M2
9.54e-26	0.37962	0.321	0.54	1.91e-22	S group	AP3S1
4.53e-50	0.145806	0.095	0.454	9.06e-47	S group	AP3S2
4.13e-17	0.104895	0.417	0.666	8.27e-14	S group	APEX1
1.31e-34	0.258646	0.104	0.433	2.62e-31	S group	APPBP2
5.25e-22	0.252497	0.417	0.645	1.05e-18	S group	APPL1
3.94e-56	-0.164842	0.036	0.513	7.88e-53	S group	AREG
1.25e-17	0.275531	0.571	0.758	2.49e-14	S group	ARF5
6.56e-11	0.192511	0.759	0.913	1.31e-07	S group	ARHGAP15
9.82e-32	0.344206	0.277	0.597	1.96e-28	S group	ARL14EP
4.95e-26	0.19516	0.44	0.734	9.9e-23	S group	ARL4A
2.26e-06	0.294416	0.979	0.991	0.00452988	S group	ARPC2
3.68e-16	0.324172	0.473	0.672	7.36e-13	S group	ARPP19
1.62e-48	0.30507	0.098	0.49	3.24e-45	S group	ASB1
6.65e-27	0.181617	0.33	0.648	1.33e-23	S group	ASCC3
1.9e-50	0.216078	0.101	0.472	3.8e-47	S group	ASNS
4.8e-20	0.226812	0.134	0.385	9.61e-17	S group	ATAD1
1.24e-07	0.340552	0.881	0.893	0.000247674	S group	ATF4
3.79e-10	0.589303	0.759	0.854	7.58e-07	S group	ATF7IP
1.2e-20	0.470595	0.56	0.743	2.4e-17	S group	ATF7IP2
8.79e-26	0.197088	0.292	0.597	1.76e-22	S group	ATG12
8.12e-31	0.380439	0.283	0.603	1.62e-27	S group	ATG3
5.88e-47	0.158606	0.054	0.436	1.18e-43	S group	ATG4C
2.36e-27	0.450905	0.235	0.516	4.72e-24	S group	ATG5
1.27e-40	0.325166	0.098	0.415	2.53e-37	S group	ATMIN
1.03e-32	-0.247733	0.137	0.499	2.05e-29	S group	ATOX1
1.57e-39	0.32795	0.28	0.639	3.14e-36	S group	ATP1B3
8.37e-10	0.353869	0.89	0.925	1.67e-06	S group	ATP2B1
4.51e-16	0.266537	0.711	0.857	9.01e-13	S group	ATP5F1A
9.07e-10	0.261966	0.863	0.955	1.81e-06	S group	ATP5F1B
2.57e-32	0.409127	0.449	0.69	5.15e-29	S group	ATP5F1C
9.73e-20	0.168206	0.708	0.863	1.95e-16	S group	ATP5F1D
3.94e-17	0.201576	0.634	0.815	7.89e-14	S group	ATP5MC3
8.41e-26	0.194242	0.488	0.728	1.68e-22	S group	ATP5MD
6.58e-20	0.367359	0.515	0.681	1.32e-16	S group	ATP5PB
5.59e-27	0.15491	0.521	0.767	1.12e-23	S group	ATP5PF
2.68e-17	0.398291	0.676	0.824	5.36e-14	S group	ATP5PO
2.82e-25	0.367668	0.241	0.516	5.65e-22	S group	ATP6AP1
5.89e-49	0.284373	0.292	0.704	1.18e-45	S group	ATP6AP2
6.79e-13	0.298171	0.536	0.704	1.36e-09	S group	ATP6V0B
5.44e-47	0.186008	0.196	0.594	1.09e-43	S group	ATP6V0E2
4.27e-40	0.267598	0.149	0.513	8.54e-37	S group	ATP6V1A
1.44e-18	0.202399	0.589	0.764	2.88e-15	S group	ATP6V1F
1.56e-15	0.105872	0.158	0.418	3.12e-12	S group	ATXN1L
1.53e-61	-0.158301	0.045	0.543	3.05e-58	S group	AUTS2
1.05e-25	0.255094	0.232	0.513	2.11e-22	S group	AVL9
2.13e-37	0.16723	0.101	0.463	4.26e-34	S group	AZI2
2.38e-37	0.131884	0.057	0.382	4.76e-34	S group	AZIN1-AS1
1.32e-33	0.31093	0.256	0.528	2.64e-30	S group	BAG1
3.64e-50	0.178037	0.167	0.591	7.27e-47	S group	BANP
8.5e-50	0.192498	0.095	0.513	1.7e-46	S group	BBIP1
8.14e-55	0.238899	0.062	0.466	1.63e-51	S group	BBS9
9.82e-26	0.296437	0.464	0.749	1.96e-22	S group	BBX
2.83e-37	0.160682	0.095	0.442	5.66e-34	S group	BCAP29
1.45e-27	0.267341	0.366	0.675	2.9e-24	S group	BCAS2
5.99e-22	0.675654	0.473	0.666	1.2e-18	S group	BCL2A1
1.31e-30	-0.109697	0.116	0.493	2.63e-27	S group	BCL6
5.19e-21	0.232093	0.31	0.546	1.04e-17	S group	BCL7A
7.64e-06	0.499783	0.94	0.952	0.015271	S group	BCLAF1
1.28e-31	0.204821	0.253	0.576	2.57e-28	S group	BFAR
5.65e-22	0.434703	0.506	0.666	1.13e-18	S group	BIN2
5.28e-42	0.130677	0.086	0.412	1.06e-38	S group	BISPR
5.05e-46	0.187571	0.054	0.427	1.01e-42	S group	BLM
2.15e-20	-0.156335	0.045	0.322	4.3e-17	S group	BLVRB
8.27e-48	0.232551	0.092	0.51	1.65e-44	S group	BMI1
2.19e-14	-0.159007	0.193	0.493	4.39e-11	S group	BRD7
3.25e-41	0.128446	0.131	0.463	6.5e-38	S group	BSCL2
2.06e-32	0.262774	0.214	0.522	4.12e-29	S group	BTLA
4.73e-22	0.208482	0.527	0.758	9.47e-19	S group	BUD31
4.27e-56	0.18638	0.071	0.463	8.54e-53	S group	BX470111.1
2.99e-66	-0.147022	0.128	0.666	5.98e-63	S group	BX571818.1
8.53e-17	0.199728	0.562	0.791	1.71e-13	S group	C11orf58
1.3e-21	0.145883	0.161	0.406	2.6e-18	S group	C12orf10
2.81e-54	0.212865	0.039	0.391	5.62e-51	S group	C12orf4
2.17e-23	0.173897	0.381	0.633	4.34e-20	S group	C12orf57
2.49e-41	0.282919	0.25	0.582	4.98e-38	S group	C12orf75
1.44e-62	0.194334	0.062	0.507	2.88e-59	S group	C16orf70
1.2e-16	0.191209	0.554	0.74	2.39e-13	S group	C17orf49
1.06e-36	0.270942	0.19	0.585	2.13e-33	S group	C1GALT1
3.53e-35	0.228588	0.31	0.645	7.06e-32	S group	C1orf43
1.3e-18	0.208596	0.509	0.713	2.6e-15	S group	C1QBP
1.26e-38	0.264635	0.143	0.463	2.52e-35	S group	C21orf91
2.05e-24	0.31744	0.19	0.484	4.11e-21	S group	C9orf72
6.05e-51	0.188825	0.116	0.525	1.21e-47	S group	CAAP1
1.77e-20	0.424435	0.363	0.609	3.53e-17	S group	CACYBP
4.16e-27	0.262949	0.298	0.612	8.31e-24	S group	CALCOCO1
3e-23	0.365788	0.247	0.499	6.01e-20	S group	CALCOCO2
0.000297814	0.235887	0.982	0.982	0.595628	S group	CALM1
3.25e-07	0.129455	0.842	0.958	0.000649459	S group	CALM2
9.9e-29	0.349824	0.268	0.546	1.98e-25	S group	CAND1
8.62e-55	0.363039	0.101	0.516	1.72e-51	S group	CAPRIN2
2.85e-33	0.518175	0.354	0.666	5.71e-30	S group	CAPZA2
5.68e-22	0.296708	0.423	0.701	1.14e-18	S group	CASC4
5.04e-19	0.400442	0.443	0.672	1.01e-15	S group	CBLL1
2.69e-32	0.179507	0.277	0.6	5.39e-29	S group	CCDC115
3.81e-45	0.205905	0.08	0.409	7.62e-42	S group	CCDC126
2.39e-61	0.131553	0.167	0.621	4.77e-58	S group	CCDC130
7.36e-27	0.284245	0.268	0.493	1.47e-23	S group	CCDC167
9.19e-13	0.313808	0.595	0.794	1.84e-09	S group	CCDC18-AS1
1.28e-58	0.254215	0.116	0.546	2.56e-55	S group	CCDC43
3.17e-32	0.245589	0.116	0.424	6.35e-29	S group	CCDC47
6.47e-56	0.203031	0.101	0.504	1.29e-52	S group	CCDC58
2.82e-48	0.257556	0.179	0.603	5.64e-45	S group	CCDC90B
1.53e-39	0.191052	0.104	0.427	3.06e-36	S group	CCL5
1.1e-29	0.646408	0.304	0.534	2.2e-26	S group	CCNG1
1.37e-34	0.286186	0.226	0.564	2.73e-31	S group	CCNH
3.19e-05	0.191091	0.899	0.955	0.0637263	S group	CCNI
7.34e-06	0.387042	0.866	0.866	0.0146823	S group	CCNL1
1.19e-24	0.203086	0.408	0.693	2.38e-21	S group	CCT2
8.71e-19	0.295446	0.36	0.591	1.74e-15	S group	CCT3
3.14e-32	0.306587	0.312	0.57	6.27e-29	S group	CCT4
9.61e-11	0.169015	0.747	0.91	1.92e-07	S group	CD19
6.25e-08	0.120312	0.821	0.922	0.000124911	S group	CD22
4.04e-28	0.285463	0.443	0.752	8.09e-25	S group	CD24
2.38e-10	0.121986	0.699	0.881	4.77e-07	S group	CD44
6.96e-16	0.311994	0.699	0.86	1.39e-12	S group	CD47
4.88e-30	0.393109	0.143	0.367	9.75e-27	S group	CD58
4.91e-08	0.350144	0.78	0.86	9.81e-05	S group	CD69
0.00211759	-0.151337	1	0.994	1	S group	CD79A
3.67e-17	0.717153	0.384	0.487	7.35e-14	S group	CD80
4.27e-23	0.12803	0.369	0.657	8.53e-20	S group	CD81
9.96e-08	0.149798	0.804	0.893	0.00019928	S group	CD82
1.23e-09	0.384836	0.711	0.782	2.46e-06	S group	CD83
1.29e-54	0.272848	0.119	0.582	2.58e-51	S group	CD84
1.62e-18	0.256132	0.685	0.872	3.24e-15	S group	CDC37
1.88e-08	0.470605	0.958	0.982	3.76e-05	S group	CDC42
3.7e-54	0.135175	0.101	0.543	7.41e-51	S group	CDK5RAP2
2.31e-30	0.191032	0.22	0.513	4.63e-27	S group	CEBPZOS
4.16e-38	-0.119659	0.095	0.558	8.32e-35	S group	CECR7
2.63e-21	0.371433	0.25	0.436	5.25e-18	S group	CEP170
1.56e-19	0.369645	0.244	0.531	3.13e-16	S group	CEP350
6.31e-42	0.247096	0.149	0.546	1.26e-38	S group	CEP63
7.63e-29	0.206714	0.125	0.421	1.53e-25	S group	CEP83
8.99e-34	0.382372	0.137	0.442	1.8e-30	S group	CEP85L
1.83e-32	0.233662	0.116	0.403	3.67e-29	S group	CEP95
8.68e-29	0.264626	0.146	0.463	1.74e-25	S group	CFAP97
1.26e-61	-0.118288	0.027	0.543	2.53e-58	S group	CHCHD6
1.33e-27	0.219865	0.446	0.719	2.65e-24	S group	CHMP2A
1.09e-26	0.287965	0.33	0.621	2.19e-23	S group	CHMP2B
5.18e-15	0.32975	0.301	0.513	1.04e-11	S group	CHTOP
3.05e-22	0.141825	0.527	0.758	6.1e-19	S group	CIAO2A
3.76e-13	0.17442	0.69	0.866	7.52e-10	S group	CIB1
6.14e-30	0.234884	0.104	0.379	1.23e-26	S group	CIDECP1
1.11e-35	-0.150487	0.131	0.528	2.21e-32	S group	CITED2
3.67e-31	0.30718	0.33	0.642	7.35e-28	S group	CLDND1
1.59e-12	0.400958	0.735	0.818	3.18e-09	S group	CLK1
1.94e-27	0.534226	0.372	0.567	3.88e-24	S group	CLK3
3.8e-37	0.518771	0.256	0.537	7.61e-34	S group	CLNS1A
3.03e-24	0.253108	0.304	0.564	6.07e-21	S group	CLPP
1.77e-17	0.10732	0.223	0.439	3.55e-14	S group	CLTB
1.17e-06	0.188201	0.836	0.937	0.00233665	S group	CNBP
1.87e-06	0.244807	0.89	0.952	0.00373812	S group	CNN2
4.89e-22	0.307144	0.357	0.594	9.79e-19	S group	CNOT2
7.1e-41	0.29401	0.226	0.519	1.42e-37	S group	CNOT2-DT
1.03e-31	0.235666	0.199	0.519	2.07e-28	S group	CNOT6L
3.52e-17	0.515007	0.548	0.693	7.03e-14	S group	CNOT7
1.99e-19	0.44927	0.497	0.719	3.98e-16	S group	COBLL1
3.31e-20	0.58434	0.417	0.546	6.61e-17	S group	COCH
8.43e-34	0.147088	0.214	0.57	1.69e-30	S group	COMMD1
4.7e-26	0.196109	0.131	0.4	9.4e-23	S group	COP1
4.54e-31	0.118461	0.333	0.651	9.09e-28	S group	COPZ1
1.64e-11	0.181273	0.932	0.985	3.28e-08	S group	COTL1
3.88e-28	0.336859	0.554	0.785	7.75e-25	S group	COX5A
0.0026102	0.104699	0.952	0.976	1	S group	COX7C
1.93e-27	0.275035	0.226	0.525	3.87e-24	S group	CPNE3
7.44e-38	-0.165144	0.045	0.412	1.49e-34	S group	CPTP
8.15e-32	0.352873	0.196	0.442	1.63e-28	S group	CRACR2B
4.02e-27	0.320864	0.318	0.633	8.04e-24	S group	CRBN
2.47e-45	0.316233	0.125	0.472	4.95e-42	S group	CREB3
2.03e-29	0.242798	0.336	0.633	4.07e-26	S group	CRIP2
2.32e-20	0.247431	0.238	0.49	4.65e-17	S group	CRTAP
4.78e-19	0.428286	0.565	0.737	9.55e-16	S group	CS
3.9e-16	0.113882	0.619	0.83	7.79e-13	S group	CSNK2B
5.59e-32	0.252064	0.223	0.531	1.12e-28	S group	CSRP1
2.83e-32	0.124089	0.173	0.499	5.66e-29	S group	CTR9
1.46e-25	0.183629	0.202	0.466	2.91e-22	S group	CTSA
3.75e-09	0.261703	0.708	0.833	7.5e-06	S group	CTSH
2.51e-21	0.368066	0.256	0.522	5.02e-18	S group	CUL5
3.96e-13	0.20545	0.723	0.857	7.91e-10	S group	CUTA
1.97e-33	0.123761	0.167	0.496	3.94e-30	S group	CUTC
1.73e-22	0.126483	0.423	0.672	3.45e-19	S group	CWC15
2.42e-34	0.119459	0.152	0.49	4.85e-31	S group	CWC27
1.99e-29	0.621212	0.318	0.516	3.98e-26	S group	CXCR3
5.37e-64	0.124919	0.092	0.534	1.07e-60	S group	CXorf40B
7.23e-25	0.263227	0.476	0.722	1.45e-21	S group	CXXC5
1.61e-15	0.427029	0.759	0.869	3.23e-12	S group	CYB561A3
7.88e-16	0.21855	0.53	0.773	1.58e-12	S group	CYBC1
2.34e-19	0.241231	0.432	0.66	4.67e-16	S group	DANCR
1.09e-33	0.484004	0.312	0.576	2.18e-30	S group	DBF4
1.23e-17	0.126796	0.545	0.764	2.47e-14	S group	DBI
1.42e-09	0.333838	0.696	0.812	2.84e-06	S group	DBNL
1.8e-72	0.115806	0.042	0.522	3.59e-69	S group	DCAKD
3.51e-27	0.292037	0.196	0.51	7.03e-24	S group	DCP2
1e-10	0.293791	0.756	0.875	2.01e-07	S group	DDX17
1.34e-25	0.139165	0.161	0.442	2.67e-22	S group	DDX19A
4.99e-17	0.295038	0.655	0.815	9.97e-14	S group	DDX39A
1.24e-11	0.436659	0.988	0.994	2.47e-08	S group	DDX5
4.58e-14	0.616832	0.726	0.842	9.16e-11	S group	DDX6
1.33e-20	0.294145	0.304	0.513	2.66e-17	S group	DELE1
2.18e-33	0.172091	0.08	0.376	4.35e-30	S group	DENND10
1.59e-55	0.272693	0.146	0.579	3.18e-52	S group	DENND5A
4.59e-46	0.327014	0.241	0.624	9.19e-43	S group	DERL2
2.56e-33	0.268273	0.217	0.537	5.12e-30	S group	DHRS7
1.43e-26	0.40856	0.238	0.487	2.86e-23	S group	DHX29
7.56e-28	0.261482	0.193	0.463	1.51e-24	S group	DHX38
9.99e-32	0.137857	0.125	0.424	2e-28	S group	DKC1
1.42e-32	0.396906	0.33	0.651	2.84e-29	S group	DNAJC2
3.96e-24	0.155316	0.176	0.445	7.91e-21	S group	DNAJC21
3.87e-35	0.107585	0.298	0.642	7.73e-32	S group	DNAJC4
1.56e-57	0.108365	0.057	0.496	3.12e-54	S group	DNAJC5B
1.27e-40	-0.107682	0.036	0.421	2.54e-37	S group	DNTTIP1
9.43e-17	0.234143	0.521	0.788	1.89e-13	S group	DNTTIP2
6.8e-14	0.50257	0.533	0.675	1.36e-10	S group	DOCK2
6.42e-38	0.251932	0.155	0.463	1.28e-34	S group	DPH3
4.65e-51	0.38336	0.068	0.397	9.3e-48	S group	DPH6
7.86e-38	0.230969	0.193	0.519	1.57e-34	S group	DPH7
1.15e-56	0.333054	0.071	0.448	2.31e-53	S group	DRAM1
1.16e-22	0.396103	0.527	0.752	2.31e-19	S group	DRAM2
8.79e-26	0.212741	0.226	0.496	1.76e-22	S group	DRG1
5.74e-57	0.164935	0.057	0.475	1.15e-53	S group	DTWD1
1.48e-36	0.114685	0.199	0.567	2.95e-33	S group	DUS3L
1.34e-30	0.238239	0.158	0.445	2.68e-27	S group	DUSP11
1.44e-17	0.68135	0.518	0.648	2.89e-14	S group	DUSP2
1.18e-39	0.529318	0.214	0.54	2.37e-36	S group	DYNC1LI1
2.36e-14	-0.168523	0.476	0.77	4.72e-11	S group	EAF2
5.66e-30	0.202607	0.372	0.734	1.13e-26	S group	EBLN3P
8.31e-18	0.241844	0.497	0.701	1.66e-14	S group	ECH1
3.28e-07	0.127047	0.801	0.881	0.000655071	S group	EDF1
3.31e-26	0.239055	0.095	0.316	6.62e-23	S group	EEF1AKMT2
0.00185324	0.153739	0.988	0.997	1	S group	EEF1B2
3.74e-41	0.155564	0.182	0.579	7.47e-38	S group	EFHC1
1.67e-30	0.261545	0.131	0.418	3.34e-27	S group	EI24
2.74e-52	0.160464	0.054	0.442	5.47e-49	S group	EID3
1.77e-10	0.306884	0.756	0.854	3.53e-07	S group	EIF1B
2.2e-31	0.359574	0.375	0.678	4.4e-28	S group	EIF2AK1
3.69e-31	-0.123139	0.089	0.466	7.37e-28	S group	EIF2S1
8.92e-22	0.376137	0.64	0.842	1.78e-18	S group	EIF3E
8.26e-06	0.225958	0.863	0.925	0.0165195	S group	EIF3F
3.65e-15	0.152047	0.619	0.8	7.3e-12	S group	EIF3G
8.53e-14	0.396945	0.795	0.884	1.71e-10	S group	EIF3H
2.34e-21	0.305494	0.515	0.71	4.67e-18	S group	EIF3I
3.11e-13	0.301924	0.83	0.928	6.22e-10	S group	EIF3L
2.68e-19	0.103934	0.601	0.857	5.35e-16	S group	EIF3M
1.04e-12	0.2539	0.881	0.961	2.07e-09	S group	EIF4A1
2.25e-05	0.26618	0.83	0.899	0.044907	S group	EIF4A2
5.86e-06	0.241951	0.765	0.857	0.0117223	S group	EIF5
5.55e-11	0.217671	0.851	0.901	1.11e-07	S group	EIF5A
7.97e-26	0.113431	0.372	0.66	1.59e-22	S group	EIF6
2.11e-13	0.275153	0.652	0.815	4.23e-10	S group	ELF1
2.26e-19	0.176716	0.307	0.567	4.53e-16	S group	ELOVL1
4.6e-25	0.408735	0.378	0.696	9.19e-22	S group	EMB
2.21e-19	0.578136	0.381	0.546	4.41e-16	S group	EMC3
4.04e-30	0.381159	0.295	0.552	8.09e-27	S group	EMC7
5.33e-13	0.318863	0.842	0.913	1.07e-09	S group	ENO1
2.02e-64	0.114085	0.039	0.49	4.04e-61	S group	ENO3
6.58e-40	0.490541	0.205	0.445	1.32e-36	S group	EPHA4
4.51e-35	0.127314	0.223	0.546	9.03e-32	S group	ERCC1
2.78e-86	0.142506	0.033	0.528	5.55e-83	S group	ERCC4
4.15e-23	0.390972	0.536	0.704	8.3e-20	S group	ERGIC3
1.26e-09	0.113134	0.69	0.833	2.51e-06	S group	ERP29
2.96e-39	0.265423	0.241	0.582	5.92e-36	S group	ETFA
1.52e-36	0.174454	0.158	0.475	3.04e-33	S group	EVI2A
1.48e-23	0.142218	0.378	0.693	2.95e-20	S group	EVL
9.45e-23	0.514215	0.241	0.442	1.89e-19	S group	EXOC4
9.19e-43	-0.153837	0.08	0.525	1.84e-39	S group	EXOG
4.91e-35	-0.144237	0.152	0.534	9.82e-32	S group	EXOSC1
1.24e-45	0.134664	0.068	0.472	2.48e-42	S group	EXOSC3
1.32e-27	0.215236	0.146	0.397	2.64e-24	S group	EXOSC7
2.19e-45	0.166884	0.131	0.519	4.38e-42	S group	FABP5
1.12e-43	0.369568	0.116	0.4	2.24e-40	S group	FAM200B
3.97e-54	-0.108738	0.065	0.579	7.94e-51	S group	FAM210A
1.33e-24	0.406277	0.577	0.755	2.66e-21	S group	FAM49B
5.46e-23	0.260603	0.351	0.585	1.09e-19	S group	FAM53B
8.6e-22	0.248948	0.14	0.409	1.72e-18	S group	FAM76B
2.38e-53	0.201728	0.134	0.579	4.77e-50	S group	FAS
2.16e-19	0.274239	0.542	0.719	4.33e-16	S group	FBL
7.42e-65	0.235337	0.119	0.573	1.48e-61	S group	FBXO32
2.53e-74	0.12058	0.051	0.534	5.05e-71	S group	FBXO8
1.66e-37	0.126283	0.188	0.573	3.33e-34	S group	FBXO9
5.41e-12	0.329899	0.583	0.731	1.08e-08	S group	FDFT1
8.42e-30	0.205272	0.31	0.603	1.68e-26	S group	FIBP
4.86e-36	0.365973	0.25	0.582	9.72e-33	S group	FIP1L1
9.72e-14	0.279755	0.58	0.761	1.94e-10	S group	FNBP1
3.84e-07	0.354247	0.955	0.97	0.00076793	S group	FOS
2.93e-29	0.32834	0.208	0.493	5.85e-26	S group	FOXN2
3.83e-07	0.313441	1	1	0.000766681	S group	FP236383.4
3.83e-07	0.313441	1	1	0.000766681	S group	FP236383.5
3.94e-07	0.313371	1	1	0.00078861	S group	FP671120.7
9.75e-66	0.205794	0.068	0.496	1.95e-62	S group	FRS2
5.1e-35	0.460775	0.25	0.579	1.02e-31	S group	FRYL
1.02e-36	0.120324	0.077	0.454	2.04e-33	S group	FTO
2.46e-29	0.1516	0.345	0.666	4.91e-26	S group	FUNDC2
6.85e-38	0.373667	0.235	0.576	1.37e-34	S group	FUT8
9.56e-19	0.189069	0.205	0.433	1.91e-15	S group	FXR1
5.71e-73	-0.126872	0.003	0.588	1.14e-69	S group	GAB1
8.27e-63	0.197266	0.068	0.499	1.65e-59	S group	GAB2
2.52e-08	0.245035	0.988	0.988	5.04e-05	S group	GAPDH
5.42e-13	0.167771	0.786	0.89	1.08e-09	S group	GAS5
3.78e-20	0.176386	0.357	0.627	7.56e-17	S group	GCC2
3.85e-21	0.289656	0.324	0.537	7.71e-18	S group	GEMIN7
4.89e-21	0.101624	0.214	0.463	9.77e-18	S group	GLOD4
2.05e-23	0.246061	0.256	0.531	4.1e-20	S group	GLRX3
4.22e-21	0.242144	0.161	0.397	8.44e-18	S group	GMDS
4.77e-17	-0.124874	0.628	0.866	9.55e-14	S group	GMFG
4.08e-42	0.241802	0.077	0.391	8.16e-39	S group	GMNN
6.14e-32	0.385175	0.185	0.457	1.23e-28	S group	GMPR2
9.46e-27	0.246504	0.527	0.767	1.89e-23	S group	GNG5
2.68e-29	0.12826	0.149	0.451	5.36e-26	S group	GOLGA7
3.01e-39	0.205754	0.176	0.549	6.03e-36	S group	GOSR1
7.02e-31	0.154597	0.283	0.579	1.4e-27	S group	GPAA1
7.99e-11	0.481202	0.533	0.657	1.6e-07	S group	GPI
5.45e-35	0.264086	0.161	0.457	1.09e-31	S group	GPN1
2.08e-10	0.429567	0.881	0.916	4.17e-07	S group	GPR183
1.87e-21	0.104766	0.274	0.552	3.74e-18	S group	GPS1
3.6e-18	0.243808	0.696	0.851	7.2e-15	S group	GPX1
1.65e-16	0.259379	0.673	0.8	3.31e-13	S group	GPX4
5.98e-32	0.409152	0.301	0.594	1.2e-28	S group	GRAMD1C
1.07e-20	0.282689	0.476	0.696	2.15e-17	S group	GRAP
4.43e-17	0.21795	0.265	0.49	8.85e-14	S group	GRHPR
4.02e-37	0.187138	0.179	0.534	8.03e-34	S group	GSK3B
7.32e-08	0.362771	0.836	0.887	0.000146382	S group	GSTK1
3.65e-40	0.213616	0.104	0.424	7.3e-37	S group	GSTM4
2.27e-30	0.100067	0.182	0.507	4.55e-27	S group	GSTO1
2.85e-38	0.233873	0.315	0.627	5.71e-35	S group	GSTP1
3.24e-26	0.216147	0.095	0.331	6.48e-23	S group	GTDC1
8.31e-39	0.353257	0.304	0.627	1.66e-35	S group	GTF2B
8.72e-11	0.265113	0.851	0.922	1.74e-07	S group	GTF3A
1.8e-25	0.442741	0.402	0.636	3.6e-22	S group	GTF3C6
1.15e-33	0.225864	0.196	0.54	2.31e-30	S group	GTPBP4
3.66e-16	0.523836	0.69	0.8	7.31e-13	S group	GUCD1
9.84e-19	0.305884	0.679	0.809	1.97e-15	S group	GUK1
7.29e-53	-0.180618	0.039	0.487	1.46e-49	S group	H2AC19
1.01e-35	0.126902	0.179	0.51	2.02e-32	S group	H2AJ
3.18e-83	0.258453	0.054	0.525	6.36e-80	S group	H4-16
1.78e-65	-0.106858	0.003	0.522	3.55e-62	S group	HAPLN3
6.36e-13	0.496979	0.821	0.854	1.27e-09	S group	HERPUD1
6.01e-22	0.212659	0.301	0.573	1.2e-18	S group	HEXA
1.16e-20	0.203863	0.443	0.704	2.33e-17	S group	HGS
4.28e-38	0.164017	0.095	0.424	8.57e-35	S group	HIBCH
1.55e-05	0.174208	0.923	0.949	0.0310857	S group	HINT1
5.37e-26	0.164879	0.229	0.457	1.07e-22	S group	HINT2
9.67e-22	0.239959	0.182	0.478	1.93e-18	S group	HIVEP1
0.000486882	0.178566	0.932	0.97	0.973765	S group	HLA-DMB
1.7e-19	0.151098	0.616	0.842	3.39e-16	S group	HLA-DOB
3.67e-08	-0.523528	0.932	0.967	7.33e-05	S group	HLA-DQA1
0.00116585	-0.193779	0.955	0.985	1	S group	HLA-DQB1
1.87e-26	-0.688434	0.985	0.994	3.74e-23	S group	HLA-DRB5
8.2e-35	0.119608	0.08	0.37	1.64e-31	S group	HMBS
0.00114719	0.15674	0.964	0.988	1	S group	HMGN2
2.18e-55	0.145336	0.146	0.594	4.36e-52	S group	HMGXB4
1.63e-05	0.114535	0.949	0.982	0.0326294	S group	HNRNPC
3.21e-07	0.246345	0.899	0.946	0.000641219	S group	HNRNPDL
3.8e-23	0.722203	0.473	0.552	7.6e-20	S group	HOPX
1.86e-45	0.26166	0.146	0.513	3.72e-42	S group	HPRT1
1.43e-38	0.193099	0.11	0.457	2.86e-35	S group	HS1BP3
2.19e-05	0.130311	0.872	0.949	0.0438789	S group	HSP90AA1
3.37e-09	0.410726	0.905	0.94	6.74e-06	S group	HSP90AB1
1.1e-19	0.554925	0.762	0.842	2.2e-16	S group	HSP90B1
2.84e-45	0.296789	0.116	0.448	5.69e-42	S group	HSPA14
3.23e-14	0.403652	0.854	0.94	6.47e-11	S group	HSPA8
1.67e-32	0.148395	0.199	0.543	3.34e-29	S group	HSPB11
1.93e-57	0.412996	0.137	0.507	3.87e-54	S group	HSPE1-MOB4
1.32e-37	0.107098	0.071	0.412	2.65e-34	S group	ICE1
1.33e-55	0.159511	0.057	0.481	2.66e-52	S group	ID2
2.06e-40	0.249992	0.101	0.451	4.13e-37	S group	IDE
7.61e-19	0.284036	0.476	0.681	1.52e-15	S group	IDH2
2.41e-31	0.176603	0.298	0.621	4.81e-28	S group	IDH3G
2.32e-10	0.428702	0.878	0.931	4.64e-07	S group	IER2
8.31e-13	0.458954	0.64	0.779	1.66e-09	S group	IFI30
6.19e-35	-0.10164	0.327	0.71	1.24e-31	S group	IFITM1
6.32e-42	0.185946	0.345	0.704	1.26e-38	S group	IFNAR1
1.95e-37	0.153731	0.161	0.51	3.9e-34	S group	IFRD2
2.93e-29	0.518026	0.568	0.746	5.85e-26	S group	IFT57
1.28e-27	0.432723	0.336	0.591	2.56e-24	S group	IGBP1
1.74e-12	0.110329	0.414	0.672	3.49e-09	S group	IGHA1
5.9e-32	-0.631578	0.259	0.719	1.18e-28	S group	IGHD
0.00146794	0.426415	0.967	0.976	1	S group	IGHG1
3.92e-69	-0.148883	0.042	0.496	7.84e-66	S group	IGHV1-2
1.17e-71	0.1468	0.018	0.454	2.33e-68	S group	IGHV1-3
1.14e-74	0.425919	0.074	0.564	2.28e-71	S group	IGHV1-46
9.46e-41	-0.218779	0.054	0.421	1.89e-37	S group	IGHV1-69D
5.45e-106	0.705974	0.06	0.552	1.09e-102	S group	IGHV2-70
2.92e-71	0.153973	0.027	0.516	5.83e-68	S group	IGHV3-11
8.54e-76	-0.25779	0.012	0.603	1.71e-72	S group	IGHV3-21
2.87e-62	0.35159	0.062	0.522	5.74e-59	S group	IGHV3-23
5.37e-31	0.533869	0.122	0.376	1.07e-27	S group	IGHV3-30
1.48e-52	-0.231629	0.036	0.487	2.95e-49	S group	IGHV3-33
2.01e-63	-0.211509	0.021	0.543	4.03e-60	S group	IGHV3-7
4.53e-61	0.23895	0.065	0.501	9.06e-58	S group	IGHV4-31
2.1e-93	0.129663	0.03	0.585	4.2e-90	S group	IGHV4-34
5.45e-35	-0.215981	0.048	0.424	1.09e-31	S group	IGHV4-39
1.36e-63	0.264089	0.074	0.54	2.72e-60	S group	IGHV4-61
1.91e-72	0.208094	0.024	0.466	3.83e-69	S group	IGHV5-51
7.25e-102	0.550959	0.018	0.481	1.45e-98	S group	IGKV1-12
2.06e-45	0.806341	0.051	0.34	4.11e-42	S group	IGKV1-16
5.93e-73	-0.155314	0.018	0.546	1.19e-69	S group	IGKV1-27
2.61e-47	0.546932	0.083	0.451	5.22e-44	S group	IGKV1-33
1.66e-51	1.18096	0.185	0.519	3.31e-48	S group	IGKV1-39
6.85e-30	0.21003	0.134	0.451	1.37e-26	S group	IGKV1-5
8.72e-37	0.876837	0.241	0.499	1.74e-33	S group	IGKV1D-39
4.78e-62	-0.162312	0.051	0.573	9.57e-59	S group	IGKV2-28
4.54e-136	0.201735	0.018	0.588	9.08e-133	S group	IGKV2D-26
8.09e-61	-0.113155	0.071	0.57	1.62e-57	S group	IGKV2D-28
1.05e-60	-0.123777	0.071	0.576	2.11e-57	S group	IGKV3-11
3.3e-52	0.660056	0.119	0.537	6.6e-49	S group	IGKV3-15
3.3e-41	0.495791	0.179	0.57	6.6e-38	S group	IGKV3-20
2.75e-62	0.182511	0.092	0.588	5.5e-59	S group	IGKV4-1
2.09e-37	0.586299	0.286	0.713	4.17e-34	S group	IGLC1
3.37e-16	-0.101028	0.625	0.884	6.74e-13	S group	IGLC2
6.58e-19	0.352193	0.554	0.818	1.32e-15	S group	IGLC3
2.72e-41	0.227833	0.205	0.63	5.45e-38	S group	IGLL5
1.11e-28	-0.141621	0.068	0.388	2.21e-25	S group	IGLV1-40
7.03e-60	0.720253	0.107	0.576	1.41e-56	S group	IGLV1-44
1.5e-46	0.348306	0.071	0.454	3e-43	S group	IGLV1-47
7.64e-75	0.381588	0.033	0.475	1.53e-71	S group	IGLV1-51
7.46e-90	0.572773	0.039	0.585	1.49e-86	S group	IGLV2-11
5.23e-13	-0.2062	0.074	0.284	1.05e-09	S group	IGLV2-23
1.59e-43	-0.347913	0.051	0.475	3.17e-40	S group	IGLV2-8
6.07e-52	0.472791	0.134	0.564	1.21e-48	S group	IGLV3-21
1.48e-74	-0.124103	0.036	0.555	2.97e-71	S group	IGLV4-69
3.24e-49	0.613968	0.065	0.436	6.49e-46	S group	IGLV6-57
5.63e-71	0.25137	0.012	0.433	1.13e-67	S group	IGLV8-61
6.67e-51	0.133454	0.068	0.484	1.33e-47	S group	IL15RA
7.11e-44	0.158519	0.14	0.54	1.42e-40	S group	IL18BP
6.29e-35	0.173921	0.074	0.358	1.26e-31	S group	IL23A
7.31e-08	0.186033	0.854	0.94	0.000146113	S group	IL2RG
1.32e-72	0.127947	0.068	0.555	2.64e-69	S group	IL6
1.52e-06	0.250513	0.738	0.869	0.00304578	S group	ILF3
4.85e-32	0.132072	0.327	0.675	9.7e-29	S group	IMP3
8.68e-25	0.141467	0.321	0.63	1.74e-21	S group	IMP4
1.77e-38	-0.160441	0.042	0.418	3.54e-35	S group	INIP
7.73e-40	0.116015	0.039	0.4	1.55e-36	S group	INTS13
5.15e-41	0.148731	0.143	0.516	1.03e-37	S group	ISCA2
5.33e-30	0.112301	0.265	0.54	1.07e-26	S group	ISG15
5.73e-44	0.161315	0.19	0.567	1.15e-40	S group	ITFG1
2.49e-24	0.2764	0.33	0.627	4.98e-21	S group	ITFG2
1.57e-33	0.522021	0.488	0.672	3.14e-30	S group	ITGAE
5.28e-39	0.354901	0.28	0.621	1.06e-35	S group	ITGB1BP1
3.04e-12	0.4215	0.759	0.854	6.07e-09	S group	ITGB2
1.63e-73	-0.180175	0.009	0.627	3.25e-70	S group	ITM2A
6.78e-08	0.245791	0.744	0.824	0.000135668	S group	JAK1
3.9e-46	0.28021	0.131	0.522	7.8e-43	S group	JKAMP
2.99e-29	0.340409	0.443	0.666	5.98e-26	S group	JPT1
6.88e-19	0.143523	0.714	0.881	1.38e-15	S group	JTB
2.1e-50	0.136904	0.065	0.424	4.19e-47	S group	KAT14
1.33e-32	0.432106	0.295	0.636	2.66e-29	S group	KAT6B
1.77e-15	0.630207	0.506	0.699	3.55e-12	S group	KBTBD2
5.54e-30	0.492589	0.199	0.475	1.11e-26	S group	KBTBD8
3.49e-44	0.105237	0.098	0.469	6.98e-41	S group	KCNA3
3.58e-31	0.316882	0.244	0.469	7.17e-28	S group	KDELR2
9.06e-59	0.156635	0.137	0.576	1.81e-55	S group	KDM3A
1.38e-67	0.187928	0.045	0.496	2.75e-64	S group	KIAA0232
1.72e-26	0.174738	0.095	0.385	3.44e-23	S group	KIF3A
2.1e-10	0.331098	0.14	0.251	4.2e-07	S group	KLHL12
2.21e-28	0.659306	0.235	0.466	4.42e-25	S group	KLHL28
1.05e-67	-0.151124	0.033	0.594	2.1e-64	S group	KLRK1
1.44e-08	0.267045	0.836	0.934	2.87e-05	S group	KMT2E
6.84e-31	0.168868	0.095	0.364	1.37e-27	S group	KNTC1
1.44e-24	0.217259	0.146	0.415	2.88e-21	S group	KPNA1
4.93e-44	0.676826	0.277	0.573	9.86e-41	S group	KPNA2
6.4e-42	0.159024	0.244	0.663	1.28e-38	S group	KPNB1
2.08e-35	-0.179231	0.021	0.376	4.15e-32	S group	KRBOX4
2.12e-17	0.415349	0.432	0.6	4.24e-14	S group	KRR1
3.16e-41	0.196635	0.134	0.507	6.32e-38	S group	KYAT3
4.97e-22	0.157998	0.461	0.704	9.93e-19	S group	LAMTOR1
4.13e-33	-0.105397	0.271	0.654	8.25e-30	S group	LAMTOR2
1.51e-12	0.20633	0.75	0.854	3.01e-09	S group	LAMTOR5
1.29e-27	0.285667	0.155	0.454	2.59e-24	S group	LCMT1
3.24e-15	0.358604	0.69	0.836	6.48e-12	S group	LDHA
1.54e-21	0.499865	0.67	0.818	3.09e-18	S group	LDHB
2.09e-49	0.182175	0.104	0.493	4.18e-46	S group	LEPROTL1
9.08e-35	0.228565	0.179	0.472	1.82e-31	S group	LETMD1
2.15e-45	-0.164884	0.155	0.618	4.29e-42	S group	LGALS1
8.51e-70	0.205431	0.048	0.472	1.7e-66	S group	LGALS3BP
1.83e-43	0.193991	0.152	0.555	3.65e-40	S group	LGMN
6.81e-16	0.290838	0.589	0.785	1.36e-12	S group	LINC01578
4.35e-44	0.566163	0.211	0.507	8.7e-41	S group	LINC01619
6.88e-62	0.238319	0.256	0.654	1.38e-58	S group	LINC01781
1.62e-16	0.496835	0.723	0.839	3.23e-13	S group	LITAF
5.28e-20	0.316759	0.327	0.555	1.06e-16	S group	LMBR1
8.68e-49	0.247838	0.11	0.51	1.74e-45	S group	LPAR2
2.29e-29	0.342515	0.295	0.618	4.57e-26	S group	LPP
1.39e-39	0.138966	0.158	0.546	2.79e-36	S group	LRPPRC
4.07e-45	0.322767	0.131	0.537	8.13e-42	S group	LRRC14
7.36e-41	0.19712	0.089	0.46	1.47e-37	S group	LRRC28
2.97e-22	0.12359	0.286	0.513	5.95e-19	S group	LSM2
1.5e-30	0.217678	0.14	0.406	3.01e-27	S group	LST1
2.63e-14	0.493714	0.235	0.376	5.25e-11	S group	LTV1
1.26e-12	0.316335	0.756	0.863	2.53e-09	S group	LUC7L3
1.7e-24	0.218747	0.414	0.716	3.4e-21	S group	LY9
9.02e-28	-0.136102	0.113	0.475	1.8e-24	S group	LYL1
2.33e-31	0.453247	0.354	0.612	4.66e-28	S group	LYPLA1
2.95e-22	0.357197	0.354	0.591	5.9e-19	S group	LYPLAL1
1.15e-29	0.152691	0.28	0.573	2.3e-26	S group	LYRM2
1.12e-34	0.127262	0.113	0.424	2.23e-31	S group	MAGED2
2.83e-58	0.17185	0.107	0.522	5.66e-55	S group	MAIP1
1.26e-33	0.310723	0.137	0.439	2.53e-30	S group	MALSU1
1.52e-24	0.225697	0.262	0.513	3.03e-21	S group	MAP2K2
1.01e-42	0.389119	0.14	0.501	2.02e-39	S group	MAP3K13
5.62e-46	0.337679	0.074	0.37	1.12e-42	S group	MAP3K20
2.08e-20	0.260975	0.155	0.406	4.16e-17	S group	MAPKAPK5
0.000391171	0.316386	0.857	0.922	0.782343	S group	MBNL1
5.02e-30	0.266015	0.17	0.487	1e-26	S group	MCFD2
8.26e-30	0.142427	0.146	0.469	1.65e-26	S group	MCOLN2
4.26e-18	0.280337	0.512	0.746	8.52e-15	S group	MCUB
2.6e-06	0.58984	0.854	0.901	0.0052065	S group	MDM4
3.67e-21	0.293075	0.301	0.585	7.33e-18	S group	MED13
1.23e-20	0.311127	0.387	0.672	2.47e-17	S group	MED6
1.23e-70	0.160571	0.051	0.49	2.45e-67	S group	METRNL
1.07e-29	0.246265	0.223	0.555	2.14e-26	S group	METTL14
1.41e-48	0.119843	0.119	0.54	2.83e-45	S group	METTL16
1.85e-30	0.176097	0.167	0.478	3.71e-27	S group	METTL21A
1.73e-46	0.271359	0.238	0.621	3.46e-43	S group	METTL23
4.99e-30	0.252713	0.241	0.525	9.97e-27	S group	METTL5
3.88e-49	0.420962	0.188	0.561	7.75e-46	S group	METTL8
2.16e-31	0.436986	0.351	0.606	4.33e-28	S group	METTL9
1.57e-20	0.130693	0.414	0.704	3.14e-17	S group	MFF
3.47e-17	0.116107	0.223	0.484	6.93e-14	S group	MFSD5
9.38e-39	0.25054	0.28	0.609	1.88e-35	S group	MGAT4A
7.6e-46	0.26515	0.089	0.415	1.52e-42	S group	MGLL
3.52e-46	-0.122845	0.095	0.504	7.05e-43	S group	MGST3
7.61e-27	0.420819	0.479	0.684	1.52e-23	S group	MICOS10
1.75e-25	0.282763	0.152	0.4	3.49e-22	S group	MIEF1
2.15e-44	0.12515	0.083	0.507	4.31e-41	S group	MIER3
4.34e-20	0.263232	0.372	0.561	8.67e-17	S group	MIIP
4.49e-48	0.183426	0.083	0.448	8.99e-45	S group	MILR1
2.84e-23	0.147449	0.089	0.343	5.68e-20	S group	MKRN2
1.03e-39	-0.112243	0.074	0.466	2.06e-36	S group	MMAB
5.38e-28	0.608002	0.381	0.615	1.08e-24	S group	MMADHC
8.96e-46	0.540024	0.098	0.487	1.79e-42	S group	MMS22L
8.56e-21	0.235095	0.131	0.367	1.71e-17	S group	MON1B
1.08e-40	0.19403	0.146	0.496	2.16e-37	S group	MORC3
3.55e-37	0.193538	0.196	0.543	7.1e-34	S group	MORF4L2
7.79e-76	0.104692	0.03	0.496	1.56e-72	S group	MORN1
3.85e-27	0.322022	0.116	0.355	7.7e-24	S group	MPI
2.09e-73	0.146419	0.089	0.579	4.17e-70	S group	MPP6
2.88e-21	0.229486	0.271	0.507	5.76e-18	S group	MPV17
3.94e-46	0.1234	0.033	0.361	7.88e-43	S group	MREG
1.45e-21	0.228595	0.482	0.722	2.89e-18	S group	MRFAP1
3.3e-43	0.189559	0.125	0.504	6.6e-40	S group	MRPL1
5.66e-26	0.31182	0.19	0.442	1.13e-22	S group	MRPL13
2.96e-46	-0.136946	0.086	0.499	5.91e-43	S group	MRPL15
2.91e-31	0.320033	0.173	0.457	5.81e-28	S group	MRPL3
8.29e-29	0.167706	0.283	0.594	1.66e-25	S group	MRPL37
1.27e-25	0.157534	0.295	0.609	2.54e-22	S group	MRPL43
1.23e-34	0.186672	0.205	0.516	2.47e-31	S group	MRPL47
1.59e-25	0.12679	0.324	0.621	3.17e-22	S group	MRPL55
1.4e-30	0.33019	0.414	0.684	2.79e-27	S group	MRPL9
4.32e-39	-0.172717	0.161	0.621	8.64e-36	S group	MRPS18C
1.13e-24	0.211438	0.333	0.585	2.26e-21	S group	MRPS24
1.24e-34	0.202556	0.253	0.615	2.47e-31	S group	MRPS30
1.37e-24	0.149976	0.321	0.57	2.74e-21	S group	MRPS34
7.44e-35	0.196427	0.208	0.54	1.49e-31	S group	MRPS35
3.28e-14	0.179634	0.848	0.979	6.56e-11	S group	MT-ATP8
6.92e-29	0.158142	0.223	0.549	1.38e-25	S group	MTF2
2.44e-29	0.435078	0.22	0.469	4.89e-26	S group	MTFP1
4.21e-20	0.197186	0.396	0.609	8.42e-17	S group	MTG1
4.13e-39	-0.248883	0.107	0.525	8.25e-36	S group	MTIF3
3.72e-55	0.108866	0.062	0.451	7.44e-52	S group	MTRES1
1.48e-12	0.303019	0.699	0.827	2.95e-09	S group	MTSS1
2.5e-48	0.164287	0.119	0.534	4.99e-45	S group	MUTYH
1.11e-42	0.228892	0.122	0.457	2.21e-39	S group	MX2
8.6e-11	0.50246	0.548	0.66	1.72e-07	S group	MYADM
1.89e-07	0.137283	0.848	0.952	0.000377935	S group	MYL12A
1.03e-10	0.248837	0.78	0.91	2.06e-07	S group	MYL12B
5.67e-17	0.303677	0.241	0.466	1.13e-13	S group	MYNN
7.12e-21	0.426333	0.56	0.785	1.42e-17	S group	N4BP2L2
7.6e-24	0.112602	0.149	0.433	1.52e-20	S group	NAA25
3.09e-27	0.329323	0.19	0.504	6.18e-24	S group	NAA35
4.12e-41	0.213596	0.08	0.409	8.25e-38	S group	NAALADL1
1.08e-13	0.535553	0.917	0.94	2.16e-10	S group	NAP1L1
3.95e-17	0.406135	0.726	0.851	7.89e-14	S group	NAPSB
2.45e-95	0.172488	0.03	0.537	4.91e-92	S group	NAV1
3.55e-27	0.122374	0.28	0.573	7.11e-24	S group	NAXE
4.51e-33	0.207297	0.161	0.457	9.02e-30	S group	NCK1
2.67e-06	0.261123	0.848	0.916	0.00533063	S group	NCL
1.26e-28	0.412982	0.241	0.531	2.53e-25	S group	NCOA7
4.45e-24	0.285915	0.271	0.499	8.9e-21	S group	NCR3
2.2e-26	0.339685	0.301	0.567	4.39e-23	S group	NDEL1
5.99e-93	0.163417	0.048	0.567	1.2e-89	S group	NDST1
3.35e-25	0.183726	0.667	0.869	6.71e-22	S group	NDUFA1
2.32e-22	0.530117	0.378	0.552	4.65e-19	S group	NDUFA10
2.05e-18	0.104089	0.604	0.836	4.1e-15	S group	NDUFA11
3.69e-25	0.37769	0.399	0.63	7.38e-22	S group	NDUFA6
1.58e-32	-0.107042	0.321	0.696	3.16e-29	S group	NDUFA7
1.47e-32	0.206333	0.348	0.672	2.94e-29	S group	NDUFA9
4.79e-30	0.149376	0.271	0.561	9.57e-27	S group	NDUFAB1
2.82e-34	0.21523	0.071	0.307	5.63e-31	S group	NDUFAF5
2.88e-37	0.263158	0.167	0.516	5.76e-34	S group	NDUFAF6
1.27e-36	0.102191	0.333	0.675	2.54e-33	S group	NDUFB1
5.09e-26	0.129198	0.429	0.696	1.02e-22	S group	NDUFB10
3.05e-26	0.20654	0.241	0.487	6.11e-23	S group	NDUFB3
1.31e-23	0.294393	0.589	0.773	2.63e-20	S group	NDUFB9
5.96e-40	0.116405	0.107	0.475	1.19e-36	S group	NDUFS1
1.76e-29	0.125996	0.176	0.493	3.52e-26	S group	NDUFS2
6.63e-38	0.214437	0.214	0.549	1.33e-34	S group	NDUFS4
1.81e-22	0.107658	0.452	0.699	3.63e-19	S group	NDUFS5
5.99e-29	0.307646	0.387	0.618	1.2e-25	S group	NDUFS8
3.17e-25	0.257819	0.503	0.728	6.33e-22	S group	NEDD8
7.8e-28	0.392841	0.31	0.546	1.56e-24	S group	NELFE
3.54e-18	0.482088	0.527	0.725	7.08e-15	S group	NEMF
2.05e-06	0.419703	0.949	0.976	0.00410287	S group	NFKBIA
2.63e-24	0.649851	0.53	0.675	5.25e-21	S group	NFKBID
8.96e-27	0.212958	0.173	0.442	1.79e-23	S group	NFU1
2.07e-28	0.440353	0.429	0.687	4.15e-25	S group	NGDN
7.72e-27	0.3298	0.36	0.621	1.54e-23	S group	NGLY1
4.37e-27	0.156131	0.491	0.74	8.73e-24	S group	NHP2
7.49e-66	0.293111	0.113	0.558	1.5e-62	S group	NINJ1
1.72e-30	0.212721	0.176	0.457	3.44e-27	S group	NOA1
1.69e-16	0.335724	0.182	0.409	3.38e-13	S group	NOL9
2.27e-23	0.175103	0.363	0.618	4.55e-20	S group	NOP56
2.95e-19	0.426751	0.649	0.8	5.91e-16	S group	NOP58
5.09e-18	-0.209428	0.557	0.86	1.02e-14	S group	NOTCH2NLC
9.63e-05	0.309209	0.955	0.976	0.192674	S group	NPM1
8.19e-67	-0.119583	0.015	0.525	1.64e-63	S group	NPM3
3.78e-30	0.17623	0.104	0.421	7.57e-27	S group	NR1D2
6.17e-22	0.124891	0.286	0.555	1.23e-18	S group	NRDC
8.18e-35	0.185916	0.17	0.499	1.64e-31	S group	NRM
2.17e-36	0.174041	0.268	0.585	4.34e-33	S group	NRROS
1.14e-15	0.10861	0.625	0.821	2.28e-12	S group	NSD3
7.42e-46	0.120007	0.089	0.442	1.48e-42	S group	NSUN3
1.66e-24	0.187207	0.473	0.713	3.32e-21	S group	NT5C
1.78e-34	0.22553	0.104	0.415	3.56e-31	S group	NT5C2
9.72e-26	0.141031	0.238	0.546	1.94e-22	S group	NT5C3A
9.69e-28	0.170851	0.283	0.615	1.94e-24	S group	NUB1
1.08e-32	0.258219	0.271	0.564	2.15e-29	S group	NUBP2
5.97e-13	0.184195	0.158	0.364	1.19e-09	S group	NUDCD2
3.28e-35	0.122551	0.205	0.534	6.56e-32	S group	NUDT1
2.7e-29	0.278186	0.232	0.534	5.39e-26	S group	NUDT21
1.95e-77	-0.139278	0.012	0.612	3.91e-74	S group	NUDT8
2.05e-56	0.160424	0.179	0.639	4.1e-53	S group	NUP107
7.83e-78	0.129451	0.045	0.543	1.57e-74	S group	NUP35
2.55e-33	0.410407	0.324	0.597	5.09e-30	S group	NUTM2B-AS1
2.21e-28	0.202723	0.164	0.46	4.42e-25	S group	OARD1
3.56e-34	-0.127377	0.146	0.543	7.12e-31	S group	OAS1
1.5e-31	0.210119	0.19	0.499	3.01e-28	S group	OPTN
1.32e-19	0.203701	0.461	0.707	2.64e-16	S group	OSER1
2.61e-12	0.362447	0.795	0.893	5.23e-09	S group	P2RX5
6.66e-30	0.145796	0.36	0.678	1.33e-26	S group	P2RY10
2.93e-24	0.30366	0.223	0.469	5.86e-21	S group	PAF1
5.81e-39	0.125639	0.143	0.478	1.16e-35	S group	PAFAH1B3
5.38e-44	0.339946	0.196	0.573	1.08e-40	S group	PAIP1
8.12e-18	0.33525	0.682	0.857	1.62e-14	S group	PAIP2
5.25e-25	0.320913	0.595	0.809	1.05e-21	S group	PAPOLA
6.45e-36	0.101634	0.071	0.445	1.29e-32	S group	PAPOLG
2.77e-24	0.467261	0.229	0.466	5.53e-21	S group	PAPSS1
1.83e-23	0.149887	0.518	0.773	3.67e-20	S group	PARK7
8.41e-12	0.438522	0.702	0.854	1.68e-08	S group	PAX5
6.07e-68	0.117126	0.024	0.481	1.21e-64	S group	PAXBP1-AS1
1.67e-30	0.105071	0.286	0.597	3.33e-27	S group	PAXX
3.53e-34	0.368597	0.193	0.499	7.06e-31	S group	PBDC1
2.26e-56	0.463281	0.083	0.463	4.53e-53	S group	PCCA
2.03e-20	0.183373	0.539	0.791	4.05e-17	S group	PCIF1
4.09e-31	0.198737	0.143	0.457	8.17e-28	S group	PCMT1
2.3e-29	0.169907	0.271	0.591	4.59e-26	S group	PDCD2
0.000965263	0.168201	0.804	0.913	1	S group	PDE4B
3.75e-16	0.465355	0.565	0.701	7.5e-13	S group	PDE4D
5.1e-16	0.298125	0.655	0.836	1.02e-12	S group	PDLIM1
1.5e-46	0.230671	0.077	0.457	3e-43	S group	PDXK
1.42e-12	0.583074	0.783	0.824	2.84e-09	S group	PELI1
2.34e-55	0.118279	0.11	0.555	4.68e-52	S group	PEMT
1.42e-24	0.114168	0.17	0.43	2.84e-21	S group	PEX11B
9.7e-23	0.197967	0.384	0.678	1.94e-19	S group	PFDN1
3.93e-32	0.218803	0.238	0.54	7.86e-29	S group	PGD
4.39e-10	0.256667	0.777	0.884	8.77e-07	S group	PGK1
3.32e-27	0.445033	0.455	0.645	6.65e-24	S group	PGLS
1.47e-29	0.25412	0.28	0.594	2.93e-26	S group	PHACTR4
2.26e-41	0.3349	0.188	0.564	4.51e-38	S group	PHAX
1.64e-13	0.521415	0.652	0.761	3.28e-10	S group	PHC3
3.81e-27	0.143518	0.137	0.442	7.61e-24	S group	PHF20L1
1.7e-72	0.225741	0.06	0.478	3.4e-69	S group	PHGDH
9.67e-36	0.22877	0.25	0.552	1.93e-32	S group	PHPT1
2.54e-35	0.391733	0.104	0.451	5.09e-32	S group	PIBF1
1.62e-19	0.439543	0.298	0.507	3.24e-16	S group	PIEZO1
1.39e-66	0.164446	0.048	0.516	2.79e-63	S group	PIGA
2.22e-35	0.306286	0.196	0.522	4.45e-32	S group	PIGC
2.3e-37	0.177234	0.146	0.469	4.61e-34	S group	PIGG
2.85e-32	0.149639	0.152	0.501	5.69e-29	S group	PIGH
2.23e-61	0.155066	0.057	0.451	4.45e-58	S group	PIGHP1
2.03e-32	0.126253	0.149	0.478	4.06e-29	S group	PIGL
2.54e-47	0.218623	0.092	0.478	5.08e-44	S group	PIGY
3.98e-34	0.10253	0.143	0.513	7.96e-31	S group	PIK3CG
8.96e-20	0.367558	0.321	0.606	1.79e-16	S group	PIM1
1.16e-48	0.116173	0.039	0.373	2.32e-45	S group	PITPNA-AS1
5.89e-42	0.13052	0.134	0.499	1.18e-38	S group	PLAAT4
1.54e-12	0.402708	0.807	0.928	3.07e-09	S group	PLAC8
1.58e-23	0.158725	0.202	0.543	3.17e-20	S group	PLCB2
2.88e-20	0.108998	0.387	0.645	5.76e-17	S group	PLD4
3.36e-52	0.124403	0.039	0.412	6.72e-49	S group	PLEKHB1
2.11e-23	0.270556	0.176	0.385	4.22e-20	S group	PLEKHB2
4.07e-43	0.185226	0.158	0.513	8.14e-40	S group	PLGRKT
1.06e-31	0.310117	0.238	0.54	2.11e-28	S group	PLIN2
1.57e-49	0.1903	0.065	0.43	3.13e-46	S group	PLK3
1.44e-19	0.225977	0.56	0.782	2.87e-16	S group	PLPP5
2.22e-35	0.118746	0.119	0.454	4.43e-32	S group	PLRG1
7.61e-12	0.103369	0.78	0.937	1.52e-08	S group	PNRC1
1.23e-24	0.255262	0.199	0.454	2.46e-21	S group	POLD2
2.6e-74	-0.117031	0.021	0.576	5.21e-71	S group	POLD3
3.64e-27	0.326174	0.33	0.561	7.28e-24	S group	POLE4
8.93e-24	0.409642	0.089	0.301	1.79e-20	S group	POLR1B
2.51e-22	0.137824	0.452	0.704	5.03e-19	S group	POLR2G
1.63e-16	0.343175	0.601	0.764	3.27e-13	S group	POMP
6.93e-21	0.139118	0.146	0.421	1.39e-17	S group	POP4
9.57e-47	0.251265	0.119	0.507	1.91e-43	S group	POR
6.91e-27	0.425509	0.402	0.648	1.38e-23	S group	PPA1
1.43e-21	0.14375	0.298	0.54	2.86e-18	S group	PPCS
9.86e-07	0.161968	0.771	0.857	0.00197172	S group	PPIB
1.93e-24	0.18246	0.381	0.701	3.86e-21	S group	PPIG
1.22e-89	0.172388	0.039	0.624	2.43e-86	S group	PPM1L
2.45e-07	0.169371	0.807	0.884	0.000489206	S group	PPP1CA
3.13e-12	0.447518	0.72	0.8	6.26e-09	S group	PPP2CA
8.06e-27	0.236504	0.25	0.531	1.61e-23	S group	PPP2R3C
1.63e-19	0.190981	0.131	0.346	3.26e-16	S group	PPP2R5D
2.18e-21	0.147959	0.199	0.493	4.36e-18	S group	PPP2R5E
1.41e-17	0.495139	0.646	0.794	2.81e-14	S group	PPP3CC
2.25e-43	0.177611	0.199	0.546	4.5e-40	S group	PRAF2
1.25e-33	0.220498	0.113	0.397	2.5e-30	S group	PRDX4
8.27e-19	0.208778	0.551	0.767	1.65e-15	S group	PRDX5
5.53e-37	0.176566	0.101	0.448	1.11e-33	S group	PRH1
1.93e-32	0.323209	0.193	0.487	3.86e-29	S group	PRKAG1
4.84e-20	0.38464	0.366	0.564	9.68e-17	S group	PRKCD
1.49e-15	0.681775	0.461	0.546	2.99e-12	S group	PRKD3
4.99e-37	0.144494	0.039	0.313	9.98e-34	S group	PRMT6
4.13e-29	0.188168	0.122	0.427	8.26e-26	S group	PRMT7
8.69e-22	0.321412	0.152	0.373	1.74e-18	S group	PRORP
6.44e-28	0.434822	0.253	0.561	1.29e-24	S group	PROSER1
1.22e-13	0.221726	0.574	0.8	2.44e-10	S group	PRPF40A
5.25e-66	0.118652	0.08	0.564	1.05e-62	S group	PRR14L
0.000540219	0.185463	0.878	0.916	1	S group	PRRC2C
2.1e-25	0.259141	0.312	0.561	4.2e-22	S group	PSENEN
1.96e-22	0.398891	0.545	0.767	3.92e-19	S group	PSMA2
9.81e-23	0.29938	0.432	0.657	1.96e-19	S group	PSMA4
6.13e-30	0.305657	0.42	0.707	1.23e-26	S group	PSMA6
6.48e-22	0.140906	0.702	0.887	1.3e-18	S group	PSMA7
1.18e-19	0.242745	0.705	0.866	2.36e-16	S group	PSMB1
6.47e-17	0.158014	0.551	0.737	1.29e-13	S group	PSMB3
2.03e-33	0.275947	0.086	0.34	4.06e-30	S group	PSMB5
3.4e-33	0.254867	0.44	0.728	6.81e-30	S group	PSMB6
2.1e-23	0.200643	0.664	0.83	4.2e-20	S group	PSMB9
7.43e-31	0.160595	0.345	0.666	1.49e-27	S group	PSMC3
4.55e-19	0.204005	0.443	0.669	9.11e-16	S group	PSMD4
6.6e-39	-0.181439	0.134	0.546	1.32e-35	S group	PSMG4
3.38e-28	0.257435	0.387	0.654	6.75e-25	S group	PSPC1
1.71e-20	0.348545	0.226	0.528	3.41e-17	S group	PTEN
9.32e-20	0.333343	0.562	0.803	1.86e-16	S group	PTGES3
8.39e-17	0.310595	0.61	0.806	1.68e-13	S group	PTP4A2
8.6e-26	0.483829	0.253	0.525	1.72e-22	S group	PTPN11
1.45e-86	0.137655	0.024	0.496	2.91e-83	S group	PTPN12
9.79e-12	0.263355	0.839	0.946	1.96e-08	S group	PTPN6
4.12e-50	0.13008	0.089	0.504	8.23e-47	S group	PTTG1
4.13e-22	0.540615	0.604	0.764	8.26e-19	S group	PWP1
2.91e-47	0.374993	0.125	0.496	5.82e-44	S group	PYROXD1
1.88e-21	0.339828	0.417	0.69	3.75e-18	S group	RAB11A
2.23e-69	0.319715	0.074	0.513	4.46e-66	S group	RAB3IP
1.14e-28	0.442839	0.393	0.594	2.27e-25	S group	RAB5IF
2.12e-22	0.145943	0.315	0.615	4.24e-19	S group	RAB6A
1.61e-33	0.416522	0.214	0.582	3.21e-30	S group	RAB8B
2.14e-36	0.106208	0.152	0.481	4.27e-33	S group	RABL2B
3.5e-29	-0.209446	0.354	0.773	7e-26	S group	RAC1
0.000758973	0.14692	0.955	0.982	1	S group	RAC2
5.35e-60	0.18241	0.086	0.504	1.07e-56	S group	RAD18
2.46e-38	0.200263	0.098	0.43	4.92e-35	S group	RAD51C
2.44e-41	0.119817	0.208	0.615	4.89e-38	S group	RALB
2.07e-15	0.147446	0.729	0.899	4.15e-12	S group	RAN
5.44e-17	0.525387	0.58	0.752	1.09e-13	S group	RAP1B
2.71e-11	0.196028	0.176	0.367	5.43e-08	S group	RAP2C
1.4e-11	0.273503	0.693	0.815	2.8e-08	S group	RASGRP2
2e-24	0.636567	0.435	0.648	4.01e-21	S group	RASGRP3
1.95e-22	0.368508	0.488	0.734	3.91e-19	S group	RBBP7
3.07e-35	0.168634	0.247	0.609	6.14e-32	S group	RBM23
3.66e-05	0.229034	0.94	0.958	0.0731822	S group	RBM3
4.58e-20	0.216904	0.509	0.779	9.16e-17	S group	RBM34
0.000169114	0.217019	0.961	0.979	0.338228	S group	RBM39
3.67e-11	0.164149	0.688	0.806	7.34e-08	S group	RBM8A
3.54e-31	0.122755	0.199	0.549	7.07e-28	S group	RBPJ
1.69e-50	0.36589	0.074	0.439	3.38e-47	S group	RCHY1
2.29e-47	0.205088	0.089	0.481	4.58e-44	S group	RDX
6.16e-52	0.110312	0.08	0.475	1.23e-48	S group	RFC4
1.36e-31	0.156285	0.179	0.516	2.72e-28	S group	RFX3
4.52e-37	0.369502	0.19	0.522	9.04e-34	S group	RGCC
3.34e-30	0.321889	0.342	0.621	6.68e-27	S group	RGS1
2.01e-20	0.548024	0.402	0.654	4.01e-17	S group	RGS2
4.86e-14	0.358864	0.714	0.812	9.72e-11	S group	RHOG
1.28e-14	0.252201	0.702	0.845	2.55e-11	S group	RHOH
1.28e-29	0.279957	0.393	0.684	2.56e-26	S group	RHOT2
4.71e-19	0.878305	0.613	0.752	9.43e-16	S group	RIOK3
6.14e-33	0.41123	0.33	0.63	1.23e-29	S group	RMC1
6.72e-33	0.232057	0.134	0.427	1.34e-29	S group	RMDN1
4.83e-47	0.183314	0.042	0.382	9.66e-44	S group	RMDN2
1.94e-67	-0.151122	0.024	0.546	3.88e-64	S group	RN7SL2
1.82e-07	0.252839	0.821	0.878	0.00036454	S group	RNASEK
0.000128091	0.101639	0.902	0.952	0.256182	S group	RNASET2
1.73e-36	0.116084	0.205	0.624	3.46e-33	S group	RNF13
5.24e-26	0.174908	0.211	0.507	1.05e-22	S group	RNF135
2.81e-13	0.291466	0.229	0.436	5.62e-10	S group	RNF139
9.37e-39	0.315169	0.14	0.442	1.87e-35	S group	RNF144B
7.99e-17	0.531344	0.598	0.74	1.6e-13	S group	RNF19A
2.19e-50	0.302043	0.065	0.427	4.38e-47	S group	RNF2
2.51e-45	0.14045	0.08	0.439	5.02e-42	S group	RNF214
5.63e-13	0.508286	0.589	0.701	1.13e-09	S group	RNF4
1.61e-21	0.202733	0.426	0.701	3.22e-18	S group	RNMT
9.89e-21	0.401211	0.384	0.633	1.98e-17	S group	RO60
3.24e-25	0.127001	0.503	0.752	6.48e-22	S group	ROMO1
1.29e-22	0.193592	0.268	0.516	2.58e-19	S group	RPA3
5.09e-46	0.134532	0.083	0.424	1.02e-42	S group	RPL10P12
6.55e-31	0.179736	0.381	0.654	1.31e-27	S group	RPL22L1
1.73e-06	0.20305	0.994	0.997	0.00346226	S group	RPL29
4.26e-22	0.103949	0.116	0.343	8.52e-19	S group	RPL32P29
0.000298574	0.115365	0.997	1	0.597148	S group	RPL4
6.74e-31	0.161266	0.048	0.316	1.35e-27	S group	RPP25L
0.000824648	-0.13339	0.991	1	1	S group	RPS15
4.73e-75	0.14549	0.027	0.439	9.46e-72	S group	RPS27AP12
1.02e-59	-0.207204	0.012	0.493	2.05e-56	S group	RPS28P7
6.69e-50	0.168954	0.057	0.391	1.34e-46	S group	RPS2P32
2.71e-50	0.591772	0.512	0.66	5.42e-47	S group	RPS4Y1
1.89e-30	0.190629	0.199	0.555	3.78e-27	S group	RPS6KB1
5.74e-42	0.19187	0.095	0.418	1.15e-38	S group	RPUSD2
3.04e-17	0.30876	0.327	0.552	6.07e-14	S group	RRAS2
1.71e-20	0.377658	0.607	0.752	3.41e-17	S group	RSL1D1
5.13e-20	0.463367	0.643	0.812	1.03e-16	S group	RSRP1
9.04e-29	0.375602	0.515	0.776	1.81e-25	S group	RTRAF
2.34e-36	-0.102757	0.152	0.525	4.68e-33	S group	RUVBL2
6.35e-16	0.4782	0.789	0.863	1.27e-12	S group	S100A10
8.59e-106	0.14626	0.024	0.564	1.72e-102	S group	S100A9
2.03e-15	-0.273102	0.533	0.875	4.06e-12	S group	S1PR1
2.62e-25	-0.29895	0.292	0.704	5.25e-22	S group	S1PR4
4.91e-42	0.220342	0.208	0.579	9.81e-39	S group	SAE1
1.03e-09	0.292787	0.839	0.913	2.07e-06	S group	SARAF
1.65e-10	0.389603	0.699	0.821	3.29e-07	S group	SASH3
2.89e-18	0.457775	0.887	0.925	5.77e-15	S group	SAT1
9.29e-40	0.433393	0.182	0.552	1.86e-36	S group	SCAPER
2.88e-15	0.405528	0.28	0.451	5.75e-12	S group	SCARB1
4.09e-38	0.569442	0.324	0.603	8.17e-35	S group	SCFD1
4.39e-16	0.443562	0.562	0.654	8.78e-13	S group	SCPEP1
2.86e-26	0.171169	0.116	0.427	5.72e-23	S group	SCYL2
1.44e-39	0.395325	0.241	0.615	2.88e-36	S group	SDAD1
1.87e-27	0.313072	0.417	0.681	3.74e-24	S group	SEC11A
9.29e-25	0.148909	0.399	0.654	1.86e-21	S group	SEC11C
1.11e-48	0.36051	0.14	0.555	2.23e-45	S group	SEC23A
3.06e-26	0.346393	0.324	0.594	6.13e-23	S group	SEC31A
6.98e-19	0.150339	0.595	0.806	1.4e-15	S group	SEC61B
1.16e-23	0.124411	0.125	0.376	2.32e-20	S group	SEH1L
9.23e-18	0.212149	0.67	0.854	1.85e-14	S group	SELENOF
1.87e-14	0.361424	0.562	0.761	3.74e-11	S group	SELENOT
1.71e-08	0.435366	0.848	0.934	3.41e-05	S group	SELL
9.2e-15	0.428111	0.649	0.803	1.84e-11	S group	SEPTIN7
1.6e-41	0.241998	0.101	0.4	3.2e-38	S group	SERGEF
2.37e-24	0.303487	0.232	0.528	4.73e-21	S group	SETDB1
0.00115735	0.30895	0.961	0.979	1	S group	SF1
2.14e-18	0.232683	0.155	0.385	4.28e-15	S group	SF3A3
4.63e-17	0.130152	0.557	0.755	9.27e-14	S group	SF3B5
6.46e-26	0.280788	0.506	0.719	1.29e-22	S group	SF3B6
1.26e-31	0.152707	0.214	0.525	2.53e-28	S group	SFT2D1
4.8e-31	0.230625	0.196	0.487	9.6e-28	S group	SH2D3A
1.14e-26	0.224542	0.533	0.77	2.27e-23	S group	SHKBP1
1.66e-45	0.327618	0.086	0.409	3.32e-42	S group	SHLD3
5.09e-15	0.170295	0.375	0.612	1.02e-11	S group	SHMT2
3.55e-35	0.209567	0.134	0.427	7.1e-32	S group	SIAH1
5.9e-22	0.345788	0.336	0.543	1.18e-18	S group	SIGIRR
2.82e-30	0.32798	0.226	0.522	5.65e-27	S group	SIGLEC6
2.54e-39	0.272408	0.116	0.436	5.07e-36	S group	SIKE1
1.09e-11	0.379233	0.777	0.896	2.17e-08	S group	SKP1
7.48e-20	0.159716	0.304	0.567	1.5e-16	S group	SLC25A1
9.75e-15	0.449187	0.747	0.83	1.95e-11	S group	SLC25A3
1.33e-14	0.202069	0.741	0.89	2.65e-11	S group	SLC25A5
1.83e-15	0.254883	0.56	0.761	3.65e-12	S group	SLC2A1
9.12e-26	0.168749	0.238	0.54	1.82e-22	S group	SLC2A6
3.03e-60	0.118582	0.057	0.499	6.05e-57	S group	SLC2A8
2.12e-22	0.108394	0.274	0.558	4.24e-19	S group	SLC35A4
3.78e-14	0.837698	0.527	0.701	7.55e-11	S group	SLC38A2
1.74e-10	0.523308	0.765	0.86	3.48e-07	S group	SLC44A2
9.95e-48	0.170066	0.057	0.421	1.99e-44	S group	SLC7A5P1
1.18e-19	0.430997	0.524	0.734	2.37e-16	S group	SLTM
1.86e-14	0.214158	0.47	0.681	3.73e-11	S group	SLU7
8.33e-17	0.287353	0.342	0.531	1.67e-13	S group	SMAGP
1.14e-22	0.373188	0.518	0.761	2.28e-19	S group	SMC3
5.12e-21	-0.23626	0.146	0.478	1.02e-17	S group	SMIM12
2.23e-21	0.341138	0.426	0.651	4.45e-18	S group	SMIM14
4.96e-36	0.248773	0.226	0.579	9.91e-33	S group	SMIM19
4.39e-27	0.438058	0.515	0.761	8.79e-24	S group	SNAP23
2.03e-33	0.147022	0.14	0.493	4.07e-30	S group	SNAPC5
1.5e-26	0.546335	0.182	0.439	2.99e-23	S group	SNED1
1.2e-35	-0.387791	0.301	0.728	2.39e-32	S group	SNHG17
4.48e-26	0.309849	0.592	0.797	8.96e-23	S group	SNHG6
6.38e-14	0.149204	0.693	0.86	1.28e-10	S group	SNHG8
3.22e-37	-0.357003	0.238	0.642	6.45e-34	S group	SNORD3A
4.82e-22	0.243452	0.223	0.481	9.64e-19	S group	SNRNP25
9.67e-12	0.137378	0.845	0.928	1.93e-08	S group	SNRPD2
1.73e-24	0.103377	0.524	0.791	3.47e-21	S group	SNRPE
1.92e-18	0.122753	0.628	0.839	3.85e-15	S group	SNRPG
4.35e-65	0.120878	0.048	0.472	8.7e-62	S group	SNRPGP10
9.7e-14	0.100785	0.69	0.842	1.94e-10	S group	SNU13
2.43e-22	0.377253	0.28	0.519	4.87e-19	S group	SNX11
1.16e-10	0.51555	0.842	0.919	2.31e-07	S group	SNX2
2.42e-05	0.250894	0.893	0.937	0.048308	S group	SNX3
1.11e-55	0.129328	0.086	0.549	2.22e-52	S group	SNX4
7.44e-33	0.458875	0.369	0.63	1.49e-29	S group	SNX6
1.02e-09	0.367009	0.875	0.952	2.03e-06	S group	SP100
3.41e-24	0.30343	0.286	0.54	6.83e-21	S group	SPAG7
8.16e-21	0.204703	0.095	0.307	1.63e-17	S group	SPATA13
1.66e-44	0.396528	0.152	0.51	3.31e-41	S group	SPATS2
5.4e-34	-0.110664	0.268	0.663	1.08e-30	S group	SPCS2
2.91e-34	0.219502	0.229	0.6	5.82e-31	S group	SPCS3
1.3e-20	0.144124	0.336	0.63	2.6e-17	S group	SPEN
1.78e-35	0.490064	0.262	0.561	3.57e-32	S group	SPIDR
5.21e-54	0.124956	0.071	0.475	1.04e-50	S group	SPIN1
3.95e-26	0.34378	0.259	0.6	7.9e-23	S group	SPPL2A
6.16e-45	0.248835	0.137	0.513	1.23e-41	S group	SQOR
2.02e-12	0.208905	0.634	0.806	4.04e-09	S group	SQSTM1
9.8e-33	0.202526	0.375	0.678	1.96e-29	S group	SRI
1.91e-21	0.524219	0.464	0.701	3.82e-18	S group	SRP72
2.97e-24	0.450376	0.247	0.487	5.94e-21	S group	SRPK1
9.81e-09	0.25913	0.78	0.893	1.96e-05	S group	SRRM1
7.14e-22	0.549808	0.562	0.743	1.43e-18	S group	SRSF10
3.41e-44	0.182237	0.158	0.564	6.82e-41	S group	SSBP2
8.62e-14	0.122374	0.619	0.803	1.72e-10	S group	SSR2
3.25e-12	0.102168	0.72	0.86	6.51e-09	S group	SSR4
2.02e-26	0.216951	0.199	0.51	4.03e-23	S group	STAG3
3.32e-50	0.106292	0.161	0.546	6.64e-47	S group	STAMBPL1
3.94e-33	0.252694	0.247	0.549	7.87e-30	S group	STARD3
2.09e-11	0.339752	0.58	0.743	4.17e-08	S group	STK17A
5.72e-16	0.122408	0.22	0.436	1.14e-12	S group	STK38
2.81e-11	0.215954	0.72	0.836	5.62e-08	S group	STK4
4.48e-19	0.368588	0.155	0.331	8.96e-16	S group	STMN1
3.49e-27	0.146279	0.324	0.654	6.99e-24	S group	STOML2
4.86e-42	0.137151	0.104	0.504	9.71e-39	S group	STX17
1.17e-37	0.229407	0.193	0.501	2.34e-34	S group	STX8
2.31e-10	0.287365	0.842	0.913	4.61e-07	S group	SUB1
2.25e-20	0.147085	0.155	0.391	4.5e-17	S group	SUCLA2
5.89e-36	0.37433	0.256	0.525	1.18e-32	S group	SUCLG2
9.05e-34	0.296725	0.247	0.534	1.81e-30	S group	SUCO
2.99e-14	0.125291	0.244	0.481	5.99e-11	S group	SUGT1
1.71e-28	0.258165	0.295	0.603	3.41e-25	S group	SUMF2
1.3e-25	0.326925	0.521	0.749	2.59e-22	S group	SUMO1
5.53e-16	0.311489	0.81	0.916	1.11e-12	S group	SUMO2
2.32e-29	0.24767	0.229	0.513	4.64e-26	S group	SUPT16H
1.74e-20	0.132374	0.196	0.445	3.48e-17	S group	SURF1
3.94e-32	-0.128621	0.116	0.481	7.87e-29	S group	SUSD3
2.1e-23	0.103789	0.217	0.525	4.21e-20	S group	SYMPK
5.87e-19	0.424149	0.64	0.785	1.17e-15	S group	SYPL1
1.22e-10	0.111359	0.613	0.818	2.44e-07	S group	SYVN1
2.24e-40	0.104417	0.113	0.484	4.49e-37	S group	TACC3
3.49e-28	0.315035	0.182	0.487	6.99e-25	S group	TADA1
2.22e-34	0.118618	0.182	0.543	4.44e-31	S group	TAF3
2.85e-26	0.251622	0.357	0.645	5.7e-23	S group	TAF9
0.00378334	0.172673	0.997	0.988	1	S group	TAGLN2
1.01e-49	0.109739	0.092	0.487	2.02e-46	S group	TAMM41
1.83e-27	0.523583	0.506	0.725	3.67e-24	S group	TANK
8.89e-19	0.215838	0.429	0.693	1.78e-15	S group	TAX1BP1
1.92e-48	0.31449	0.161	0.558	3.84e-45	S group	TBC1D15
5.21e-24	0.393892	0.33	0.615	1.04e-20	S group	TBC1D5
1.89e-35	0.208146	0.339	0.672	3.77e-32	S group	TBCA
3.79e-17	0.217505	0.521	0.713	7.58e-14	S group	TBCB
5.66e-45	0.164357	0.054	0.406	1.13e-41	S group	TBCE
9e-30	0.324203	0.289	0.615	1.8e-26	S group	TBL1XR1
1e-43	0.174974	0.19	0.567	2.01e-40	S group	TBPL1
7.53e-52	0.22695	0.107	0.481	1.51e-48	S group	TBXAS1
8.17e-30	0.16893	0.241	0.558	1.63e-26	S group	TERF1
4.42e-25	0.207198	0.321	0.63	8.85e-22	S group	TFAM
1.42e-36	0.173651	0.125	0.466	2.85e-33	S group	TFDP2
2.83e-47	0.123018	0.057	0.403	5.66e-44	S group	TFEC
6.72e-25	0.136363	0.348	0.642	1.34e-21	S group	TGFBR2
2.86e-48	0.125079	0.116	0.478	5.71e-45	S group	THOC5
5.32e-31	0.191022	0.131	0.415	1.06e-27	S group	THUMPD2
7.32e-38	0.226354	0.235	0.63	1.46e-34	S group	TIA1
1.06e-60	-0.170864	0.027	0.499	2.11e-57	S group	TIMM29
4.22e-24	-0.104355	0.051	0.352	8.44e-21	S group	TIPARP
4.84e-72	0.11403	0.042	0.522	9.67e-69	S group	TIPIN
1.02e-28	0.120878	0.173	0.493	2.05e-25	S group	TIPRL
4.79e-23	0.244926	0.262	0.499	9.58e-20	S group	TKFC
5.12e-23	0.643833	0.685	0.782	1.02e-19	S group	TKT
1.69e-17	0.221914	0.682	0.881	3.37e-14	S group	TMBIM6
1.29e-38	0.139084	0.152	0.504	2.58e-35	S group	TMCO1
8.17e-25	0.156056	0.304	0.603	1.63e-21	S group	TMED10
5.97e-47	0.310909	0.104	0.484	1.19e-43	S group	TMEM115
3.92e-45	0.315341	0.167	0.519	7.84e-42	S group	TMEM126A
1.05e-32	0.175245	0.131	0.394	2.09e-29	S group	TMEM141
3.97e-19	0.259974	0.402	0.594	7.94e-16	S group	TMEM147
3.33e-17	-0.147041	0.533	0.854	6.66e-14	S group	TMEM156
9.48e-33	-0.137028	0.333	0.699	1.9e-29	S group	TMEM160
8.44e-39	0.166472	0.125	0.513	1.69e-35	S group	TMEM167A
1.62e-59	-0.134399	0.054	0.579	3.24e-56	S group	TMEM185B
2.22e-33	-0.14137	0.074	0.466	4.45e-30	S group	TMEM192
1.57e-38	0.142258	0.149	0.499	3.13e-35	S group	TMEM199
1.6e-34	0.25418	0.283	0.564	3.2e-31	S group	TMEM205
8.29e-47	0.121464	0.119	0.561	1.66e-43	S group	TMEM214
2.35e-20	0.324271	0.467	0.669	4.69e-17	S group	TMEM219
5.55e-77	0.174688	0.06	0.576	1.11e-73	S group	TMEM25
2.06e-48	0.202296	0.101	0.504	4.12e-45	S group	TMEM30A
8.6e-25	0.305318	0.384	0.63	1.72e-21	S group	TMEM50A
8.35e-25	0.348172	0.518	0.746	1.67e-21	S group	TMEM59
8.55e-52	0.203344	0.062	0.433	1.71e-48	S group	TMEM60
2.75e-38	0.353994	0.185	0.496	5.5e-35	S group	TMEM62
3.64e-87	0.234621	0.054	0.558	7.28e-84	S group	TMSB15B
1.51e-30	0.208393	0.152	0.478	3.02e-27	S group	TNF
1.21e-11	0.721901	0.565	0.69	2.42e-08	S group	TNFAIP3
4.13e-37	0.117479	0.039	0.361	8.26e-34	S group	TNKS2-AS1
7.96e-39	0.358219	0.158	0.454	1.59e-35	S group	TOE1
5.36e-48	-0.217763	0.048	0.49	1.07e-44	S group	TOP1MT
9.87e-40	-0.108001	0.152	0.582	1.97e-36	S group	TP53TG1
3.84e-11	0.229783	0.717	0.857	7.68e-08	S group	TPI1
0.000992686	0.196404	0.985	0.997	1	S group	TPM3
0.00128919	0.143287	0.994	1	1	S group	TPT1
7.05e-07	-0.129267	0.783	0.937	0.00141064	S group	TRA2B
6.45e-17	0.304746	0.521	0.716	1.29e-13	S group	TRAF3IP3
9.75e-38	0.212656	0.188	0.493	1.95e-34	S group	TRAP1
1.33e-35	0.212471	0.268	0.591	2.66e-32	S group	TRAPPC2L
3.8e-14	0.144348	0.536	0.719	7.61e-11	S group	TRAPPC5
1.61e-19	0.151854	0.31	0.552	3.23e-16	S group	TRAPPC6A
1.68e-22	0.22031	0.155	0.43	3.37e-19	S group	TRAPPC8
4.55e-15	-0.157986	0.664	0.907	9.1e-12	S group	TRBC2
2.54e-33	0.161708	0.238	0.549	5.09e-30	S group	TREX1
4.13e-39	0.337507	0.22	0.558	8.26e-36	S group	TRIAP1
5.78e-31	0.11966	0.095	0.364	1.16e-27	S group	TRIB3
7.55e-39	0.146703	0.17	0.561	1.51e-35	S group	TRIM21
6.12e-31	0.185315	0.229	0.552	1.22e-27	S group	TRIM8
2.74e-35	0.283561	0.229	0.603	5.49e-32	S group	TRIP12
1.07e-47	0.258856	0.104	0.475	2.14e-44	S group	TRMO
6.22e-54	0.387194	0.196	0.576	1.24e-50	S group	TRNT1
1.79e-33	0.28518	0.149	0.397	3.58e-30	S group	TSG101
5.93e-19	0.139438	0.592	0.818	1.19e-15	S group	TSPAN3
2.16e-23	0.269958	0.44	0.651	4.32e-20	S group	TSPO
4.35e-34	0.374586	0.247	0.501	8.71e-31	S group	TSTA3
3.25e-17	0.168836	0.688	0.818	6.5e-14	S group	TSTD1
2.54e-19	0.409392	0.339	0.552	5.08e-16	S group	TTC14
1.48e-19	0.195431	0.44	0.734	2.96e-16	S group	TTC3
7.71e-32	0.257821	0.161	0.481	1.54e-28	S group	TTC37
7.78e-34	0.344429	0.226	0.561	1.56e-30	S group	TTC39C
5.13e-40	-0.171717	0.077	0.496	1.03e-36	S group	TTF2
1.67e-45	0.401264	0.116	0.439	3.33e-42	S group	TUBB2A
1.08e-20	0.26314	0.295	0.507	2.15e-17	S group	TUBB4B
4.31e-63	0.156493	0.065	0.522	8.62e-60	S group	TUBE1
1.21e-15	0.12095	0.524	0.77	2.42e-12	S group	TUFM
2.32e-19	0.412562	0.298	0.504	4.64e-16	S group	TWISTNB
2.16e-23	0.178731	0.286	0.543	4.33e-20	S group	TXN2
3.49e-22	0.240075	0.182	0.46	6.99e-19	S group	TXNDC17
0.000164105	0.322277	0.985	1	0.32821	S group	TXNIP
8.98e-35	0.245822	0.417	0.707	1.8e-31	S group	U2SURP
3.9e-22	0.144739	0.185	0.463	7.81e-19	S group	UAP1
7.7e-53	0.100646	0.101	0.531	1.54e-49	S group	UBA5
1.54e-13	0.246609	0.839	0.94	3.09e-10	S group	UBE2D3
5.67e-18	0.248461	0.161	0.388	1.13e-14	S group	UBE2E2
6.47e-40	0.309452	0.176	0.493	1.29e-36	S group	UBE2E3
2.63e-38	0.39604	0.188	0.49	5.25e-35	S group	UBE2K
8.17e-19	0.132282	0.387	0.615	1.63e-15	S group	UBE2L6
2.11e-36	0.185738	0.196	0.546	4.23e-33	S group	UBE3B
5.03e-19	0.174433	0.714	0.857	1.01e-15	S group	UBL5
2.45e-12	0.168892	0.732	0.872	4.9e-09	S group	UBXN1
2.85e-39	0.104832	0.17	0.579	5.7e-36	S group	UBXN7
1.12e-24	0.158274	0.158	0.436	2.25e-21	S group	UCHL5
3.89e-22	0.226228	0.571	0.779	7.79e-19	S group	UFC1
3.95e-57	0.116343	0.08	0.537	7.89e-54	S group	UFSP2
4.61e-27	0.22936	0.25	0.558	9.22e-24	S group	UGCG
1.24e-70	0.139138	0.068	0.576	2.49e-67	S group	UMPS
6.11e-32	0.271043	0.146	0.424	1.22e-28	S group	UNK
2.22e-11	0.101559	0.732	0.875	4.44e-08	S group	UQCR11
1.47e-09	0.319844	0.795	0.845	2.94e-06	S group	UQCRB
1.13e-15	0.396914	0.432	0.594	2.26e-12	S group	UQCRC1
4.2e-13	0.248432	0.795	0.89	8.4e-10	S group	UQCRH
3.41e-31	0.100588	0.173	0.507	6.82e-28	S group	UROD
4.58e-28	0.352301	0.235	0.484	9.16e-25	S group	UROS
8.28e-36	0.138291	0.137	0.442	1.66e-32	S group	USB1
3e-25	0.215165	0.199	0.504	6.01e-22	S group	USP1
3.31e-25	0.258505	0.506	0.77	6.62e-22	S group	USP15
5.2e-45	0.104106	0.11	0.501	1.04e-41	S group	USP19
3.54e-83	0.101789	0.048	0.558	7.07e-80	S group	USP30-AS1
4.38e-27	0.180059	0.193	0.534	8.77e-24	S group	USP33
8.52e-25	0.373435	0.283	0.552	1.7e-21	S group	UTP18
1.15e-37	0.208301	0.176	0.528	2.31e-34	S group	UTP23
2.8e-22	0.358317	0.277	0.534	5.6e-19	S group	VAMP1
1.74e-34	0.442093	0.193	0.454	3.47e-31	S group	VAMP3
4.87e-37	0.387788	0.199	0.445	9.74e-34	S group	VAMP5
6.1e-16	0.450073	0.571	0.743	1.22e-12	S group	VAPA
8.63e-24	0.584707	0.524	0.681	1.73e-20	S group	VDAC2
5.84e-22	0.309228	0.235	0.484	1.17e-18	S group	VDAC3
2.58e-15	0.266707	0.72	0.872	5.16e-12	S group	VIM
8.36e-40	0.144268	0.161	0.528	1.67e-36	S group	VPS25
6.76e-22	0.239995	0.515	0.722	1.35e-18	S group	VPS28
3.22e-31	0.275749	0.455	0.746	6.45e-28	S group	VPS29
3.77e-42	0.110636	0.077	0.439	7.54e-39	S group	VPS8
9.33e-30	0.274175	0.164	0.439	1.87e-26	S group	VRK1
6.68e-31	0.266035	0.161	0.448	1.34e-27	S group	VRK2
3.86e-15	0.139191	0.283	0.522	7.72e-12	S group	VTA1
8.88e-23	-0.210075	0.152	0.469	1.78e-19	S group	WASHC3
4.69e-51	0.291118	0.062	0.451	9.38e-48	S group	WDR12
2.26e-25	0.136743	0.107	0.34	4.51e-22	S group	WDR18
1.21e-50	0.181986	0.08	0.46	2.42e-47	S group	WDR41
1e-24	0.465013	0.318	0.588	2e-21	S group	WDR43
8.71e-22	0.219957	0.25	0.478	1.74e-18	S group	WDR45
1.3e-21	0.115874	0.164	0.412	2.6e-18	S group	WDR48
1.46e-35	0.138007	0.143	0.531	2.91e-32	S group	WDR73
2.28e-20	0.208459	0.53	0.764	4.55e-17	S group	WDR83OS
1.36e-32	0.200222	0.11	0.409	2.72e-29	S group	WEE1
4.82e-20	0.22856	0.536	0.767	9.65e-17	S group	WSB1
1.47e-26	0.231276	0.173	0.463	2.93e-23	S group	XAF1
5.89e-36	0.412913	0.315	0.639	1.18e-32	S group	XBP1
3.67e-21	0.133675	0.217	0.516	7.34e-18	S group	XIAP
3.18e-33	0.164077	0.265	0.621	6.37e-30	S group	XPA
3.99e-35	0.160965	0.211	0.588	7.98e-32	S group	XRN1
7.16e-38	0.233811	0.164	0.501	1.43e-34	S group	YIF1B
1.02e-33	0.154925	0.098	0.436	2.03e-30	S group	YIPF1
4.26e-25	0.148006	0.301	0.567	8.53e-22	S group	YJU2
3.34e-47	0.271419	0.14	0.519	6.68e-44	S group	YPEL2
4.58e-07	0.295721	0.836	0.881	0.000916145	S group	YPEL5
8.3e-09	0.379386	0.935	0.949	1.66e-05	S group	YWHAB
1.93e-25	0.278709	0.568	0.809	3.87e-22	S group	YWHAQ
1.2e-05	0.382228	0.994	0.997	0.0240947	S group	YWHAZ
6.16e-25	0.245516	0.256	0.504	1.23e-21	S group	ZBED5
1.23e-29	0.139578	0.247	0.597	2.47e-26	S group	ZBTB24
4.8e-29	0.297426	0.196	0.475	9.6e-26	S group	ZBTB38
2.6e-32	0.134611	0.196	0.51	5.19e-29	S group	ZBTB8OS
4.85e-30	0.247433	0.158	0.487	9.7e-27	S group	ZC3H14
7.08e-23	0.440968	0.577	0.812	1.42e-19	S group	ZC3H15
1.54e-59	0.125856	0.06	0.49	3.07e-56	S group	ZCCHC2
1.02e-34	0.231651	0.182	0.507	2.04e-31	S group	ZDHHC3
4.66e-29	0.526781	0.301	0.519	9.32e-26	S group	ZFAND2A
1.29e-24	0.535609	0.506	0.71	2.57e-21	S group	ZFAND5
3.28e-40	0.210488	0.173	0.564	6.55e-37	S group	ZFX
7.2e-29	0.119905	0.22	0.507	1.44e-25	S group	ZMAT2
3.08e-41	0.202244	0.182	0.567	6.16e-38	S group	ZMYM5
2.05e-51	-0.119569	0.045	0.525	4.11e-48	S group	ZNF10
2.62e-70	0.163607	0.06	0.597	5.24e-67	S group	ZNF14
4.4e-48	0.13036	0.077	0.436	8.79e-45	S group	ZNF211
5.66e-36	0.212445	0.185	0.531	1.13e-32	S group	ZNF236
9.08e-47	0.229476	0.155	0.543	1.82e-43	S group	ZNF317
5.54e-48	0.440434	0.176	0.555	1.11e-44	S group	ZNF350
4.83e-36	0.326244	0.256	0.579	9.67e-33	S group	ZNF410
7.03e-45	0.102041	0.042	0.352	1.41e-41	S group	ZNF44
5.55e-21	0.176587	0.22	0.436	1.11e-17	S group	ZNF511
3.65e-55	0.232685	0.045	0.409	7.31e-52	S group	ZNF561
2.5e-37	0.118427	0.095	0.442	4.99e-34	S group	ZNF574
3.49e-46	0.34313	0.167	0.528	6.98e-43	S group	ZNF586
7.85e-35	-0.178207	0.19	0.576	1.57e-31	S group	ZNF593
7.75e-21	0.468358	0.461	0.74	1.55e-17	S group	ZNF644
1.01e-20	-0.170876	0.113	0.409	2.02e-17	S group	ZNF664
5.06e-38	0.183871	0.134	0.525	1.01e-34	S group	ZNF669
5.25e-57	0.255113	0.116	0.567	1.05e-53	S group	ZNF766
3.41e-35	0.11778	0.167	0.513	6.81e-32	S group	ZNF83
5.28e-34	0.131996	0.146	0.496	1.06e-30	S group	ZNF830
1.2e-61	0.111508	0.039	0.469	2.4e-58	S group	ZNHIT2
4.37e-21	0.215101	0.214	0.436	8.75e-18	S group	ZNHIT3
2.58e-97	0.207426	0.068	0.603	5.17e-94	S group	ZNRD2-AS1
1.36e-33	0.128542	0.036	0.29	2.72e-30	S group	ZWILCH
5.81e-42	-0.256355	0.439	0.077	1.16e-38	M group	ABCD3
3.94e-38	-0.218486	0.373	0.08	7.88e-35	M group	ABHD14A
5.43e-62	-0.131876	0.54	0.119	1.09e-58	M group	ABHD17B
4.06e-41	-0.120321	0.424	0.062	8.12e-38	M group	ABITRAM
1.24e-57	-0.18312	0.525	0.101	2.48e-54	M group	AC005670.3
3.46e-62	-0.205849	0.43	0.03	6.92e-59	M group	AC007014.2
4.39e-26	-0.286573	0.43	0.185	8.78e-23	M group	AC007384.1
1.05e-53	-0.130173	0.421	0.057	2.09e-50	M group	AC015982.2
7.12e-33	0.100353	0.352	0.003	1.42e-29	M group	AC022167.3
7.53e-28	-0.205104	0.412	0.152	1.51e-24	M group	AC025257.1
8.52e-85	-0.100702	0.481	0.018	1.7e-81	M group	AC073046.1
1.06e-108	-0.148452	0.537	0.027	2.12e-105	M group	AC078777.1
8.54e-56	-0.148169	0.499	0.098	1.71e-52	M group	AC092279.1
5.05e-43	-0.202534	0.364	0.051	1.01e-39	M group	AC093330.1
1.99e-49	-0.266988	0.564	0.146	3.99e-46	M group	AC093752.1
1.21e-92	-0.119123	0.519	0.021	2.43e-89	M group	AC132942.1
1.68e-56	-0.127865	0.457	0.054	3.35e-53	M group	AC138393.1
3.95e-94	-0.123771	0.582	0.024	7.89e-91	M group	AC146507.2
3.3e-70	-0.1265	0.448	0.024	6.6e-67	M group	AC233300.1
2.79e-41	-0.269265	0.496	0.161	5.58e-38	M group	AC245014.3
1.82e-56	-0.176277	0.46	0.045	3.63e-53	M group	ACADSB
2.24e-21	-0.444381	0.707	0.521	4.48e-18	M group	ACADVL
5.19e-31	-0.315045	0.442	0.176	1.04e-27	M group	ACOT8
5.36e-21	-0.266776	0.761	0.521	1.07e-17	M group	ACP5
2.2e-24	-0.227594	0.409	0.152	4.41e-21	M group	ACSL5
0.000901047	-0.177676	1	1	1	M group	ACTB
3.92e-10	-0.613168	0.988	0.976	7.84e-07	M group	ACTG1
1.72e-23	-0.439884	0.618	0.354	3.44e-20	M group	ACTN4
1.22e-22	-0.24557	0.782	0.473	2.44e-19	M group	ACTR2
3.02e-08	-0.236391	0.737	0.622	6.03e-05	M group	ADK
9.78e-15	-0.196936	0.734	0.491	1.96e-11	M group	AFF4
6.05e-29	-0.187793	0.442	0.116	1.21e-25	M group	AGA
9.68e-16	-0.204426	0.624	0.429	1.94e-12	M group	AIM2
1.23e-25	-0.127944	0.749	0.44	2.46e-22	M group	AIMP1
8.91e-36	0.219307	0.472	0.071	1.78e-32	M group	AL050309.1
1.05e-39	-0.131419	0.427	0.08	2.11e-36	M group	AL392172.1
6.6e-65	-0.170513	0.636	0.185	1.32e-61	M group	AL592183.1
1.79e-28	-0.221836	0.275	0.054	3.58e-25	M group	AL732372.2
3.83e-10	-0.209762	0.958	0.902	7.66e-07	M group	ALDOA
4.33e-39	-0.209083	0.51	0.149	8.65e-36	M group	ALG5
7.61e-34	-0.242083	0.421	0.119	1.52e-30	M group	ALG8
7.27e-55	-0.101432	0.418	0.039	1.45e-51	M group	AMT
1.15e-53	-0.555047	0.63	0.268	2.29e-50	M group	AMZ2
6.03e-29	-0.150076	0.636	0.363	1.21e-25	M group	ANAPC11
5.22e-37	-0.264885	0.543	0.253	1.04e-33	M group	ANAPC15
1.82e-20	-0.296019	0.749	0.479	3.64e-17	M group	ANAPC5
6.13e-16	-0.265057	0.842	0.64	1.23e-12	M group	ANKRD12
1.48e-22	-0.332209	0.767	0.58	2.95e-19	M group	ANXA2
5.44e-20	-0.570856	0.564	0.402	1.09e-16	M group	ANXA5
5.32e-17	-0.216787	0.821	0.61	1.06e-13	M group	AP1G2
2.15e-24	-0.231648	0.636	0.378	4.3e-21	M group	AP1M1
7.56e-38	-0.104779	0.409	0.062	1.51e-34	M group	AP3M2
9.54e-26	-0.37962	0.54	0.321	1.91e-22	M group	AP3S1
4.53e-50	-0.145806	0.454	0.095	9.06e-47	M group	AP3S2
4.13e-17	-0.104895	0.666	0.417	8.27e-14	M group	APEX1
1.31e-34	-0.258646	0.433	0.104	2.62e-31	M group	APPBP2
5.25e-22	-0.252497	0.645	0.417	1.05e-18	M group	APPL1
3.94e-56	0.164842	0.513	0.036	7.88e-53	M group	AREG
1.25e-17	-0.275531	0.758	0.571	2.49e-14	M group	ARF5
6.56e-11	-0.192511	0.913	0.759	1.31e-07	M group	ARHGAP15
9.82e-32	-0.344206	0.597	0.277	1.96e-28	M group	ARL14EP
4.95e-26	-0.19516	0.734	0.44	9.9e-23	M group	ARL4A
2.26e-06	-0.294416	0.991	0.979	0.00452988	M group	ARPC2
3.68e-16	-0.324172	0.672	0.473	7.36e-13	M group	ARPP19
1.62e-48	-0.30507	0.49	0.098	3.24e-45	M group	ASB1
6.65e-27	-0.181617	0.648	0.33	1.33e-23	M group	ASCC3
1.9e-50	-0.216078	0.472	0.101	3.8e-47	M group	ASNS
4.8e-20	-0.226812	0.385	0.134	9.61e-17	M group	ATAD1
1.24e-07	-0.340552	0.893	0.881	0.000247674	M group	ATF4
3.79e-10	-0.589303	0.854	0.759	7.58e-07	M group	ATF7IP
1.2e-20	-0.470595	0.743	0.56	2.4e-17	M group	ATF7IP2
8.79e-26	-0.197088	0.597	0.292	1.76e-22	M group	ATG12
8.12e-31	-0.380439	0.603	0.283	1.62e-27	M group	ATG3
5.88e-47	-0.158606	0.436	0.054	1.18e-43	M group	ATG4C
2.36e-27	-0.450905	0.516	0.235	4.72e-24	M group	ATG5
1.27e-40	-0.325166	0.415	0.098	2.53e-37	M group	ATMIN
1.03e-32	0.247733	0.499	0.137	2.05e-29	M group	ATOX1
1.57e-39	-0.32795	0.639	0.28	3.14e-36	M group	ATP1B3
8.37e-10	-0.353869	0.925	0.89	1.67e-06	M group	ATP2B1
4.51e-16	-0.266537	0.857	0.711	9.01e-13	M group	ATP5F1A
9.07e-10	-0.261966	0.955	0.863	1.81e-06	M group	ATP5F1B
2.57e-32	-0.409127	0.69	0.449	5.15e-29	M group	ATP5F1C
9.73e-20	-0.168206	0.863	0.708	1.95e-16	M group	ATP5F1D
3.94e-17	-0.201576	0.815	0.634	7.89e-14	M group	ATP5MC3
8.41e-26	-0.194242	0.728	0.488	1.68e-22	M group	ATP5MD
6.58e-20	-0.367359	0.681	0.515	1.32e-16	M group	ATP5PB
5.59e-27	-0.15491	0.767	0.521	1.12e-23	M group	ATP5PF
2.68e-17	-0.398291	0.824	0.676	5.36e-14	M group	ATP5PO
2.82e-25	-0.367668	0.516	0.241	5.65e-22	M group	ATP6AP1
5.89e-49	-0.284373	0.704	0.292	1.18e-45	M group	ATP6AP2
6.79e-13	-0.298171	0.704	0.536	1.36e-09	M group	ATP6V0B
5.44e-47	-0.186008	0.594	0.196	1.09e-43	M group	ATP6V0E2
4.27e-40	-0.267598	0.513	0.149	8.54e-37	M group	ATP6V1A
1.44e-18	-0.202399	0.764	0.589	2.88e-15	M group	ATP6V1F
1.56e-15	-0.105872	0.418	0.158	3.12e-12	M group	ATXN1L
1.53e-61	0.158301	0.543	0.045	3.05e-58	M group	AUTS2
1.05e-25	-0.255094	0.513	0.232	2.11e-22	M group	AVL9
2.13e-37	-0.16723	0.463	0.101	4.26e-34	M group	AZI2
2.38e-37	-0.131884	0.382	0.057	4.76e-34	M group	AZIN1-AS1
1.32e-33	-0.31093	0.528	0.256	2.64e-30	M group	BAG1
3.64e-50	-0.178037	0.591	0.167	7.27e-47	M group	BANP
8.5e-50	-0.192498	0.513	0.095	1.7e-46	M group	BBIP1
8.14e-55	-0.238899	0.466	0.062	1.63e-51	M group	BBS9
9.82e-26	-0.296437	0.749	0.464	1.96e-22	M group	BBX
2.83e-37	-0.160682	0.442	0.095	5.66e-34	M group	BCAP29
1.45e-27	-0.267341	0.675	0.366	2.9e-24	M group	BCAS2
5.99e-22	-0.675654	0.666	0.473	1.2e-18	M group	BCL2A1
1.31e-30	0.109697	0.493	0.116	2.63e-27	M group	BCL6
5.19e-21	-0.232093	0.546	0.31	1.04e-17	M group	BCL7A
7.64e-06	-0.499783	0.952	0.94	0.015271	M group	BCLAF1
1.28e-31	-0.204821	0.576	0.253	2.57e-28	M group	BFAR
5.65e-22	-0.434703	0.666	0.506	1.13e-18	M group	BIN2
5.28e-42	-0.130677	0.412	0.086	1.06e-38	M group	BISPR
5.05e-46	-0.187571	0.427	0.054	1.01e-42	M group	BLM
2.15e-20	0.156335	0.322	0.045	4.3e-17	M group	BLVRB
8.27e-48	-0.232551	0.51	0.092	1.65e-44	M group	BMI1
2.19e-14	0.159007	0.493	0.193	4.39e-11	M group	BRD7
3.25e-41	-0.128446	0.463	0.131	6.5e-38	M group	BSCL2
2.06e-32	-0.262774	0.522	0.214	4.12e-29	M group	BTLA
4.73e-22	-0.208482	0.758	0.527	9.47e-19	M group	BUD31
4.27e-56	-0.18638	0.463	0.071	8.54e-53	M group	BX470111.1
2.99e-66	0.147022	0.666	0.128	5.98e-63	M group	BX571818.1
8.53e-17	-0.199728	0.791	0.562	1.71e-13	M group	C11orf58
1.3e-21	-0.145883	0.406	0.161	2.6e-18	M group	C12orf10
2.81e-54	-0.212865	0.391	0.039	5.62e-51	M group	C12orf4
2.17e-23	-0.173897	0.633	0.381	4.34e-20	M group	C12orf57
2.49e-41	-0.282919	0.582	0.25	4.98e-38	M group	C12orf75
1.44e-62	-0.194334	0.507	0.062	2.88e-59	M group	C16orf70
1.2e-16	-0.191209	0.74	0.554	2.39e-13	M group	C17orf49
1.06e-36	-0.270942	0.585	0.19	2.13e-33	M group	C1GALT1
3.53e-35	-0.228588	0.645	0.31	7.06e-32	M group	C1orf43
1.3e-18	-0.208596	0.713	0.509	2.6e-15	M group	C1QBP
1.26e-38	-0.264635	0.463	0.143	2.52e-35	M group	C21orf91
2.05e-24	-0.31744	0.484	0.19	4.11e-21	M group	C9orf72
6.05e-51	-0.188825	0.525	0.116	1.21e-47	M group	CAAP1
1.77e-20	-0.424435	0.609	0.363	3.53e-17	M group	CACYBP
4.16e-27	-0.262949	0.612	0.298	8.31e-24	M group	CALCOCO1
3e-23	-0.365788	0.499	0.247	6.01e-20	M group	CALCOCO2
0.000297814	-0.235887	0.982	0.982	0.595628	M group	CALM1
3.25e-07	-0.129455	0.958	0.842	0.000649459	M group	CALM2
9.9e-29	-0.349824	0.546	0.268	1.98e-25	M group	CAND1
8.62e-55	-0.363039	0.516	0.101	1.72e-51	M group	CAPRIN2
2.85e-33	-0.518175	0.666	0.354	5.71e-30	M group	CAPZA2
5.68e-22	-0.296708	0.701	0.423	1.14e-18	M group	CASC4
5.04e-19	-0.400442	0.672	0.443	1.01e-15	M group	CBLL1
2.69e-32	-0.179507	0.6	0.277	5.39e-29	M group	CCDC115
3.81e-45	-0.205905	0.409	0.08	7.62e-42	M group	CCDC126
2.39e-61	-0.131553	0.621	0.167	4.77e-58	M group	CCDC130
7.36e-27	-0.284245	0.493	0.268	1.47e-23	M group	CCDC167
9.19e-13	-0.313808	0.794	0.595	1.84e-09	M group	CCDC18-AS1
1.28e-58	-0.254215	0.546	0.116	2.56e-55	M group	CCDC43
3.17e-32	-0.245589	0.424	0.116	6.35e-29	M group	CCDC47
6.47e-56	-0.203031	0.504	0.101	1.29e-52	M group	CCDC58
2.82e-48	-0.257556	0.603	0.179	5.64e-45	M group	CCDC90B
1.53e-39	-0.191052	0.427	0.104	3.06e-36	M group	CCL5
1.1e-29	-0.646408	0.534	0.304	2.2e-26	M group	CCNG1
1.37e-34	-0.286186	0.564	0.226	2.73e-31	M group	CCNH
3.19e-05	-0.191091	0.955	0.899	0.0637263	M group	CCNI
7.34e-06	-0.387042	0.866	0.866	0.0146823	M group	CCNL1
1.19e-24	-0.203086	0.693	0.408	2.38e-21	M group	CCT2
8.71e-19	-0.295446	0.591	0.36	1.74e-15	M group	CCT3
3.14e-32	-0.306587	0.57	0.312	6.27e-29	M group	CCT4
9.61e-11	-0.169015	0.91	0.747	1.92e-07	M group	CD19
6.25e-08	-0.120312	0.922	0.821	0.000124911	M group	CD22
4.04e-28	-0.285463	0.752	0.443	8.09e-25	M group	CD24
2.38e-10	-0.121986	0.881	0.699	4.77e-07	M group	CD44
6.96e-16	-0.311994	0.86	0.699	1.39e-12	M group	CD47
4.88e-30	-0.393109	0.367	0.143	9.75e-27	M group	CD58
4.91e-08	-0.350144	0.86	0.78	9.81e-05	M group	CD69
0.00211759	0.151337	0.994	1	1	M group	CD79A
3.67e-17	-0.717153	0.487	0.384	7.35e-14	M group	CD80
4.27e-23	-0.12803	0.657	0.369	8.53e-20	M group	CD81
9.96e-08	-0.149798	0.893	0.804	0.00019928	M group	CD82
1.23e-09	-0.384836	0.782	0.711	2.46e-06	M group	CD83
1.29e-54	-0.272848	0.582	0.119	2.58e-51	M group	CD84
1.62e-18	-0.256132	0.872	0.685	3.24e-15	M group	CDC37
1.88e-08	-0.470605	0.982	0.958	3.76e-05	M group	CDC42
3.7e-54	-0.135175	0.543	0.101	7.41e-51	M group	CDK5RAP2
2.31e-30	-0.191032	0.513	0.22	4.63e-27	M group	CEBPZOS
4.16e-38	0.119659	0.558	0.095	8.32e-35	M group	CECR7
2.63e-21	-0.371433	0.436	0.25	5.25e-18	M group	CEP170
1.56e-19	-0.369645	0.531	0.244	3.13e-16	M group	CEP350
6.31e-42	-0.247096	0.546	0.149	1.26e-38	M group	CEP63
7.63e-29	-0.206714	0.421	0.125	1.53e-25	M group	CEP83
8.99e-34	-0.382372	0.442	0.137	1.8e-30	M group	CEP85L
1.83e-32	-0.233662	0.403	0.116	3.67e-29	M group	CEP95
8.68e-29	-0.264626	0.463	0.146	1.74e-25	M group	CFAP97
1.26e-61	0.118288	0.543	0.027	2.53e-58	M group	CHCHD6
1.33e-27	-0.219865	0.719	0.446	2.65e-24	M group	CHMP2A
1.09e-26	-0.287965	0.621	0.33	2.19e-23	M group	CHMP2B
5.18e-15	-0.32975	0.513	0.301	1.04e-11	M group	CHTOP
3.05e-22	-0.141825	0.758	0.527	6.1e-19	M group	CIAO2A
3.76e-13	-0.17442	0.866	0.69	7.52e-10	M group	CIB1
6.14e-30	-0.234884	0.379	0.104	1.23e-26	M group	CIDECP1
1.11e-35	0.150487	0.528	0.131	2.21e-32	M group	CITED2
3.67e-31	-0.30718	0.642	0.33	7.35e-28	M group	CLDND1
1.59e-12	-0.400958	0.818	0.735	3.18e-09	M group	CLK1
1.94e-27	-0.534226	0.567	0.372	3.88e-24	M group	CLK3
3.8e-37	-0.518771	0.537	0.256	7.61e-34	M group	CLNS1A
3.03e-24	-0.253108	0.564	0.304	6.07e-21	M group	CLPP
1.77e-17	-0.10732	0.439	0.223	3.55e-14	M group	CLTB
1.17e-06	-0.188201	0.937	0.836	0.00233665	M group	CNBP
1.87e-06	-0.244807	0.952	0.89	0.00373812	M group	CNN2
4.89e-22	-0.307144	0.594	0.357	9.79e-19	M group	CNOT2
7.1e-41	-0.29401	0.519	0.226	1.42e-37	M group	CNOT2-DT
1.03e-31	-0.235666	0.519	0.199	2.07e-28	M group	CNOT6L
3.52e-17	-0.515007	0.693	0.548	7.03e-14	M group	CNOT7
1.99e-19	-0.44927	0.719	0.497	3.98e-16	M group	COBLL1
3.31e-20	-0.58434	0.546	0.417	6.61e-17	M group	COCH
8.43e-34	-0.147088	0.57	0.214	1.69e-30	M group	COMMD1
4.7e-26	-0.196109	0.4	0.131	9.4e-23	M group	COP1
4.54e-31	-0.118461	0.651	0.333	9.09e-28	M group	COPZ1
1.64e-11	-0.181273	0.985	0.932	3.28e-08	M group	COTL1
3.88e-28	-0.336859	0.785	0.554	7.75e-25	M group	COX5A
0.0026102	-0.104699	0.976	0.952	1	M group	COX7C
1.93e-27	-0.275035	0.525	0.226	3.87e-24	M group	CPNE3
7.44e-38	0.165144	0.412	0.045	1.49e-34	M group	CPTP
8.15e-32	-0.352873	0.442	0.196	1.63e-28	M group	CRACR2B
4.02e-27	-0.320864	0.633	0.318	8.04e-24	M group	CRBN
2.47e-45	-0.316233	0.472	0.125	4.95e-42	M group	CREB3
2.03e-29	-0.242798	0.633	0.336	4.07e-26	M group	CRIP2
2.32e-20	-0.247431	0.49	0.238	4.65e-17	M group	CRTAP
4.78e-19	-0.428286	0.737	0.565	9.55e-16	M group	CS
3.9e-16	-0.113882	0.83	0.619	7.79e-13	M group	CSNK2B
5.59e-32	-0.252064	0.531	0.223	1.12e-28	M group	CSRP1
2.83e-32	-0.124089	0.499	0.173	5.66e-29	M group	CTR9
1.46e-25	-0.183629	0.466	0.202	2.91e-22	M group	CTSA
3.75e-09	-0.261703	0.833	0.708	7.5e-06	M group	CTSH
2.51e-21	-0.368066	0.522	0.256	5.02e-18	M group	CUL5
3.96e-13	-0.20545	0.857	0.723	7.91e-10	M group	CUTA
1.97e-33	-0.123761	0.496	0.167	3.94e-30	M group	CUTC
1.73e-22	-0.126483	0.672	0.423	3.45e-19	M group	CWC15
2.42e-34	-0.119459	0.49	0.152	4.85e-31	M group	CWC27
1.99e-29	-0.621212	0.516	0.318	3.98e-26	M group	CXCR3
5.37e-64	-0.124919	0.534	0.092	1.07e-60	M group	CXorf40B
7.23e-25	-0.263227	0.722	0.476	1.45e-21	M group	CXXC5
1.61e-15	-0.427029	0.869	0.759	3.23e-12	M group	CYB561A3
7.88e-16	-0.21855	0.773	0.53	1.58e-12	M group	CYBC1
2.34e-19	-0.241231	0.66	0.432	4.67e-16	M group	DANCR
1.09e-33	-0.484004	0.576	0.312	2.18e-30	M group	DBF4
1.23e-17	-0.126796	0.764	0.545	2.47e-14	M group	DBI
1.42e-09	-0.333838	0.812	0.696	2.84e-06	M group	DBNL
1.8e-72	-0.115806	0.522	0.042	3.59e-69	M group	DCAKD
3.51e-27	-0.292037	0.51	0.196	7.03e-24	M group	DCP2
1e-10	-0.293791	0.875	0.756	2.01e-07	M group	DDX17
1.34e-25	-0.139165	0.442	0.161	2.67e-22	M group	DDX19A
4.99e-17	-0.295038	0.815	0.655	9.97e-14	M group	DDX39A
1.24e-11	-0.436659	0.994	0.988	2.47e-08	M group	DDX5
4.58e-14	-0.616832	0.842	0.726	9.16e-11	M group	DDX6
1.33e-20	-0.294145	0.513	0.304	2.66e-17	M group	DELE1
2.18e-33	-0.172091	0.376	0.08	4.35e-30	M group	DENND10
1.59e-55	-0.272693	0.579	0.146	3.18e-52	M group	DENND5A
4.59e-46	-0.327014	0.624	0.241	9.19e-43	M group	DERL2
2.56e-33	-0.268273	0.537	0.217	5.12e-30	M group	DHRS7
1.43e-26	-0.40856	0.487	0.238	2.86e-23	M group	DHX29
7.56e-28	-0.261482	0.463	0.193	1.51e-24	M group	DHX38
9.99e-32	-0.137857	0.424	0.125	2e-28	M group	DKC1
1.42e-32	-0.396906	0.651	0.33	2.84e-29	M group	DNAJC2
3.96e-24	-0.155316	0.445	0.176	7.91e-21	M group	DNAJC21
3.87e-35	-0.107585	0.642	0.298	7.73e-32	M group	DNAJC4
1.56e-57	-0.108365	0.496	0.057	3.12e-54	M group	DNAJC5B
1.27e-40	0.107682	0.421	0.036	2.54e-37	M group	DNTTIP1
9.43e-17	-0.234143	0.788	0.521	1.89e-13	M group	DNTTIP2
6.8e-14	-0.50257	0.675	0.533	1.36e-10	M group	DOCK2
6.42e-38	-0.251932	0.463	0.155	1.28e-34	M group	DPH3
4.65e-51	-0.38336	0.397	0.068	9.3e-48	M group	DPH6
7.86e-38	-0.230969	0.519	0.193	1.57e-34	M group	DPH7
1.15e-56	-0.333054	0.448	0.071	2.31e-53	M group	DRAM1
1.16e-22	-0.396103	0.752	0.527	2.31e-19	M group	DRAM2
8.79e-26	-0.212741	0.496	0.226	1.76e-22	M group	DRG1
5.74e-57	-0.164935	0.475	0.057	1.15e-53	M group	DTWD1
1.48e-36	-0.114685	0.567	0.199	2.95e-33	M group	DUS3L
1.34e-30	-0.238239	0.445	0.158	2.68e-27	M group	DUSP11
1.44e-17	-0.68135	0.648	0.518	2.89e-14	M group	DUSP2
1.18e-39	-0.529318	0.54	0.214	2.37e-36	M group	DYNC1LI1
2.36e-14	0.168523	0.77	0.476	4.72e-11	M group	EAF2
5.66e-30	-0.202607	0.734	0.372	1.13e-26	M group	EBLN3P
8.31e-18	-0.241844	0.701	0.497	1.66e-14	M group	ECH1
3.28e-07	-0.127047	0.881	0.801	0.000655071	M group	EDF1
3.31e-26	-0.239055	0.316	0.095	6.62e-23	M group	EEF1AKMT2
0.00185324	-0.153739	0.997	0.988	1	M group	EEF1B2
3.74e-41	-0.155564	0.579	0.182	7.47e-38	M group	EFHC1
1.67e-30	-0.261545	0.418	0.131	3.34e-27	M group	EI24
2.74e-52	-0.160464	0.442	0.054	5.47e-49	M group	EID3
1.77e-10	-0.306884	0.854	0.756	3.53e-07	M group	EIF1B
2.2e-31	-0.359574	0.678	0.375	4.4e-28	M group	EIF2AK1
3.69e-31	0.123139	0.466	0.089	7.37e-28	M group	EIF2S1
8.92e-22	-0.376137	0.842	0.64	1.78e-18	M group	EIF3E
8.26e-06	-0.225958	0.925	0.863	0.0165195	M group	EIF3F
3.65e-15	-0.152047	0.8	0.619	7.3e-12	M group	EIF3G
8.53e-14	-0.396945	0.884	0.795	1.71e-10	M group	EIF3H
2.34e-21	-0.305494	0.71	0.515	4.67e-18	M group	EIF3I
3.11e-13	-0.301924	0.928	0.83	6.22e-10	M group	EIF3L
2.68e-19	-0.103934	0.857	0.601	5.35e-16	M group	EIF3M
1.04e-12	-0.2539	0.961	0.881	2.07e-09	M group	EIF4A1
2.25e-05	-0.26618	0.899	0.83	0.044907	M group	EIF4A2
5.86e-06	-0.241951	0.857	0.765	0.0117223	M group	EIF5
5.55e-11	-0.217671	0.901	0.851	1.11e-07	M group	EIF5A
7.97e-26	-0.113431	0.66	0.372	1.59e-22	M group	EIF6
2.11e-13	-0.275153	0.815	0.652	4.23e-10	M group	ELF1
2.26e-19	-0.176716	0.567	0.307	4.53e-16	M group	ELOVL1
4.6e-25	-0.408735	0.696	0.378	9.19e-22	M group	EMB
2.21e-19	-0.578136	0.546	0.381	4.41e-16	M group	EMC3
4.04e-30	-0.381159	0.552	0.295	8.09e-27	M group	EMC7
5.33e-13	-0.318863	0.913	0.842	1.07e-09	M group	ENO1
2.02e-64	-0.114085	0.49	0.039	4.04e-61	M group	ENO3
6.58e-40	-0.490541	0.445	0.205	1.32e-36	M group	EPHA4
4.51e-35	-0.127314	0.546	0.223	9.03e-32	M group	ERCC1
2.78e-86	-0.142506	0.528	0.033	5.55e-83	M group	ERCC4
4.15e-23	-0.390972	0.704	0.536	8.3e-20	M group	ERGIC3
1.26e-09	-0.113134	0.833	0.69	2.51e-06	M group	ERP29
2.96e-39	-0.265423	0.582	0.241	5.92e-36	M group	ETFA
1.52e-36	-0.174454	0.475	0.158	3.04e-33	M group	EVI2A
1.48e-23	-0.142218	0.693	0.378	2.95e-20	M group	EVL
9.45e-23	-0.514215	0.442	0.241	1.89e-19	M group	EXOC4
9.19e-43	0.153837	0.525	0.08	1.84e-39	M group	EXOG
4.91e-35	0.144237	0.534	0.152	9.82e-32	M group	EXOSC1
1.24e-45	-0.134664	0.472	0.068	2.48e-42	M group	EXOSC3
1.32e-27	-0.215236	0.397	0.146	2.64e-24	M group	EXOSC7
2.19e-45	-0.166884	0.519	0.131	4.38e-42	M group	FABP5
1.12e-43	-0.369568	0.4	0.116	2.24e-40	M group	FAM200B
3.97e-54	0.108738	0.579	0.065	7.94e-51	M group	FAM210A
1.33e-24	-0.406277	0.755	0.577	2.66e-21	M group	FAM49B
5.46e-23	-0.260603	0.585	0.351	1.09e-19	M group	FAM53B
8.6e-22	-0.248948	0.409	0.14	1.72e-18	M group	FAM76B
2.38e-53	-0.201728	0.579	0.134	4.77e-50	M group	FAS
2.16e-19	-0.274239	0.719	0.542	4.33e-16	M group	FBL
7.42e-65	-0.235337	0.573	0.119	1.48e-61	M group	FBXO32
2.53e-74	-0.12058	0.534	0.051	5.05e-71	M group	FBXO8
1.66e-37	-0.126283	0.573	0.188	3.33e-34	M group	FBXO9
5.41e-12	-0.329899	0.731	0.583	1.08e-08	M group	FDFT1
8.42e-30	-0.205272	0.603	0.31	1.68e-26	M group	FIBP
4.86e-36	-0.365973	0.582	0.25	9.72e-33	M group	FIP1L1
9.72e-14	-0.279755	0.761	0.58	1.94e-10	M group	FNBP1
3.84e-07	-0.354247	0.97	0.955	0.00076793	M group	FOS
2.93e-29	-0.32834	0.493	0.208	5.85e-26	M group	FOXN2
3.83e-07	-0.313441	1	1	0.000766681	M group	FP236383.4
3.83e-07	-0.313441	1	1	0.000766681	M group	FP236383.5
3.94e-07	-0.313371	1	1	0.00078861	M group	FP671120.7
9.75e-66	-0.205794	0.496	0.068	1.95e-62	M group	FRS2
5.1e-35	-0.460775	0.579	0.25	1.02e-31	M group	FRYL
1.02e-36	-0.120324	0.454	0.077	2.04e-33	M group	FTO
2.46e-29	-0.1516	0.666	0.345	4.91e-26	M group	FUNDC2
6.85e-38	-0.373667	0.576	0.235	1.37e-34	M group	FUT8
9.56e-19	-0.189069	0.433	0.205	1.91e-15	M group	FXR1
5.71e-73	0.126872	0.588	0.003	1.14e-69	M group	GAB1
8.27e-63	-0.197266	0.499	0.068	1.65e-59	M group	GAB2
2.52e-08	-0.245035	0.988	0.988	5.04e-05	M group	GAPDH
5.42e-13	-0.167771	0.89	0.786	1.08e-09	M group	GAS5
3.78e-20	-0.176386	0.627	0.357	7.56e-17	M group	GCC2
3.85e-21	-0.289656	0.537	0.324	7.71e-18	M group	GEMIN7
4.89e-21	-0.101624	0.463	0.214	9.77e-18	M group	GLOD4
2.05e-23	-0.246061	0.531	0.256	4.1e-20	M group	GLRX3
4.22e-21	-0.242144	0.397	0.161	8.44e-18	M group	GMDS
4.77e-17	0.124874	0.866	0.628	9.55e-14	M group	GMFG
4.08e-42	-0.241802	0.391	0.077	8.16e-39	M group	GMNN
6.14e-32	-0.385175	0.457	0.185	1.23e-28	M group	GMPR2
9.46e-27	-0.246504	0.767	0.527	1.89e-23	M group	GNG5
2.68e-29	-0.12826	0.451	0.149	5.36e-26	M group	GOLGA7
3.01e-39	-0.205754	0.549	0.176	6.03e-36	M group	GOSR1
7.02e-31	-0.154597	0.579	0.283	1.4e-27	M group	GPAA1
7.99e-11	-0.481202	0.657	0.533	1.6e-07	M group	GPI
5.45e-35	-0.264086	0.457	0.161	1.09e-31	M group	GPN1
2.08e-10	-0.429567	0.916	0.881	4.17e-07	M group	GPR183
1.87e-21	-0.104766	0.552	0.274	3.74e-18	M group	GPS1
3.6e-18	-0.243808	0.851	0.696	7.2e-15	M group	GPX1
1.65e-16	-0.259379	0.8	0.673	3.31e-13	M group	GPX4
5.98e-32	-0.409152	0.594	0.301	1.2e-28	M group	GRAMD1C
1.07e-20	-0.282689	0.696	0.476	2.15e-17	M group	GRAP
4.43e-17	-0.21795	0.49	0.265	8.85e-14	M group	GRHPR
4.02e-37	-0.187138	0.534	0.179	8.03e-34	M group	GSK3B
7.32e-08	-0.362771	0.887	0.836	0.000146382	M group	GSTK1
3.65e-40	-0.213616	0.424	0.104	7.3e-37	M group	GSTM4
2.27e-30	-0.100067	0.507	0.182	4.55e-27	M group	GSTO1
2.85e-38	-0.233873	0.627	0.315	5.71e-35	M group	GSTP1
3.24e-26	-0.216147	0.331	0.095	6.48e-23	M group	GTDC1
8.31e-39	-0.353257	0.627	0.304	1.66e-35	M group	GTF2B
8.72e-11	-0.265113	0.922	0.851	1.74e-07	M group	GTF3A
1.8e-25	-0.442741	0.636	0.402	3.6e-22	M group	GTF3C6
1.15e-33	-0.225864	0.54	0.196	2.31e-30	M group	GTPBP4
3.66e-16	-0.523836	0.8	0.69	7.31e-13	M group	GUCD1
9.84e-19	-0.305884	0.809	0.679	1.97e-15	M group	GUK1
7.29e-53	0.180618	0.487	0.039	1.46e-49	M group	H2AC19
1.01e-35	-0.126902	0.51	0.179	2.02e-32	M group	H2AJ
3.18e-83	-0.258453	0.525	0.054	6.36e-80	M group	H4-16
1.78e-65	0.106858	0.522	0.003	3.55e-62	M group	HAPLN3
6.36e-13	-0.496979	0.854	0.821	1.27e-09	M group	HERPUD1
6.01e-22	-0.212659	0.573	0.301	1.2e-18	M group	HEXA
1.16e-20	-0.203863	0.704	0.443	2.33e-17	M group	HGS
4.28e-38	-0.164017	0.424	0.095	8.57e-35	M group	HIBCH
1.55e-05	-0.174208	0.949	0.923	0.0310857	M group	HINT1
5.37e-26	-0.164879	0.457	0.229	1.07e-22	M group	HINT2
9.67e-22	-0.239959	0.478	0.182	1.93e-18	M group	HIVEP1
0.000486882	-0.178566	0.97	0.932	0.973765	M group	HLA-DMB
1.7e-19	-0.151098	0.842	0.616	3.39e-16	M group	HLA-DOB
3.67e-08	0.523528	0.967	0.932	7.33e-05	M group	HLA-DQA1
0.00116585	0.193779	0.985	0.955	1	M group	HLA-DQB1
1.87e-26	0.688434	0.994	0.985	3.74e-23	M group	HLA-DRB5
8.2e-35	-0.119608	0.37	0.08	1.64e-31	M group	HMBS
0.00114719	-0.15674	0.988	0.964	1	M group	HMGN2
2.18e-55	-0.145336	0.594	0.146	4.36e-52	M group	HMGXB4
1.63e-05	-0.114535	0.982	0.949	0.0326294	M group	HNRNPC
3.21e-07	-0.246345	0.946	0.899	0.000641219	M group	HNRNPDL
3.8e-23	-0.722203	0.552	0.473	7.6e-20	M group	HOPX
1.86e-45	-0.26166	0.513	0.146	3.72e-42	M group	HPRT1
1.43e-38	-0.193099	0.457	0.11	2.86e-35	M group	HS1BP3
2.19e-05	-0.130311	0.949	0.872	0.0438789	M group	HSP90AA1
3.37e-09	-0.410726	0.94	0.905	6.74e-06	M group	HSP90AB1
1.1e-19	-0.554925	0.842	0.762	2.2e-16	M group	HSP90B1
2.84e-45	-0.296789	0.448	0.116	5.69e-42	M group	HSPA14
3.23e-14	-0.403652	0.94	0.854	6.47e-11	M group	HSPA8
1.67e-32	-0.148395	0.543	0.199	3.34e-29	M group	HSPB11
1.93e-57	-0.412996	0.507	0.137	3.87e-54	M group	HSPE1-MOB4
1.32e-37	-0.107098	0.412	0.071	2.65e-34	M group	ICE1
1.33e-55	-0.159511	0.481	0.057	2.66e-52	M group	ID2
2.06e-40	-0.249992	0.451	0.101	4.13e-37	M group	IDE
7.61e-19	-0.284036	0.681	0.476	1.52e-15	M group	IDH2
2.41e-31	-0.176603	0.621	0.298	4.81e-28	M group	IDH3G
2.32e-10	-0.428702	0.931	0.878	4.64e-07	M group	IER2
8.31e-13	-0.458954	0.779	0.64	1.66e-09	M group	IFI30
6.19e-35	0.10164	0.71	0.327	1.24e-31	M group	IFITM1
6.32e-42	-0.185946	0.704	0.345	1.26e-38	M group	IFNAR1
1.95e-37	-0.153731	0.51	0.161	3.9e-34	M group	IFRD2
2.93e-29	-0.518026	0.746	0.568	5.85e-26	M group	IFT57
1.28e-27	-0.432723	0.591	0.336	2.56e-24	M group	IGBP1
1.74e-12	-0.110329	0.672	0.414	3.49e-09	M group	IGHA1
5.9e-32	0.631578	0.719	0.259	1.18e-28	M group	IGHD
0.00146794	-0.426415	0.976	0.967	1	M group	IGHG1
3.92e-69	0.148883	0.496	0.042	7.84e-66	M group	IGHV1-2
1.17e-71	-0.1468	0.454	0.018	2.33e-68	M group	IGHV1-3
1.14e-74	-0.425919	0.564	0.074	2.28e-71	M group	IGHV1-46
9.46e-41	0.218779	0.421	0.054	1.89e-37	M group	IGHV1-69D
5.45e-106	-0.705974	0.552	0.06	1.09e-102	M group	IGHV2-70
2.92e-71	-0.153973	0.516	0.027	5.83e-68	M group	IGHV3-11
8.54e-76	0.25779	0.603	0.012	1.71e-72	M group	IGHV3-21
2.87e-62	-0.35159	0.522	0.062	5.74e-59	M group	IGHV3-23
5.37e-31	-0.533869	0.376	0.122	1.07e-27	M group	IGHV3-30
1.48e-52	0.231629	0.487	0.036	2.95e-49	M group	IGHV3-33
2.01e-63	0.211509	0.543	0.021	4.03e-60	M group	IGHV3-7
4.53e-61	-0.23895	0.501	0.065	9.06e-58	M group	IGHV4-31
2.1e-93	-0.129663	0.585	0.03	4.2e-90	M group	IGHV4-34
5.45e-35	0.215981	0.424	0.048	1.09e-31	M group	IGHV4-39
1.36e-63	-0.264089	0.54	0.074	2.72e-60	M group	IGHV4-61
1.91e-72	-0.208094	0.466	0.024	3.83e-69	M group	IGHV5-51
7.25e-102	-0.550959	0.481	0.018	1.45e-98	M group	IGKV1-12
2.06e-45	-0.806341	0.34	0.051	4.11e-42	M group	IGKV1-16
5.93e-73	0.155314	0.546	0.018	1.19e-69	M group	IGKV1-27
2.61e-47	-0.546932	0.451	0.083	5.22e-44	M group	IGKV1-33
1.66e-51	-1.18096	0.519	0.185	3.31e-48	M group	IGKV1-39
6.85e-30	-0.21003	0.451	0.134	1.37e-26	M group	IGKV1-5
8.72e-37	-0.876837	0.499	0.241	1.74e-33	M group	IGKV1D-39
4.78e-62	0.162312	0.573	0.051	9.57e-59	M group	IGKV2-28
4.54e-136	-0.201735	0.588	0.018	9.08e-133	M group	IGKV2D-26
8.09e-61	0.113155	0.57	0.071	1.62e-57	M group	IGKV2D-28
1.05e-60	0.123777	0.576	0.071	2.11e-57	M group	IGKV3-11
3.3e-52	-0.660056	0.537	0.119	6.6e-49	M group	IGKV3-15
3.3e-41	-0.495791	0.57	0.179	6.6e-38	M group	IGKV3-20
2.75e-62	-0.182511	0.588	0.092	5.5e-59	M group	IGKV4-1
2.09e-37	-0.586299	0.713	0.286	4.17e-34	M group	IGLC1
3.37e-16	0.101028	0.884	0.625	6.74e-13	M group	IGLC2
6.58e-19	-0.352193	0.818	0.554	1.32e-15	M group	IGLC3
2.72e-41	-0.227833	0.63	0.205	5.45e-38	M group	IGLL5
1.11e-28	0.141621	0.388	0.068	2.21e-25	M group	IGLV1-40
7.03e-60	-0.720253	0.576	0.107	1.41e-56	M group	IGLV1-44
1.5e-46	-0.348306	0.454	0.071	3e-43	M group	IGLV1-47
7.64e-75	-0.381588	0.475	0.033	1.53e-71	M group	IGLV1-51
7.46e-90	-0.572773	0.585	0.039	1.49e-86	M group	IGLV2-11
5.23e-13	0.2062	0.284	0.074	1.05e-09	M group	IGLV2-23
1.59e-43	0.347913	0.475	0.051	3.17e-40	M group	IGLV2-8
6.07e-52	-0.472791	0.564	0.134	1.21e-48	M group	IGLV3-21
1.48e-74	0.124103	0.555	0.036	2.97e-71	M group	IGLV4-69
3.24e-49	-0.613968	0.436	0.065	6.49e-46	M group	IGLV6-57
5.63e-71	-0.25137	0.433	0.012	1.13e-67	M group	IGLV8-61
6.67e-51	-0.133454	0.484	0.068	1.33e-47	M group	IL15RA
7.11e-44	-0.158519	0.54	0.14	1.42e-40	M group	IL18BP
6.29e-35	-0.173921	0.358	0.074	1.26e-31	M group	IL23A
7.31e-08	-0.186033	0.94	0.854	0.000146113	M group	IL2RG
1.32e-72	-0.127947	0.555	0.068	2.64e-69	M group	IL6
1.52e-06	-0.250513	0.869	0.738	0.00304578	M group	ILF3
4.85e-32	-0.132072	0.675	0.327	9.7e-29	M group	IMP3
8.68e-25	-0.141467	0.63	0.321	1.74e-21	M group	IMP4
1.77e-38	0.160441	0.418	0.042	3.54e-35	M group	INIP
7.73e-40	-0.116015	0.4	0.039	1.55e-36	M group	INTS13
5.15e-41	-0.148731	0.516	0.143	1.03e-37	M group	ISCA2
5.33e-30	-0.112301	0.54	0.265	1.07e-26	M group	ISG15
5.73e-44	-0.161315	0.567	0.19	1.15e-40	M group	ITFG1
2.49e-24	-0.2764	0.627	0.33	4.98e-21	M group	ITFG2
1.57e-33	-0.522021	0.672	0.488	3.14e-30	M group	ITGAE
5.28e-39	-0.354901	0.621	0.28	1.06e-35	M group	ITGB1BP1
3.04e-12	-0.4215	0.854	0.759	6.07e-09	M group	ITGB2
1.63e-73	0.180175	0.627	0.009	3.25e-70	M group	ITM2A
6.78e-08	-0.245791	0.824	0.744	0.000135668	M group	JAK1
3.9e-46	-0.28021	0.522	0.131	7.8e-43	M group	JKAMP
2.99e-29	-0.340409	0.666	0.443	5.98e-26	M group	JPT1
6.88e-19	-0.143523	0.881	0.714	1.38e-15	M group	JTB
2.1e-50	-0.136904	0.424	0.065	4.19e-47	M group	KAT14
1.33e-32	-0.432106	0.636	0.295	2.66e-29	M group	KAT6B
1.77e-15	-0.630207	0.699	0.506	3.55e-12	M group	KBTBD2
5.54e-30	-0.492589	0.475	0.199	1.11e-26	M group	KBTBD8
3.49e-44	-0.105237	0.469	0.098	6.98e-41	M group	KCNA3
3.58e-31	-0.316882	0.469	0.244	7.17e-28	M group	KDELR2
9.06e-59	-0.156635	0.576	0.137	1.81e-55	M group	KDM3A
1.38e-67	-0.187928	0.496	0.045	2.75e-64	M group	KIAA0232
1.72e-26	-0.174738	0.385	0.095	3.44e-23	M group	KIF3A
2.1e-10	-0.331098	0.251	0.14	4.2e-07	M group	KLHL12
2.21e-28	-0.659306	0.466	0.235	4.42e-25	M group	KLHL28
1.05e-67	0.151124	0.594	0.033	2.1e-64	M group	KLRK1
1.44e-08	-0.267045	0.934	0.836	2.87e-05	M group	KMT2E
6.84e-31	-0.168868	0.364	0.095	1.37e-27	M group	KNTC1
1.44e-24	-0.217259	0.415	0.146	2.88e-21	M group	KPNA1
4.93e-44	-0.676826	0.573	0.277	9.86e-41	M group	KPNA2
6.4e-42	-0.159024	0.663	0.244	1.28e-38	M group	KPNB1
2.08e-35	0.179231	0.376	0.021	4.15e-32	M group	KRBOX4
2.12e-17	-0.415349	0.6	0.432	4.24e-14	M group	KRR1
3.16e-41	-0.196635	0.507	0.134	6.32e-38	M group	KYAT3
4.97e-22	-0.157998	0.704	0.461	9.93e-19	M group	LAMTOR1
4.13e-33	0.105397	0.654	0.271	8.25e-30	M group	LAMTOR2
1.51e-12	-0.20633	0.854	0.75	3.01e-09	M group	LAMTOR5
1.29e-27	-0.285667	0.454	0.155	2.59e-24	M group	LCMT1
3.24e-15	-0.358604	0.836	0.69	6.48e-12	M group	LDHA
1.54e-21	-0.499865	0.818	0.67	3.09e-18	M group	LDHB
2.09e-49	-0.182175	0.493	0.104	4.18e-46	M group	LEPROTL1
9.08e-35	-0.228565	0.472	0.179	1.82e-31	M group	LETMD1
2.15e-45	0.164884	0.618	0.155	4.29e-42	M group	LGALS1
8.51e-70	-0.205431	0.472	0.048	1.7e-66	M group	LGALS3BP
1.83e-43	-0.193991	0.555	0.152	3.65e-40	M group	LGMN
6.81e-16	-0.290838	0.785	0.589	1.36e-12	M group	LINC01578
4.35e-44	-0.566163	0.507	0.211	8.7e-41	M group	LINC01619
6.88e-62	-0.238319	0.654	0.256	1.38e-58	M group	LINC01781
1.62e-16	-0.496835	0.839	0.723	3.23e-13	M group	LITAF
5.28e-20	-0.316759	0.555	0.327	1.06e-16	M group	LMBR1
8.68e-49	-0.247838	0.51	0.11	1.74e-45	M group	LPAR2
2.29e-29	-0.342515	0.618	0.295	4.57e-26	M group	LPP
1.39e-39	-0.138966	0.546	0.158	2.79e-36	M group	LRPPRC
4.07e-45	-0.322767	0.537	0.131	8.13e-42	M group	LRRC14
7.36e-41	-0.19712	0.46	0.089	1.47e-37	M group	LRRC28
2.97e-22	-0.12359	0.513	0.286	5.95e-19	M group	LSM2
1.5e-30	-0.217678	0.406	0.14	3.01e-27	M group	LST1
2.63e-14	-0.493714	0.376	0.235	5.25e-11	M group	LTV1
1.26e-12	-0.316335	0.863	0.756	2.53e-09	M group	LUC7L3
1.7e-24	-0.218747	0.716	0.414	3.4e-21	M group	LY9
9.02e-28	0.136102	0.475	0.113	1.8e-24	M group	LYL1
2.33e-31	-0.453247	0.612	0.354	4.66e-28	M group	LYPLA1
2.95e-22	-0.357197	0.591	0.354	5.9e-19	M group	LYPLAL1
1.15e-29	-0.152691	0.573	0.28	2.3e-26	M group	LYRM2
1.12e-34	-0.127262	0.424	0.113	2.23e-31	M group	MAGED2
2.83e-58	-0.17185	0.522	0.107	5.66e-55	M group	MAIP1
1.26e-33	-0.310723	0.439	0.137	2.53e-30	M group	MALSU1
1.52e-24	-0.225697	0.513	0.262	3.03e-21	M group	MAP2K2
1.01e-42	-0.389119	0.501	0.14	2.02e-39	M group	MAP3K13
5.62e-46	-0.337679	0.37	0.074	1.12e-42	M group	MAP3K20
2.08e-20	-0.260975	0.406	0.155	4.16e-17	M group	MAPKAPK5
0.000391171	-0.316386	0.922	0.857	0.782343	M group	MBNL1
5.02e-30	-0.266015	0.487	0.17	1e-26	M group	MCFD2
8.26e-30	-0.142427	0.469	0.146	1.65e-26	M group	MCOLN2
4.26e-18	-0.280337	0.746	0.512	8.52e-15	M group	MCUB
2.6e-06	-0.58984	0.901	0.854	0.0052065	M group	MDM4
3.67e-21	-0.293075	0.585	0.301	7.33e-18	M group	MED13
1.23e-20	-0.311127	0.672	0.387	2.47e-17	M group	MED6
1.23e-70	-0.160571	0.49	0.051	2.45e-67	M group	METRNL
1.07e-29	-0.246265	0.555	0.223	2.14e-26	M group	METTL14
1.41e-48	-0.119843	0.54	0.119	2.83e-45	M group	METTL16
1.85e-30	-0.176097	0.478	0.167	3.71e-27	M group	METTL21A
1.73e-46	-0.271359	0.621	0.238	3.46e-43	M group	METTL23
4.99e-30	-0.252713	0.525	0.241	9.97e-27	M group	METTL5
3.88e-49	-0.420962	0.561	0.188	7.75e-46	M group	METTL8
2.16e-31	-0.436986	0.606	0.351	4.33e-28	M group	METTL9
1.57e-20	-0.130693	0.704	0.414	3.14e-17	M group	MFF
3.47e-17	-0.116107	0.484	0.223	6.93e-14	M group	MFSD5
9.38e-39	-0.25054	0.609	0.28	1.88e-35	M group	MGAT4A
7.6e-46	-0.26515	0.415	0.089	1.52e-42	M group	MGLL
3.52e-46	0.122845	0.504	0.095	7.05e-43	M group	MGST3
7.61e-27	-0.420819	0.684	0.479	1.52e-23	M group	MICOS10
1.75e-25	-0.282763	0.4	0.152	3.49e-22	M group	MIEF1
2.15e-44	-0.12515	0.507	0.083	4.31e-41	M group	MIER3
4.34e-20	-0.263232	0.561	0.372	8.67e-17	M group	MIIP
4.49e-48	-0.183426	0.448	0.083	8.99e-45	M group	MILR1
2.84e-23	-0.147449	0.343	0.089	5.68e-20	M group	MKRN2
1.03e-39	0.112243	0.466	0.074	2.06e-36	M group	MMAB
5.38e-28	-0.608002	0.615	0.381	1.08e-24	M group	MMADHC
8.96e-46	-0.540024	0.487	0.098	1.79e-42	M group	MMS22L
8.56e-21	-0.235095	0.367	0.131	1.71e-17	M group	MON1B
1.08e-40	-0.19403	0.496	0.146	2.16e-37	M group	MORC3
3.55e-37	-0.193538	0.543	0.196	7.1e-34	M group	MORF4L2
7.79e-76	-0.104692	0.496	0.03	1.56e-72	M group	MORN1
3.85e-27	-0.322022	0.355	0.116	7.7e-24	M group	MPI
2.09e-73	-0.146419	0.579	0.089	4.17e-70	M group	MPP6
2.88e-21	-0.229486	0.507	0.271	5.76e-18	M group	MPV17
3.94e-46	-0.1234	0.361	0.033	7.88e-43	M group	MREG
1.45e-21	-0.228595	0.722	0.482	2.89e-18	M group	MRFAP1
3.3e-43	-0.189559	0.504	0.125	6.6e-40	M group	MRPL1
5.66e-26	-0.31182	0.442	0.19	1.13e-22	M group	MRPL13
2.96e-46	0.136946	0.499	0.086	5.91e-43	M group	MRPL15
2.91e-31	-0.320033	0.457	0.173	5.81e-28	M group	MRPL3
8.29e-29	-0.167706	0.594	0.283	1.66e-25	M group	MRPL37
1.27e-25	-0.157534	0.609	0.295	2.54e-22	M group	MRPL43
1.23e-34	-0.186672	0.516	0.205	2.47e-31	M group	MRPL47
1.59e-25	-0.12679	0.621	0.324	3.17e-22	M group	MRPL55
1.4e-30	-0.33019	0.684	0.414	2.79e-27	M group	MRPL9
4.32e-39	0.172717	0.621	0.161	8.64e-36	M group	MRPS18C
1.13e-24	-0.211438	0.585	0.333	2.26e-21	M group	MRPS24
1.24e-34	-0.202556	0.615	0.253	2.47e-31	M group	MRPS30
1.37e-24	-0.149976	0.57	0.321	2.74e-21	M group	MRPS34
7.44e-35	-0.196427	0.54	0.208	1.49e-31	M group	MRPS35
3.28e-14	-0.179634	0.979	0.848	6.56e-11	M group	MT-ATP8
6.92e-29	-0.158142	0.549	0.223	1.38e-25	M group	MTF2
2.44e-29	-0.435078	0.469	0.22	4.89e-26	M group	MTFP1
4.21e-20	-0.197186	0.609	0.396	8.42e-17	M group	MTG1
4.13e-39	0.248883	0.525	0.107	8.25e-36	M group	MTIF3
3.72e-55	-0.108866	0.451	0.062	7.44e-52	M group	MTRES1
1.48e-12	-0.303019	0.827	0.699	2.95e-09	M group	MTSS1
2.5e-48	-0.164287	0.534	0.119	4.99e-45	M group	MUTYH
1.11e-42	-0.228892	0.457	0.122	2.21e-39	M group	MX2
8.6e-11	-0.50246	0.66	0.548	1.72e-07	M group	MYADM
1.89e-07	-0.137283	0.952	0.848	0.000377935	M group	MYL12A
1.03e-10	-0.248837	0.91	0.78	2.06e-07	M group	MYL12B
5.67e-17	-0.303677	0.466	0.241	1.13e-13	M group	MYNN
7.12e-21	-0.426333	0.785	0.56	1.42e-17	M group	N4BP2L2
7.6e-24	-0.112602	0.433	0.149	1.52e-20	M group	NAA25
3.09e-27	-0.329323	0.504	0.19	6.18e-24	M group	NAA35
4.12e-41	-0.213596	0.409	0.08	8.25e-38	M group	NAALADL1
1.08e-13	-0.535553	0.94	0.917	2.16e-10	M group	NAP1L1
3.95e-17	-0.406135	0.851	0.726	7.89e-14	M group	NAPSB
2.45e-95	-0.172488	0.537	0.03	4.91e-92	M group	NAV1
3.55e-27	-0.122374	0.573	0.28	7.11e-24	M group	NAXE
4.51e-33	-0.207297	0.457	0.161	9.02e-30	M group	NCK1
2.67e-06	-0.261123	0.916	0.848	0.00533063	M group	NCL
1.26e-28	-0.412982	0.531	0.241	2.53e-25	M group	NCOA7
4.45e-24	-0.285915	0.499	0.271	8.9e-21	M group	NCR3
2.2e-26	-0.339685	0.567	0.301	4.39e-23	M group	NDEL1
5.99e-93	-0.163417	0.567	0.048	1.2e-89	M group	NDST1
3.35e-25	-0.183726	0.869	0.667	6.71e-22	M group	NDUFA1
2.32e-22	-0.530117	0.552	0.378	4.65e-19	M group	NDUFA10
2.05e-18	-0.104089	0.836	0.604	4.1e-15	M group	NDUFA11
3.69e-25	-0.37769	0.63	0.399	7.38e-22	M group	NDUFA6
1.58e-32	0.107042	0.696	0.321	3.16e-29	M group	NDUFA7
1.47e-32	-0.206333	0.672	0.348	2.94e-29	M group	NDUFA9
4.79e-30	-0.149376	0.561	0.271	9.57e-27	M group	NDUFAB1
2.82e-34	-0.21523	0.307	0.071	5.63e-31	M group	NDUFAF5
2.88e-37	-0.263158	0.516	0.167	5.76e-34	M group	NDUFAF6
1.27e-36	-0.102191	0.675	0.333	2.54e-33	M group	NDUFB1
5.09e-26	-0.129198	0.696	0.429	1.02e-22	M group	NDUFB10
3.05e-26	-0.20654	0.487	0.241	6.11e-23	M group	NDUFB3
1.31e-23	-0.294393	0.773	0.589	2.63e-20	M group	NDUFB9
5.96e-40	-0.116405	0.475	0.107	1.19e-36	M group	NDUFS1
1.76e-29	-0.125996	0.493	0.176	3.52e-26	M group	NDUFS2
6.63e-38	-0.214437	0.549	0.214	1.33e-34	M group	NDUFS4
1.81e-22	-0.107658	0.699	0.452	3.63e-19	M group	NDUFS5
5.99e-29	-0.307646	0.618	0.387	1.2e-25	M group	NDUFS8
3.17e-25	-0.257819	0.728	0.503	6.33e-22	M group	NEDD8
7.8e-28	-0.392841	0.546	0.31	1.56e-24	M group	NELFE
3.54e-18	-0.482088	0.725	0.527	7.08e-15	M group	NEMF
2.05e-06	-0.419703	0.976	0.949	0.00410287	M group	NFKBIA
2.63e-24	-0.649851	0.675	0.53	5.25e-21	M group	NFKBID
8.96e-27	-0.212958	0.442	0.173	1.79e-23	M group	NFU1
2.07e-28	-0.440353	0.687	0.429	4.15e-25	M group	NGDN
7.72e-27	-0.3298	0.621	0.36	1.54e-23	M group	NGLY1
4.37e-27	-0.156131	0.74	0.491	8.73e-24	M group	NHP2
7.49e-66	-0.293111	0.558	0.113	1.5e-62	M group	NINJ1
1.72e-30	-0.212721	0.457	0.176	3.44e-27	M group	NOA1
1.69e-16	-0.335724	0.409	0.182	3.38e-13	M group	NOL9
2.27e-23	-0.175103	0.618	0.363	4.55e-20	M group	NOP56
2.95e-19	-0.426751	0.8	0.649	5.91e-16	M group	NOP58
5.09e-18	0.209428	0.86	0.557	1.02e-14	M group	NOTCH2NLC
9.63e-05	-0.309209	0.976	0.955	0.192674	M group	NPM1
8.19e-67	0.119583	0.525	0.015	1.64e-63	M group	NPM3
3.78e-30	-0.17623	0.421	0.104	7.57e-27	M group	NR1D2
6.17e-22	-0.124891	0.555	0.286	1.23e-18	M group	NRDC
8.18e-35	-0.185916	0.499	0.17	1.64e-31	M group	NRM
2.17e-36	-0.174041	0.585	0.268	4.34e-33	M group	NRROS
1.14e-15	-0.10861	0.821	0.625	2.28e-12	M group	NSD3
7.42e-46	-0.120007	0.442	0.089	1.48e-42	M group	NSUN3
1.66e-24	-0.187207	0.713	0.473	3.32e-21	M group	NT5C
1.78e-34	-0.22553	0.415	0.104	3.56e-31	M group	NT5C2
9.72e-26	-0.141031	0.546	0.238	1.94e-22	M group	NT5C3A
9.69e-28	-0.170851	0.615	0.283	1.94e-24	M group	NUB1
1.08e-32	-0.258219	0.564	0.271	2.15e-29	M group	NUBP2
5.97e-13	-0.184195	0.364	0.158	1.19e-09	M group	NUDCD2
3.28e-35	-0.122551	0.534	0.205	6.56e-32	M group	NUDT1
2.7e-29	-0.278186	0.534	0.232	5.39e-26	M group	NUDT21
1.95e-77	0.139278	0.612	0.012	3.91e-74	M group	NUDT8
2.05e-56	-0.160424	0.639	0.179	4.1e-53	M group	NUP107
7.83e-78	-0.129451	0.543	0.045	1.57e-74	M group	NUP35
2.55e-33	-0.410407	0.597	0.324	5.09e-30	M group	NUTM2B-AS1
2.21e-28	-0.202723	0.46	0.164	4.42e-25	M group	OARD1
3.56e-34	0.127377	0.543	0.146	7.12e-31	M group	OAS1
1.5e-31	-0.210119	0.499	0.19	3.01e-28	M group	OPTN
1.32e-19	-0.203701	0.707	0.461	2.64e-16	M group	OSER1
2.61e-12	-0.362447	0.893	0.795	5.23e-09	M group	P2RX5
6.66e-30	-0.145796	0.678	0.36	1.33e-26	M group	P2RY10
2.93e-24	-0.30366	0.469	0.223	5.86e-21	M group	PAF1
5.81e-39	-0.125639	0.478	0.143	1.16e-35	M group	PAFAH1B3
5.38e-44	-0.339946	0.573	0.196	1.08e-40	M group	PAIP1
8.12e-18	-0.33525	0.857	0.682	1.62e-14	M group	PAIP2
5.25e-25	-0.320913	0.809	0.595	1.05e-21	M group	PAPOLA
6.45e-36	-0.101634	0.445	0.071	1.29e-32	M group	PAPOLG
2.77e-24	-0.467261	0.466	0.229	5.53e-21	M group	PAPSS1
1.83e-23	-0.149887	0.773	0.518	3.67e-20	M group	PARK7
8.41e-12	-0.438522	0.854	0.702	1.68e-08	M group	PAX5
6.07e-68	-0.117126	0.481	0.024	1.21e-64	M group	PAXBP1-AS1
1.67e-30	-0.105071	0.597	0.286	3.33e-27	M group	PAXX
3.53e-34	-0.368597	0.499	0.193	7.06e-31	M group	PBDC1
2.26e-56	-0.463281	0.463	0.083	4.53e-53	M group	PCCA
2.03e-20	-0.183373	0.791	0.539	4.05e-17	M group	PCIF1
4.09e-31	-0.198737	0.457	0.143	8.17e-28	M group	PCMT1
2.3e-29	-0.169907	0.591	0.271	4.59e-26	M group	PDCD2
0.000965263	-0.168201	0.913	0.804	1	M group	PDE4B
3.75e-16	-0.465355	0.701	0.565	7.5e-13	M group	PDE4D
5.1e-16	-0.298125	0.836	0.655	1.02e-12	M group	PDLIM1
1.5e-46	-0.230671	0.457	0.077	3e-43	M group	PDXK
1.42e-12	-0.583074	0.824	0.783	2.84e-09	M group	PELI1
2.34e-55	-0.118279	0.555	0.11	4.68e-52	M group	PEMT
1.42e-24	-0.114168	0.43	0.17	2.84e-21	M group	PEX11B
9.7e-23	-0.197967	0.678	0.384	1.94e-19	M group	PFDN1
3.93e-32	-0.218803	0.54	0.238	7.86e-29	M group	PGD
4.39e-10	-0.256667	0.884	0.777	8.77e-07	M group	PGK1
3.32e-27	-0.445033	0.645	0.455	6.65e-24	M group	PGLS
1.47e-29	-0.25412	0.594	0.28	2.93e-26	M group	PHACTR4
2.26e-41	-0.3349	0.564	0.188	4.51e-38	M group	PHAX
1.64e-13	-0.521415	0.761	0.652	3.28e-10	M group	PHC3
3.81e-27	-0.143518	0.442	0.137	7.61e-24	M group	PHF20L1
1.7e-72	-0.225741	0.478	0.06	3.4e-69	M group	PHGDH
9.67e-36	-0.22877	0.552	0.25	1.93e-32	M group	PHPT1
2.54e-35	-0.391733	0.451	0.104	5.09e-32	M group	PIBF1
1.62e-19	-0.439543	0.507	0.298	3.24e-16	M group	PIEZO1
1.39e-66	-0.164446	0.516	0.048	2.79e-63	M group	PIGA
2.22e-35	-0.306286	0.522	0.196	4.45e-32	M group	PIGC
2.3e-37	-0.177234	0.469	0.146	4.61e-34	M group	PIGG
2.85e-32	-0.149639	0.501	0.152	5.69e-29	M group	PIGH
2.23e-61	-0.155066	0.451	0.057	4.45e-58	M group	PIGHP1
2.03e-32	-0.126253	0.478	0.149	4.06e-29	M group	PIGL
2.54e-47	-0.218623	0.478	0.092	5.08e-44	M group	PIGY
3.98e-34	-0.10253	0.513	0.143	7.96e-31	M group	PIK3CG
8.96e-20	-0.367558	0.606	0.321	1.79e-16	M group	PIM1
1.16e-48	-0.116173	0.373	0.039	2.32e-45	M group	PITPNA-AS1
5.89e-42	-0.13052	0.499	0.134	1.18e-38	M group	PLAAT4
1.54e-12	-0.402708	0.928	0.807	3.07e-09	M group	PLAC8
1.58e-23	-0.158725	0.543	0.202	3.17e-20	M group	PLCB2
2.88e-20	-0.108998	0.645	0.387	5.76e-17	M group	PLD4
3.36e-52	-0.124403	0.412	0.039	6.72e-49	M group	PLEKHB1
2.11e-23	-0.270556	0.385	0.176	4.22e-20	M group	PLEKHB2
4.07e-43	-0.185226	0.513	0.158	8.14e-40	M group	PLGRKT
1.06e-31	-0.310117	0.54	0.238	2.11e-28	M group	PLIN2
1.57e-49	-0.1903	0.43	0.065	3.13e-46	M group	PLK3
1.44e-19	-0.225977	0.782	0.56	2.87e-16	M group	PLPP5
2.22e-35	-0.118746	0.454	0.119	4.43e-32	M group	PLRG1
7.61e-12	-0.103369	0.937	0.78	1.52e-08	M group	PNRC1
1.23e-24	-0.255262	0.454	0.199	2.46e-21	M group	POLD2
2.6e-74	0.117031	0.576	0.021	5.21e-71	M group	POLD3
3.64e-27	-0.326174	0.561	0.33	7.28e-24	M group	POLE4
8.93e-24	-0.409642	0.301	0.089	1.79e-20	M group	POLR1B
2.51e-22	-0.137824	0.704	0.452	5.03e-19	M group	POLR2G
1.63e-16	-0.343175	0.764	0.601	3.27e-13	M group	POMP
6.93e-21	-0.139118	0.421	0.146	1.39e-17	M group	POP4
9.57e-47	-0.251265	0.507	0.119	1.91e-43	M group	POR
6.91e-27	-0.425509	0.648	0.402	1.38e-23	M group	PPA1
1.43e-21	-0.14375	0.54	0.298	2.86e-18	M group	PPCS
9.86e-07	-0.161968	0.857	0.771	0.00197172	M group	PPIB
1.93e-24	-0.18246	0.701	0.381	3.86e-21	M group	PPIG
1.22e-89	-0.172388	0.624	0.039	2.43e-86	M group	PPM1L
2.45e-07	-0.169371	0.884	0.807	0.000489206	M group	PPP1CA
3.13e-12	-0.447518	0.8	0.72	6.26e-09	M group	PPP2CA
8.06e-27	-0.236504	0.531	0.25	1.61e-23	M group	PPP2R3C
1.63e-19	-0.190981	0.346	0.131	3.26e-16	M group	PPP2R5D
2.18e-21	-0.147959	0.493	0.199	4.36e-18	M group	PPP2R5E
1.41e-17	-0.495139	0.794	0.646	2.81e-14	M group	PPP3CC
2.25e-43	-0.177611	0.546	0.199	4.5e-40	M group	PRAF2
1.25e-33	-0.220498	0.397	0.113	2.5e-30	M group	PRDX4
8.27e-19	-0.208778	0.767	0.551	1.65e-15	M group	PRDX5
5.53e-37	-0.176566	0.448	0.101	1.11e-33	M group	PRH1
1.93e-32	-0.323209	0.487	0.193	3.86e-29	M group	PRKAG1
4.84e-20	-0.38464	0.564	0.366	9.68e-17	M group	PRKCD
1.49e-15	-0.681775	0.546	0.461	2.99e-12	M group	PRKD3
4.99e-37	-0.144494	0.313	0.039	9.98e-34	M group	PRMT6
4.13e-29	-0.188168	0.427	0.122	8.26e-26	M group	PRMT7
8.69e-22	-0.321412	0.373	0.152	1.74e-18	M group	PRORP
6.44e-28	-0.434822	0.561	0.253	1.29e-24	M group	PROSER1
1.22e-13	-0.221726	0.8	0.574	2.44e-10	M group	PRPF40A
5.25e-66	-0.118652	0.564	0.08	1.05e-62	M group	PRR14L
0.000540219	-0.185463	0.916	0.878	1	M group	PRRC2C
2.1e-25	-0.259141	0.561	0.312	4.2e-22	M group	PSENEN
1.96e-22	-0.398891	0.767	0.545	3.92e-19	M group	PSMA2
9.81e-23	-0.29938	0.657	0.432	1.96e-19	M group	PSMA4
6.13e-30	-0.305657	0.707	0.42	1.23e-26	M group	PSMA6
6.48e-22	-0.140906	0.887	0.702	1.3e-18	M group	PSMA7
1.18e-19	-0.242745	0.866	0.705	2.36e-16	M group	PSMB1
6.47e-17	-0.158014	0.737	0.551	1.29e-13	M group	PSMB3
2.03e-33	-0.275947	0.34	0.086	4.06e-30	M group	PSMB5
3.4e-33	-0.254867	0.728	0.44	6.81e-30	M group	PSMB6
2.1e-23	-0.200643	0.83	0.664	4.2e-20	M group	PSMB9
7.43e-31	-0.160595	0.666	0.345	1.49e-27	M group	PSMC3
4.55e-19	-0.204005	0.669	0.443	9.11e-16	M group	PSMD4
6.6e-39	0.181439	0.546	0.134	1.32e-35	M group	PSMG4
3.38e-28	-0.257435	0.654	0.387	6.75e-25	M group	PSPC1
1.71e-20	-0.348545	0.528	0.226	3.41e-17	M group	PTEN
9.32e-20	-0.333343	0.803	0.562	1.86e-16	M group	PTGES3
8.39e-17	-0.310595	0.806	0.61	1.68e-13	M group	PTP4A2
[truncated: 397 more rows]

## Sheet: Supplementary table 4
#Supplementary table 4: Gene Set Enrichment Analysis (GSEA) with hallmark pathways identified using differentially expressed genes across S and M group in IgD- RBD-specific Memory B cells.
#Cluster - M group and S group
#pathway: Hallmark pathways involved in differentially expressed genes across S and M group.
#pval : P value
#padj: Adjusted p-value
#ES: Enrichment Score
#NES: Normalized Enrichment Score
#nMoreExtra
#size: Number of genes involved in the pathway
#leadingEdge : Genes in each pathway
Cluster	pathway	pval	padj	ES	NES	nMoreExtreme	size	leadingEdge
S group	HALLMARK_TNFA_SIGNALING_VIA_NFKB	0.000307819	0.0147753	0.527457	1.96627	2	33	c("TNFAIP3", "CD80", "DUSP2", "BCL2A1", "TANK", "LITAF", "SAT1", "GPR183", "IER2", "NFKBIA", "TUBB2A", "CCNL1", "CD83", "FOS", "ATP2B1", "CD69", "DRAM1")
M group	HALLMARK_TNFA_SIGNALING_VIA_NFKB	0.000512085	0.0245801	-0.527457	-1.96799	4	33	c("TNFAIP3", "CD80", "DUSP2", "BCL2A1", "TANK", "LITAF", "SAT1", "GPR183", "IER2", "NFKBIA", "TUBB2A", "CCNL1", "CD83", "FOS", "ATP2B1", "CD69", "DRAM1")
M group	HALLMARK_PROTEIN_SECRETION	0.0110773	0.265855	-0.643207	-1.68685	90	8	c("SNX2", "VAMP3", "SNAP23", "ERGIC3", "AP3S1", "SEC31A")
S group	HALLMARK_PROTEIN_SECRETION	0.013757	0.330168	0.643207	1.6886	112	8	c("SNX2", "VAMP3", "SNAP23", "ERGIC3", "AP3S1", "SEC31A", "TSG101")
M group	HALLMARK_GLYCOLYSIS	0.0524062	0.470327	-0.49634	-1.49586	464	13	c("PGLS", "TSTA3", "FUT8", "STMN1", "LDHA", "ARPP19", "MPI", "ENO1")
M group	HALLMARK_KRAS_SIGNALING_UP	0.0562693	0.470327	-0.615643	-1.48124	437	6	c("TNFAIP3", "DOCK2", "ITGB2")
S group	HALLMARK_GLYCOLYSIS	0.0581527	0.472957	0.49634	1.49795	514	13	c("PGLS", "TSTA3", "FUT8", "STMN1", "LDHA", "ARPP19", "MPI", "ENO1")
S group	HALLMARK_KRAS_SIGNALING_UP	0.0612608	0.472957	0.615643	1.48008	481	6	c("TNFAIP3", "DOCK2", "ITGB2")
S group	HALLMARK_G2M_CHECKPOINT	0.0645544	0.472957	0.444209	1.4625	598	18	c("KPNA2", "SRSF10", "DBF4", "HSPA8", "STMN1", "CUL5", "JPT1", "MAP3K20")
M group	HALLMARK_G2M_CHECKPOINT	0.0651329	0.470327	-0.444209	-1.45706	602	18	c("KPNA2", "SRSF10", "DBF4", "HSPA8", "STMN1", "CUL5", "JPT1", "MAP3K20")
S group	HALLMARK_P53_PATHWAY	0.0654553	0.472957	0.426984	1.455	615	21	c("CCNG1", "LDHB", "S100A10", "IFI30", "SAT1", "RCHY1", "FOS", "TRIAP1", "DRAM1", "TXNIP")
M group	HALLMARK_P53_PATHWAY	0.0682714	0.470327	-0.426984	-1.45048	640	21	c("CCNG1", "LDHB", "S100A10", "IFI30", "SAT1", "RCHY1", "FOS", "TRIAP1", "DRAM1", "TXNIP")
M group	HALLMARK_IL2_STAT5_SIGNALING	0.0685893	0.470327	-0.441558	-1.44837	634	18	c("HOPX", "COCH", "ITGAE", "SELL", "XBP1", "CD83", "PIM1")
S group	HALLMARK_IL2_STAT5_SIGNALING	0.068973	0.472957	0.441558	1.45377	639	18	c("HOPX", "COCH", "ITGAE", "SELL", "XBP1", "CD83", "PIM1")
M group	HALLMARK_UNFOLDED_PROTEIN_RESPONSE	0.0829421	0.497653	-0.39676	-1.40286	794	25	c("HSP90B1", "HERPUD1", "XBP1", "TUBB2A", "SDAD1", "YWHAZ", "SEC31A", "ATF4", "PAIP1", "SEC11A", "NPM1", "CNOT2", "DCP2", "EIF4A2", "TTC37", "EIF4A1")
S group	HALLMARK_UNFOLDED_PROTEIN_RESPONSE	0.0859146	0.50988	0.39676	1.39991	820	25	c("HSP90B1", "HERPUD1", "XBP1", "TUBB2A", "SDAD1", "YWHAZ", "SEC31A", "ATF4", "PAIP1", "SEC11A", "NPM1", "CNOT2", "DCP2", "EIF4A2", "TTC37", "EIF4A1")
M group	HALLMARK_MTORC1_SIGNALING	0.101603	0.503265	-0.366734	-1.35427	988	31	c("CCNG1", "HSP90B1", "GPI", "IFI30", "PPA1", "CACYBP", "ITGB2", "XBP1", "LDHA", "ENO1", "SEC11A", "PSMA4", "DDX39A", "PSMB5", "HPRT1", "PGK1", "SLC2A1", "UBE2D3", "ACTR2", "GAPDH", "TPI1", "PHGDH", "ASNS", "ALDOA", "SQSTM1")
S group	HALLMARK_INFLAMMATORY_RESPONSE	0.102414	0.50988	0.426067	1.38117	941	17	c("SELL", "GPR183", "NFKBIA", "RHOG", "ATP2B1", "CD69", "RGS1", "RNF144B")
S group	HALLMARK_MTORC1_SIGNALING	0.10639	0.50988	0.366734	1.35185	1033	31	c("CCNG1", "HSP90B1", "GPI", "IFI30", "PPA1", "CACYBP", "ITGB2", "XBP1", "LDHA", "ENO1", "SEC11A", "PSMA4", "DDX39A", "PSMB5", "HPRT1", "PGK1", "SLC2A1", "UBE2D3", "ACTR2", "GAPDH", "TPI1", "PHGDH", "ASNS", "ALDOA", "SQSTM1")
M group	HALLMARK_INFLAMMATORY_RESPONSE	0.109008	0.503265	-0.426067	-1.37676	1001	17	c("SELL", "GPR183", "NFKBIA", "RHOG", "ATP2B1", "CD69", "RGS1", "RNF144B")
M group	HALLMARK_ADIPOGENESIS	0.121278	0.503265	-0.372147	-1.33537	1168	27	c("RIOK3", "TKT", "TANK", "CS", "SCARB1", "ATP5PO", "UQCRC1", "DRAM2")
S group	HALLMARK_ADIPOGENESIS	0.122907	0.50988	0.372147	1.33673	1181	27	c("RIOK3", "TKT", "TANK", "CS", "SCARB1", "ATP5PO", "UQCRC1", "DRAM2")
M group	HALLMARK_MYC_TARGETS_V1	0.133716	0.503265	-0.320501	-1.28042	1326	50	c("KPNA2", "PWP1", "NAP1L1", "CLNS1A", "SRPK1", "SLC25A3", "HSP90AB1", "PSMA2", "AP3S1", "RSL1D1", "LDHA", "COX5A", "PTGES3", "MRPL9", "VDAC3", "NPM1", "CCT4", "PSMA6", "PSMA4", "CCT3", "YWHAQ", "FBL", "HPRT1", "PGK1", "POLD2", "EIF4A1")
S group	HALLMARK_MYC_TARGETS_V1	0.136102	0.50988	0.320501	1.27781	1349	50	c("KPNA2", "PWP1", "NAP1L1", "CLNS1A", "SRPK1", "SLC25A3", "HSP90AB1", "PSMA2", "AP3S1", "RSL1D1", "LDHA", "COX5A", "PTGES3", "MRPL9", "VDAC3", "NPM1", "CCT4", "PSMA6", "PSMA4", "CCT3", "YWHAQ", "FBL", "HPRT1", "PGK1", "POLD2", "EIF4A1")
M group	HALLMARK_KRAS_SIGNALING_DN	0.138135	0.503265	-0.761033	-1.26185	839	2	CD80
S group	HALLMARK_KRAS_SIGNALING_DN	0.146397	0.50988	0.761033	1.26132	897	2	c("CD80", "STAG3")
S group	HALLMARK_MITOTIC_SPINDLE	0.148715	0.50988	0.482868	1.31098	1243	9	c("DOCK2", "CDC42", "ACTN4", "SMC3")
M group	HALLMARK_MITOTIC_SPINDLE	0.155894	0.503265	-0.482868	-1.30579	1299	9	c("DOCK2", "CDC42", "ACTN4", "SMC3")
M group	HALLMARK_MYC_TARGETS_V2	0.15727	0.503265	-0.570345	-1.29233	1179	5	c("DUSP2", "WDR43")
S group	HALLMARK_MYC_TARGETS_V2	0.160105	0.512336	0.570345	1.29332	1219	5	c("DUSP2", "WDR43", "NPM1")
S group	HALLMARK_ANDROGEN_RESPONSE	0.187039	0.559275	0.449734	1.26417	1598	10	c("SLC38A2", "SAT1", "VAPA", "NGLY1", "TMEM50A")
M group	HALLMARK_ANDROGEN_RESPONSE	0.197185	0.558519	-0.449734	-1.25698	1680	10	c("SLC38A2", "SAT1", "VAPA")
M group	HALLMARK_CHOLESTEROL_HOMEOSTASIS	0.197809	0.558519	-0.477397	-1.252	1624	8	c("ACTG1", "ANXA5")
S group	HALLMARK_CHOLESTEROL_HOMEOSTASIS	0.198076	0.559275	0.477397	1.2533	1626	8	c("ACTG1", "ANXA5", "FDFT1")
S group	HALLMARK_COMPLEMENT	0.233638	0.590753	0.374752	1.21482	2148	17	c("TNFAIP3", "ANXA5", "RNF4", "PRKCD", "PIM1", "RHOG")
M group	HALLMARK_COMPLEMENT	0.234443	0.609528	-0.374752	-1.21095	2154	17	c("TNFAIP3", "ANXA5", "RNF4", "PRKCD", "PIM1", "RHOG")
S group	HALLMARK_APICAL_JUNCTION	0.242978	0.590753	0.40633	1.20207	2127	12	c("ACTG1", "EXOC4", "ACTN4", "PTEN", "MAP3K20", "ARPC2", "MYL12B", "CNN2")
S group	HALLMARK_ESTROGEN_RESPONSE_LATE	0.246147	0.590753	0.365128	1.20214	2283	18	c("DUSP2", "XBP1", "SCARB1", "TSTA3", "FOS", "FDFT1", "BAG1", "IDH2", "PTPN6", "HPRT1")
M group	HALLMARK_ESTROGEN_RESPONSE_LATE	0.24811	0.609528	-0.365128	-1.19767	2296	18	c("DUSP2", "XBP1", "SCARB1", "TSTA3", "FOS", "FDFT1", "BAG1", "IDH2", "PTPN6", "HPRT1")
M group	HALLMARK_APICAL_JUNCTION	0.25397	0.609528	-0.40633	-1.1962	2222	12	c("ACTG1", "EXOC4", "ACTN4", "PTEN", "MAP3K20", "ARPC2", "MYL12B", "CNN2")
M group	HALLMARK_WNT_BETA_CATENIN_SIGNALING	0.316258	0.680105	0.840738	1.12146	1561	1	RBPJ
S group	HALLMARK_WNT_BETA_CATENIN_SIGNALING	0.322587	0.678408	-0.840738	-1.12053	1600	1	RBPJ
M group	HALLMARK_HEME_METABOLISM	0.323107	0.680105	-0.34893	-1.12751	2969	17	c("RIOK3", "RNF19A", "PGLS", "EIF2AK1", "UROS", "YPEL5", "ACP5", "USP15", "SLC2A1")
S group	HALLMARK_HEME_METABOLISM	0.323766	0.678408	0.34893	1.13111	2977	17	c("RIOK3", "RNF19A", "PGLS", "EIF2AK1", "UROS", "YPEL5", "ACP5", "USP15", "SLC2A1")
S group	HALLMARK_OXIDATIVE_PHOSPHORYLATION	0.325071	0.678408	0.277879	1.11133	3225	51	c("VDAC2", "LDHB", "GPI", "SLC25A3", "ACADVL", "CS", "ATP5F1C", "ATP5PO", "UQCRC1", "NDUFA6", "ATP6AP1", "ATP5PB", "LDHA", "COX5A", "UQCRB", "VDAC3", "NDUFS8", "ATP6V0B", "IDH2", "RHOT2", "ATP5F1A", "ETFA", "ATP5F1B", "GPX4", "POR", "UQCRH")
M group	HALLMARK_OXIDATIVE_PHOSPHORYLATION	0.325883	0.680105	-0.277879	-1.11382	3236	51	c("VDAC2", "LDHB", "GPI", "SLC25A3", "ACADVL", "CS", "ATP5F1C", "ATP5PO", "UQCRC1", "NDUFA6", "ATP6AP1", "ATP5PB", "LDHA", "COX5A", "UQCRB", "VDAC3", "NDUFS8", "ATP6V0B", "IDH2", "RHOT2", "ATP5F1A", "ETFA", "ATP5F1B", "GPX4", "POR", "UQCRH")
M group	HALLMARK_HYPOXIA	0.370493	0.707307	-0.30052	-1.08746	3585	28	c("TNFAIP3", "GPI", "SCARB1", "PLAC8", "PIM1", "LDHA", "FOS", "ANXA2", "ENO1", "PLIN2", "PGK1", "SLC2A1", "GAPDH", "TPI1", "WSB1", "GRHPR", "HEXA", "ALDOA", "PRDX5")
S group	HALLMARK_HYPOXIA	0.37377	0.706679	0.30052	1.08634	3607	28	c("TNFAIP3", "GPI", "SCARB1", "PLAC8", "PIM1", "LDHA", "FOS", "ANXA2", "ENO1", "PLIN2", "PGK1", "SLC2A1", "GAPDH", "TPI1", "WSB1", "GRHPR", "HEXA", "ALDOA", "PRDX5")
S group	HALLMARK_EPITHELIAL_MESENCHYMAL_TRANSITION	0.389636	0.706679	0.380829	1.07048	3330	10	c("TNFAIP3", "SAT1")
M group	HALLMARK_EPITHELIAL_MESENCHYMAL_TRANSITION	0.39566	0.707307	-0.380829	-1.06439	3372	10	c("TNFAIP3", "SAT1")
M group	HALLMARK_INTERFERON_GAMMA_RESPONSE	0.397938	0.707307	-0.292085	-1.06488	3859	29	c("TNFAIP3", "PELI1", "IFI30", "NFKBIA", "PSMA2", "VAMP5", "PIM1", "CD69", "SPPL2A", "TXNIP")
M group	HALLMARK_TGF_BETA_SIGNALING	0.404591	0.707307	0.428571	1.02144	1127	4	c("XIAP", "ID2", "PPP1CA")
S group	HALLMARK_INTERFERON_GAMMA_RESPONSE	0.405165	0.706679	0.292085	1.06357	3921	29	c("TNFAIP3", "PELI1", "IFI30", "NFKBIA", "PSMA2", "VAMP5", "PIM1", "CD69", "SPPL2A", "TXNIP")
M group	HALLMARK_COAGULATION	0.414966	0.707307	0.37931	1.01564	1036	5	c("RAC1", "LGMN", "CRIP2", "CSRP1", "CTSH")
S group	HALLMARK_TGF_BETA_SIGNALING	0.421713	0.706679	-0.428571	-1.01649	1141	4	c("XIAP", "ID2", "PPP1CA", "UBE2D3")
S group	HALLMARK_PEROXISOME	0.423275	0.706679	0.338419	1.04205	3789	14	c("GSTK1", "ITGB1BP1", "ACOT8", "IDH2", "TSPO", "ABCD3", "IDE", "ECH1", "ACSL5", "SIAH1", "PRDX5")
S group	HALLMARK_COAGULATION	0.426952	0.706679	-0.37931	-1.00613	1016	5	c("RAC1", "LGMN", "CRIP2", "CSRP1", "CTSH")
M group	HALLMARK_PEROXISOME	0.427331	0.707307	-0.338419	-1.04169	3839	14	c("GSTK1", "ITGB1BP1", "ACOT8", "IDH2", "TSPO", "ABCD3", "IDE", "ECH1", "ACSL5", "SIAH1", "PRDX5")
M group	HALLMARK_NOTCH_SIGNALING	0.461108	0.736363	-0.614933	-1.0196	2803	2	c("SKP1", "PSENEN")
S group	HALLMARK_NOTCH_SIGNALING	0.469025	0.736277	0.614933	1.01918	2876	2	c("SKP1", "PSENEN")
S group	HALLMARK_E2F_TARGETS	0.475512	0.736277	0.280801	1.00862	4572	27	c("KPNA2", "MMS22L", "NAP1L1", "SMC3", "STMN1", "RBBP7", "JPT1", "POLE4", "LUC7L3", "DDX39A", "NUDT21")
M group	HALLMARK_E2F_TARGETS	0.475568	0.736363	-0.280801	-1.00759	4583	27	c("KPNA2", "MMS22L", "NAP1L1", "SMC3", "STMN1", "RBBP7", "JPT1", "POLE4", "LUC7L3", "DDX39A", "NUDT21")
M group	HALLMARK_PANCREAS_BETA_CELLS	0.537231	0.767071	-0.73093	-0.974696	2719	1	SEC11A
S group	HALLMARK_PANCREAS_BETA_CELLS	0.540583	0.764038	0.73093	0.973132	2723	1	SEC11A
S group	HALLMARK_BILE_ACID_METABOLISM	0.540654	0.764038	0.372125	0.939263	4361	7	c("GSTK1", "IDH2", "ABCD3", "ACSL5", "OPTN", "PRDX5")
S group	HALLMARK_INTERFERON_ALPHA_RESPONSE	0.543779	0.764038	0.307788	0.947728	4868	14	c("IFI30", "SELL", "NCOA7", "TXNIP", "CD47", "ELF1")
M group	HALLMARK_INTERFERON_ALPHA_RESPONSE	0.550078	0.767071	-0.307788	-0.947408	4942	14	c("IFI30", "SELL", "NCOA7", "TXNIP", "CD47", "ELF1")
M group	HALLMARK_BILE_ACID_METABOLISM	0.550719	0.767071	-0.372125	-0.936278	4402	7	c("GSTK1", "IDH2", "ABCD3", "ACSL5", "OPTN", "PRDX5")
S group	HALLMARK_SPERMATOGENESIS	0.565201	0.764038	0.384374	0.924083	4446	6	c("DBF4", "VDAC3", "IDE", "ZC3H14")
M group	HALLMARK_SPERMATOGENESIS	0.572071	0.767071	-0.384374	-0.924806	4452	6	c("DBF4", "VDAC3", "IDE", "ZC3H14")
S group	HALLMARK_APOPTOSIS	0.573029	0.764038	0.291422	0.929152	5217	16	c("VDAC2", "SAT1", "CD69", "TXNIP", "RHOT2", "TSPO", "GPX4", "GPX1", "SQSTM1", "TNF", "FAS", "WEE1")
M group	HALLMARK_APOPTOSIS	0.575304	0.767071	-0.291422	-0.928311	5259	16	c("VDAC2", "SAT1", "CD69", "TXNIP", "RHOT2", "TSPO", "GPX4", "GPX1", "SQSTM1", "TNF", "FAS", "WEE1")
M group	HALLMARK_MYOGENESIS	0.618553	0.802447	-0.391843	-0.88787	4640	5	c("ATP6AP1", "BAG1", "EIF4A2")
S group	HALLMARK_MYOGENESIS	0.619685	0.803916	0.391843	0.88855	4721	5	c("ATP6AP1", "BAG1", "EIF4A2")
S group	HALLMARK_ESTROGEN_RESPONSE_EARLY	0.647197	0.817512	0.281048	0.865392	5794	14	c("XBP1", "SCARB1", "FOS", "FDFT1", "BAG1", "ELF1", "SLC2A1")
M group	HALLMARK_ESTROGEN_RESPONSE_EARLY	0.649789	0.820786	-0.281048	-0.865099	5838	14	c("XBP1", "SCARB1", "FOS", "FDFT1", "BAG1", "ELF1", "SLC2A1")
M group	HALLMARK_UV_RESPONSE_DN	0.755326	0.854735	-0.297085	-0.779125	6204	8	c("ATP2B1", "PTEN", "ANXA2", "MGLL")
S group	HALLMARK_UV_RESPONSE_DN	0.755418	0.848485	0.297085	0.779931	6204	8	c("ATP2B1", "PTEN", "ANXA2", "MGLL")
S group	HALLMARK_XENOBIOTIC_METABOLISM	0.756686	0.848485	0.23939	0.776024	6959	17	c("PTGES3", "ARPP19", "NINJ1", "DHRS7", "HPRT1", "POR", "TKFC", "ECH1", "TMBIM6", "PGD", "GSTM4", "FAS")
S group	HALLMARK_UV_RESPONSE_UP	0.7572	0.848485	0.246366	0.772631	6835	15	c("NFKBIA", "PRKCD", "FOS", "STARD3", "EIF5", "TMBIM6", "ASNS", "ALDOA", "SQSTM1", "ATP6V1F")
S group	HALLMARK_ALLOGRAFT_REJECTION	0.759026	0.848485	0.235082	0.773977	7042	18	c("CD80", "CXCR3", "ITGB2", "MRPL3", "CD47", "NPM1")
M group	HALLMARK_XENOBIOTIC_METABOLISM	0.760988	0.854735	-0.23939	-0.77355	6994	17	c("PTGES3", "ARPP19", "NINJ1", "DHRS7", "HPRT1", "POR", "TKFC", "ECH1", "TMBIM6", "PGD", "GSTM4")
M group	HALLMARK_UV_RESPONSE_UP	0.761082	0.854735	-0.246366	-0.773796	6918	15	c("NFKBIA", "PRKCD", "FOS", "STARD3", "EIF5", "TMBIM6", "ASNS", "ALDOA", "SQSTM1", "ATP6V1F")
S group	HALLMARK_APICAL_SURFACE	0.761838	0.848485	-0.61777	-0.823361	3780	1	IL2RG
M group	HALLMARK_ALLOGRAFT_REJECTION	0.765284	0.854735	-0.235082	-0.7711	7084	18	c("CD80", "CXCR3")
M group	HALLMARK_APICAL_SURFACE	0.767159	0.854735	0.61777	0.824045	3788	1	IL2RG
S group	HALLMARK_PI3K_AKT_MTOR_SIGNALING	0.777778	0.848485	0.233109	0.755662	7153	17	c("HSP90B1", "PTPN11", "YWHAB", "PTEN", "PRKAG1", "SLC2A1", "UBE2D3", "ACTR2", "SQSTM1", "NCK1", "GSK3B", "IL2RG")
M group	HALLMARK_PI3K_AKT_MTOR_SIGNALING	0.783507	0.854735	-0.233109	-0.753252	7201	17	c("HSP90B1", "PTPN11", "YWHAB", "PTEN", "PRKAG1")
S group	HALLMARK_FATTY_ACID_METABOLISM	0.856161	0.911396	0.197592	0.679405	8100	22	c("S100A10", "ACADVL", "SUCLG2", "LDHA", "UROS", "ACOT8")
M group	HALLMARK_FATTY_ACID_METABOLISM	0.862693	0.915195	-0.197592	-0.678825	8148	22	c("S100A10", "ACADVL", "SUCLG2", "LDHA", "UROS", "ACOT8")
S group	HALLMARK_DNA_REPAIR	0.874493	0.911396	0.186377	0.669457	8409	27	c("NELFE", "GMPR2", "GTF2B", "POLE4", "EIF1B", "GUK1", "TSG101", "NUDT21", "HPRT1", "GPX4", "TAF9", "VPS28", "SF3A3")
M group	HALLMARK_DNA_REPAIR	0.877062	0.915195	-0.186377	-0.668774	8453	27	c("NELFE", "GMPR2", "GTF2B", "POLE4", "EIF1B", "GUK1", "TSG101", "NUDT21", "HPRT1", "GPX4", "TAF9", "VPS28", "SF3A3")
S group	HALLMARK_IL6_JAK_STAT3_SIGNALING	0.892409	0.911396	0.237322	0.644326	7464	9	c("PTPN11", "PIM1", "TNF", "FAS", "IL2RG", "IFNAR1")
M group	HALLMARK_IL6_JAK_STAT3_SIGNALING	0.89687	0.915952	-0.237322	-0.641773	7478	9	c("PTPN11", "PIM1")
S group	HALLMARK_REACTIVE_OXYGEN_SPECIES_PATHWAY	0.932697	0.932697	0.235404	0.594172	7524	7	c("NDUFA6", "PDLIM1", "GPX4", "PRDX4", "LAMTOR5")
M group	HALLMARK_REACTIVE_OXYGEN_SPECIES_PATHWAY	0.93596	0.93596	-0.235404	-0.592284	7482	7	c("NDUFA6", "PDLIM1", "GPX4", "PRDX4", "LAMTOR5")

## Sheet: Supplementary table 5
#Supplementary table 5: Differentially Expressed gene in Uninfected Control and S group across IgD- RBD-sepcific MBCs.
#p_val - uncorrected p-value.
#avg_logFC - Average log fold change of expression between uninfected and S group.
#pct.1 - % of cells in which genes are expressed in cluster of interest (eg: Uninfected Control and S group).
#pct.2 - % of cells in which genes are expressed in all background clusters (eg: S group).
#p_val_adj - adjusted p-value.
#cluster - seurat identity groups divided into 2 groups (Uninfected control and S group).
#Genes - List of differentially expressed genes.
p_val	avg_log2FC	pct.1	pct.2	p_val_adj	cluster	gene
6.03e-56	1.52618	1	1	9.53e-52	Uninfected Control	MALAT1
9.79e-54	1.1547	1	1	1.55e-49	Uninfected Control	RPS27
2.47e-51	3.08012	0.787	0	3.9e-47	Uninfected Control	AL353644.2
2.47e-51	3.08012	0.787	0	3.9e-47	Uninfected Control	AL592188.1
2.47e-51	3.08012	0.787	0	3.9e-47	Uninfected Control	FP671120.4
2.47e-51	3.08012	0.787	0	3.9e-47	Uninfected Control	RNA5-8SN1
2.47e-51	3.08012	0.787	0	3.9e-47	Uninfected Control	RNA5-8SN2
2.47e-51	3.08012	0.787	0	3.9e-47	Uninfected Control	RNA5-8SN3
2.47e-51	3.08012	0.787	0	3.9e-47	Uninfected Control	RNA5-8SN4
2.47e-51	3.08012	0.787	0	3.9e-47	Uninfected Control	RNA5-8SN5
6.38e-50	2.91847	0.77	0	1.01e-45	Uninfected Control	AL161787.1
9.94e-48	2.85359	0.984	0.107	1.57e-43	Uninfected Control	AC099560.2
7.49e-46	1.79157	0.721	0	1.18e-41	Uninfected Control	AC010343.1
3.77e-44	1.93286	0.803	0.018	5.96e-40	Uninfected Control	RPS18P12
2.91e-43	0.733205	0.689	0	4.6e-39	Uninfected Control	HLA-G
8.17e-43	1.24088	0.967	0.991	1.29e-38	Uninfected Control	FTH1
5.33e-42	3.09181	0.672	0	8.42e-38	Uninfected Control	RPL39P3
1.23e-40	0.971212	0.984	0.991	1.94e-36	Uninfected Control	PTMA
1.58e-40	-2.3712	0.082	0.914	2.49e-36	Uninfected Control	CIITA
1.65e-40	0.909637	0.984	0.997	2.61e-36	Uninfected Control	RPL34
4.82e-40	1.56141	0.754	0.018	7.61e-36	Uninfected Control	RPL19P16
1.35e-38	1.74141	0.918	0.19	2.13e-34	Uninfected Control	MTND2P28
2.49e-38	4.4582	0.623	0	3.94e-34	Uninfected Control	MIR1244-1
2.49e-38	4.4582	0.623	0	3.94e-34	Uninfected Control	MIR1244-2
2.49e-38	4.4582	0.623	0	3.94e-34	Uninfected Control	MIR1244-3
2.49e-38	4.4582	0.623	0	3.94e-34	Uninfected Control	MIR1244-4
4.41e-38	0.808646	0.984	0.997	6.97e-34	Uninfected Control	RPL23A
8.3e-38	1.00086	1	1	1.31e-33	Uninfected Control	B2M
2.09e-36	0.960706	0.984	0.997	3.31e-32	Uninfected Control	RPL21
2.47e-36	0.843176	0.967	0.994	3.91e-32	Uninfected Control	RPL37
3.73e-34	1.31313	0.967	0.997	5.89e-30	Uninfected Control	HLA-DRB1
4.05e-34	2.27172	0.623	0.006	6.39e-30	Uninfected Control	AL591846.2
6.29e-34	1.4304	0.689	0.021	9.93e-30	Uninfected Control	AL049873.1
3.11e-33	0.526297	0.557	0.955	4.91e-29	Uninfected Control	ATP5F1E
4e-33	0.979545	0.967	0.997	6.32e-29	Uninfected Control	EIF1
4.38e-33	0.987775	0.902	0.946	6.92e-29	Uninfected Control	RPL7P9
1.49e-32	0.70046	0.541	0	2.35e-28	Uninfected Control	RPS6P25
1.84e-32	-0.561943	0.262	0.94	2.91e-28	Uninfected Control	CD79B
2.13e-32	0.779628	0.656	0.908	3.37e-28	Uninfected Control	TMA7
3.77e-32	0.829777	0.967	1	5.96e-28	Uninfected Control	RPL30
1.92e-31	0.90797	0.525	0	3.04e-27	Uninfected Control	AL031985.2
1.92e-31	0.759126	0.525	0	3.04e-27	Uninfected Control	AC003071.1
5.85e-31	-1.11366	0.115	0.848	9.24e-27	Uninfected Control	SELL
1.79e-30	-0.612557	0.311	0.949	2.82e-26	Uninfected Control	IGHM
4.43e-30	1.71383	0.656	0.027	7.01e-26	Uninfected Control	PTMAP2
2.91e-29	1.31597	0.492	0	4.61e-25	Uninfected Control	RPL34P27
2.91e-29	0.941795	0.492	0	4.61e-25	Uninfected Control	RPS4XP22
3.39e-29	1.65919	0.705	0.048	5.35e-25	Uninfected Control	RPL34P18
4.14e-29	1.76769	0.803	0.205	6.54e-25	Uninfected Control	FTH1P10
5.85e-29	1.33471	0.984	0.848	9.25e-25	Uninfected Control	MT-ATP8
1.6e-28	1.40141	0.705	0.738	2.52e-24	Uninfected Control	ZFAS1
2.95e-28	0.709609	0.967	0.997	4.67e-24	Uninfected Control	RPS14
4.28e-28	1.10236	0.902	0.61	6.77e-24	Uninfected Control	RPL10P9
6.19e-28	0.9263	0.803	0.89	9.78e-24	Uninfected Control	RPS26
9.77e-28	-1.43933	0.197	0.893	1.54e-23	Uninfected Control	SNX3
2.16e-27	0.661871	0.984	0.994	3.41e-23	Uninfected Control	RPL41
2.39e-27	1.2916	0.852	0.955	3.78e-23	Uninfected Control	HLA-DQB1
4.4e-27	0.808252	0.656	0.952	6.96e-23	Uninfected Control	COX7C
1.36e-26	0.75409	0.984	0.997	2.14e-22	Uninfected Control	RPL27A
2.18e-26	1.26575	0.656	0.932	3.44e-22	Uninfected Control	HLA-DQA1
2.26e-26	0.905921	0.41	0.795	3.57e-22	Uninfected Control	UQCRB
2.38e-26	-1.22692	0.213	0.893	3.76e-22	Uninfected Control	RIPOR2
3.09e-26	0.830535	0.984	1	4.88e-22	Uninfected Control	RPL9
4.39e-26	3.60726	0.443	0	6.94e-22	Uninfected Control	SNORD13
9.7e-26	0.905909	0.689	0.932	1.53e-21	Uninfected Control	HMGB1
1.51e-25	-0.969693	0.164	0.851	2.38e-21	Uninfected Control	CPNE5
1.77e-25	0.693562	0.967	0.997	2.8e-21	Uninfected Control	RPL31
1.82e-25	-1.09506	0.361	0.955	2.87e-21	Uninfected Control	RAC2
2.29e-25	-1.54184	0.148	0.839	3.61e-21	Uninfected Control	PTPN6
3.07e-25	0.558736	0.689	0.065	4.86e-21	Uninfected Control	AP003352.1
3.08e-25	-1.06409	0.377	0.958	4.86e-21	Uninfected Control	CORO1A
4.79e-25	1.2155	0.754	0.857	7.57e-21	Uninfected Control	RPL36AL
7.76e-25	0.832881	0.984	0.994	1.23e-20	Uninfected Control	FTL
1.22e-24	-1.14461	0.148	0.83	1.92e-20	Uninfected Control	AHNAK
1.86e-24	-1.3507	0.459	0.976	2.95e-20	Uninfected Control	ACTG1
2.34e-24	1.06628	0.951	0.994	3.7e-20	Uninfected Control	MT-ND3
3.73e-24	0.740438	0.984	0.994	5.9e-20	Uninfected Control	RPS25
7.02e-24	-0.889281	0.689	0.997	1.11e-19	Uninfected Control	MS4A1
8.55e-24	-1.00905	0.246	0.89	1.35e-19	Uninfected Control	EIF4G2
8.87e-24	-0.12052	0.295	0.818	1.4e-19	Uninfected Control	NME2
1.4e-23	0.466753	0.475	0.851	2.22e-19	Uninfected Control	COMMD6
1.63e-23	-1.22858	0.197	0.851	2.58e-19	Uninfected Control	HCLS1
3.14e-23	0.699542	0.984	0.994	4.96e-19	Uninfected Control	RPS29
3.43e-23	-2.2539	0.164	0.807	5.41e-19	Uninfected Control	PLAC8
3.94e-23	-1.46145	0.148	0.807	6.23e-19	Uninfected Control	PPP1CA
5.23e-23	3.70273	0.393	0	8.27e-19	Uninfected Control	SNORD118
5.23e-23	0.58178	0.393	0	8.27e-19	Uninfected Control	NACA3P
5.84e-23	0.435651	0.689	0.976	9.23e-19	Uninfected Control	BTF3
6.75e-23	-1.38898	0.098	0.759	1.07e-18	Uninfected Control	ITGB2
1.16e-22	0.787122	0.967	1	1.83e-18	Uninfected Control	RPS27A
1.32e-22	0.745732	0.967	1	2.08e-18	Uninfected Control	RPS23
1.34e-22	-1.52794	0.18	0.833	2.12e-18	Uninfected Control	ARPC1B
1.42e-22	-0.799679	0.279	0.89	2.24e-18	Uninfected Control	CNN2
1.61e-22	-0.502846	0.508	0.982	2.54e-18	Uninfected Control	ARHGDIB
1.98e-22	0.696863	0.984	0.994	3.12e-18	Uninfected Control	RPLP2
2.08e-22	1.07693	0.918	0.994	3.29e-18	Uninfected Control	H3-3B
2.46e-22	-0.563676	0.475	0.976	3.89e-18	Uninfected Control	OAZ1
4.23e-22	-1.0667	0.098	0.717	6.69e-18	Uninfected Control	TPI1
5.29e-22	2.18143	0.377	0	8.35e-18	Uninfected Control	AL365357.1
9.58e-22	0.746976	0.705	0.961	1.51e-17	Uninfected Control	RBM39
1.03e-21	1.27667	0.902	0.36	1.63e-17	Uninfected Control	PTMAP5
1.15e-21	0.799588	0.967	1	1.82e-17	Uninfected Control	MT-ND2
1.76e-21	0.992402	0.557	0.872	2.78e-17	Uninfected Control	HSP90AA1
2.64e-21	0.701061	1	1	4.16e-17	Uninfected Control	RPS18
2.71e-21	0.79336	0.934	0.997	4.28e-17	Uninfected Control	RPL7
3.18e-21	0.516474	0.836	0.988	5.02e-17	Uninfected Control	RPL26
3.35e-21	0.745562	0.885	0.979	5.29e-17	Uninfected Control	RPL14
3.66e-21	-2.51958	0.131	0.702	5.78e-17	Uninfected Control	PAX5
3.83e-21	0.74568	0.689	0.94	6.05e-17	Uninfected Control	RBM3
3.88e-21	1.50969	0.705	0.128	6.13e-17	Uninfected Control	AL009174.1
4.5e-21	0.718852	0.967	0.997	7.12e-17	Uninfected Control	RPL32
4.53e-21	1.0587	0.984	0.985	7.16e-17	Uninfected Control	EZR
7.67e-21	-0.543237	0.525	0.982	1.21e-16	Uninfected Control	LSP1
7.74e-21	-0.905841	0.377	0.932	1.22e-16	Uninfected Control	UCP2
8.23e-21	-1.50771	0.016	0.589	1.3e-16	Uninfected Control	PLEKHJ1
1.02e-20	1.60183	0.885	0.357	1.61e-16	Uninfected Control	AP001324.1
1.06e-20	-1.82295	0.115	0.747	1.68e-16	Uninfected Control	CD19
1.26e-20	0.707656	0.984	1	1.99e-16	Uninfected Control	MT-ATP6
1.62e-20	-0.833941	0.18	0.792	2.55e-16	Uninfected Control	NCF1C
1.67e-20	-0.464015	0.197	0.801	2.64e-16	Uninfected Control	MSN
1.92e-20	0.685151	0.984	1	3.03e-16	Uninfected Control	MT-ND4
2.13e-20	0.725009	0.984	1	3.36e-16	Uninfected Control	MT-CO2
2.13e-20	-1.22811	0.18	0.795	3.37e-16	Uninfected Control	P2RX5
2.26e-20	-0.618986	0.377	0.929	3.58e-16	Uninfected Control	HLA-DQA2
3.12e-20	-0.278458	0.115	0.622	4.93e-16	Uninfected Control	ADK
3.5e-20	-1.92074	0.098	0.726	5.52e-16	Uninfected Control	NAPSB
3.62e-20	-0.390521	0.082	0.554	5.72e-16	Uninfected Control	C17orf49
3.87e-20	1.23064	0.803	0.949	6.11e-16	Uninfected Control	SON
5.04e-20	0.901629	0.344	0	7.97e-16	Uninfected Control	RPS4XP3
5.04e-20	0.401026	0.344	0	7.97e-16	Uninfected Control	LINC01709
6.53e-20	-0.85941	0.131	0.756	1.03e-15	Uninfected Control	DDX17
1.02e-19	0.701497	0.984	1	1.61e-15	Uninfected Control	MTATP6P1
1.05e-19	0.505685	0.475	0.89	1.66e-15	Uninfected Control	ATP2B1
1.17e-19	0.805598	0.738	0.923	1.84e-15	Uninfected Control	HINT1
1.18e-19	-1.16829	0.066	0.661	1.87e-15	Uninfected Control	DOCK8
1.28e-19	-0.487286	0.459	0.955	2.02e-15	Uninfected Control	FOS
2.43e-19	0.52458	0.721	0.973	3.84e-15	Uninfected Control	DAZAP2
2.61e-19	1.06553	0.59	0.065	4.12e-15	Uninfected Control	FTH1P8
2.87e-19	-0.596676	0.18	0.753	4.54e-15	Uninfected Control	SP110
4.77e-19	1.1767	0.328	0	7.53e-15	Uninfected Control	AC090602.1
4.77e-19	0.402685	0.328	0	7.53e-15	Uninfected Control	MTRNR2L8
4.9e-19	-1.74813	0.016	0.583	7.74e-15	Uninfected Control	SCIMP
5.25e-19	-1.49145	0.262	0.777	8.3e-15	Uninfected Control	SNX22
5.62e-19	1.86541	0.672	0.11	8.89e-15	Uninfected Control	AC005912.1
6.31e-19	-1.23101	0.148	0.756	9.98e-15	Uninfected Control	LUC7L3
6.65e-19	-0.929358	0.23	0.804	1.05e-14	Uninfected Control	CD82
6.91e-19	-0.324695	0.311	0.851	1.09e-14	Uninfected Control	GTF3A
7.29e-19	0.747186	0.951	0.994	1.15e-14	Uninfected Control	RPL36
7.82e-19	0.426398	0.443	0.018	1.23e-14	Uninfected Control	RPL4P5
7.83e-19	-1.66685	0.082	0.685	1.24e-14	Uninfected Control	SYTL1
8.6e-19	0.998804	0.541	0.726	1.36e-14	Uninfected Control	SAP18
1.05e-18	0.771582	1	0.997	1.65e-14	Uninfected Control	RPL37A
1.18e-18	0.147813	0.41	0.839	1.86e-14	Uninfected Control	PRR13
1.35e-18	0.69494	0.443	0.729	2.14e-14	Uninfected Control	RAN
1.4e-18	-0.651798	0.18	0.759	2.21e-14	Uninfected Control	SEPTIN6
1.51e-18	0.469883	0.492	0.786	2.39e-14	Uninfected Control	GAS5
1.55e-18	0.940334	0.689	0.155	2.45e-14	Uninfected Control	RPL5P34
1.6e-18	0.866718	0.623	0.854	2.54e-14	Uninfected Control	ATP5MG
1.69e-18	-1.33334	0.131	0.735	2.67e-14	Uninfected Control	POLD4
1.94e-18	-0.619184	0.279	0.842	3.06e-14	Uninfected Control	SNX2
2.2e-18	-0.44632	0.328	0.875	3.48e-14	Uninfected Control	CD53
2.94e-18	-0.942983	0.689	0.979	4.64e-14	Uninfected Control	EEF2
3.26e-18	-1.11461	0.164	0.759	5.15e-14	Uninfected Control	CYB561A3
4.02e-18	0.922297	0.82	0.955	6.35e-14	Uninfected Control	SERF2
4.36e-18	-1.06933	0.082	0.658	6.89e-14	Uninfected Control	RCSD1
4.41e-18	0.615876	0.934	1	6.98e-14	Uninfected Control	RPS24
4.65e-18	-0.924571	0.131	0.723	7.34e-14	Uninfected Control	ANAPC16
5.04e-18	-1.01938	0.311	0.872	7.97e-14	Uninfected Control	LCP1
5.07e-18	-0.142963	0.492	0.94	8.01e-14	Uninfected Control	SRSF5
5.9e-18	0.136392	0.443	0.881	9.33e-14	Uninfected Control	GPR183
5.99e-18	1.27069	0.918	0.952	9.47e-14	Uninfected Control	CXCR4
6.08e-18	2.32288	0.672	0.414	9.61e-14	Uninfected Control	IGHA1
6.49e-18	0.208896	0.656	0.985	1.03e-13	Uninfected Control	TPM3
6.95e-18	0.371506	0.705	0.976	1.1e-13	Uninfected Control	EEF1D
7.21e-18	1.22311	0.967	0.988	1.14e-13	Uninfected Control	KLF6
8.45e-18	-1.2902	0.049	0.583	1.33e-13	Uninfected Control	FKBP1A
9.41e-18	0.340265	0.426	0.81	1.49e-13	Uninfected Control	SUMO2
1.11e-17	0.140412	0.246	0.759	1.75e-13	Uninfected Control	ARHGAP15
1.18e-17	-1.97552	0.016	0.56	1.86e-13	Uninfected Control	PLPP5
1.33e-17	1.2988	0.508	0.045	2.11e-13	Uninfected Control	AC034236.1
1.37e-17	0.185374	0.246	0.628	2.16e-13	Uninfected Control	HMGB2
1.52e-17	0.670219	0.984	1	2.41e-13	Uninfected Control	MT-CO3
1.6e-17	-1.21816	0.246	0.821	2.52e-13	Uninfected Control	CD22
1.68e-17	-1.64978	0	0.494	2.65e-13	Uninfected Control	RNF141
1.78e-17	0.743895	0.787	0.976	2.81e-13	Uninfected Control	PFDN5
2.09e-17	1.24469	0.754	0.818	3.3e-13	Uninfected Control	EMP3
2.11e-17	-0.479447	0.311	0.845	3.34e-13	Uninfected Control	HNRNPA2B1
2.21e-17	-1.26306	0.279	0.842	3.5e-13	Uninfected Control	ENO1
2.68e-17	0.965436	0.721	0.259	4.24e-13	Uninfected Control	AC005062.1
2.71e-17	-0.686753	0.164	0.744	4.28e-13	Uninfected Control	TBC1D10C
2.76e-17	0.681616	0.984	0.991	4.36e-13	Uninfected Control	RPL18A
3e-17	-0.542878	0.443	0.932	4.74e-13	Uninfected Control	BANK1
3.1e-17	-0.999771	0.148	0.714	4.89e-13	Uninfected Control	LY86
3.32e-17	-0.54948	0.148	0.696	5.24e-13	Uninfected Control	DBNL
3.37e-17	-0.367881	0.115	0.616	5.32e-13	Uninfected Control	HLA-DOB
3.58e-17	-0.697921	0.164	0.726	5.66e-13	Uninfected Control	ARPC4
4e-17	0.649711	0.295	0	6.33e-13	Uninfected Control	FAUP1
4.33e-17	-0.390124	0.164	0.67	6.85e-13	Uninfected Control	SELENOF
4.46e-17	-0.638404	0.049	0.539	7.05e-13	Uninfected Control	APBB1IP
4.74e-17	0.689866	0.967	1	7.49e-13	Uninfected Control	RPS3A
5.68e-17	0.677266	0.508	0.747	8.98e-13	Uninfected Control	NDUFA4
6.51e-17	-0.164213	0.262	0.75	1.03e-12	Uninfected Control	JUN
6.67e-17	-0.864075	0.23	0.792	1.05e-12	Uninfected Control	FCMR
6.8e-17	-1.24707	0.115	0.69	1.07e-12	Uninfected Control	GUCD1
7.06e-17	0.962554	1	0.994	1.11e-12	Uninfected Control	RPL39
7.53e-17	-0.120183	0.295	0.801	1.19e-12	Uninfected Control	INPP5D
9.38e-17	0.498839	0.262	0.676	1.48e-12	Uninfected Control	ATP5PO
1.03e-16	-0.381277	0.393	0.878	1.63e-12	Uninfected Control	SNHG5
1.18e-16	0.696599	0.721	0.926	1.87e-12	Uninfected Control	SRP14
1.3e-16	-0.187787	0.295	0.789	2.05e-12	Uninfected Control	S100A10
1.62e-16	0.691657	0.607	0.818	2.55e-12	Uninfected Control	TOMM7
1.81e-16	-0.686985	0.262	0.801	2.86e-12	Uninfected Control	EDF1
2.14e-16	-0.475059	0.525	0.958	3.37e-12	Uninfected Control	CDC42
2.36e-16	0.975844	0.672	0.137	3.72e-12	Uninfected Control	FTLP3
2.42e-16	-1.48843	0.049	0.586	3.82e-12	Uninfected Control	UBA1
2.53e-16	-1.34187	0.131	0.685	3.99e-12	Uninfected Control	TKT
2.84e-16	0.684722	0.623	0.875	4.48e-12	Uninfected Control	GABARAP
2.92e-16	0.699176	0.967	0.848	4.61e-12	Uninfected Control	RPL23AP42
3.03e-16	0.222658	0.197	0.61	4.79e-12	Uninfected Control	SMDT1
3.48e-16	0.753624	0.18	0.378	5.5e-12	Uninfected Control	RBX1
3.56e-16	0.828536	0.279	0	5.63e-12	Uninfected Control	RPL37P2
3.56e-16	0.500066	0.279	0	5.63e-12	Uninfected Control	AL033519.3
3.7e-16	-0.847276	0.049	0.557	5.84e-12	Uninfected Control	CSTB
3.71e-16	0.861616	0.967	0.833	5.86e-12	Uninfected Control	RPL21P16
3.74e-16	-0.694506	0.344	0.863	5.91e-12	Uninfected Control	EIF3F
3.87e-16	-0.612607	0.197	0.738	6.11e-12	Uninfected Control	SYK
4e-16	-0.532368	0.197	0.688	6.32e-12	Uninfected Control	TSTD1
4.36e-16	0.380208	0.131	0.438	6.89e-12	Uninfected Control	NDUFC2
5.32e-16	-0.29968	0.279	0.714	8.41e-12	Uninfected Control	JTB
5.46e-16	-1.26142	0.098	0.649	8.63e-12	Uninfected Control	UVRAG
5.61e-16	0.746678	0.984	1	8.86e-12	Uninfected Control	MT-ND1
7e-16	0.204867	0.41	0.024	1.11e-11	Uninfected Control	FAM153CP
7.12e-16	-1.51216	0.131	0.688	1.12e-11	Uninfected Control	PTK2B
7.23e-16	1.16121	0.869	0.47	1.14e-11	Uninfected Control	SH3D19
7.43e-16	0.521893	0.787	0.955	1.17e-11	Uninfected Control	COX4I1
8.24e-16	-1.83272	0	0.455	1.3e-11	Uninfected Control	TMEM230
1.04e-15	-0.220394	0.492	0.935	1.65e-11	Uninfected Control	YWHAB
1.09e-15	0.617713	0.967	0.994	1.72e-11	Uninfected Control	FAU
1.1e-15	0.840617	0.279	0.571	1.73e-11	Uninfected Control	UFC1
1.49e-15	-1.15256	0.148	0.69	2.36e-11	Uninfected Control	LDHA
1.5e-15	0.197542	0.443	0.036	2.37e-11	Uninfected Control	EIF5AL1
1.76e-15	-0.184669	0.508	0.94	2.78e-11	Uninfected Control	BCLAF1
1.77e-15	0.308282	0.361	0.744	2.8e-11	Uninfected Control	JAK1
1.99e-15	0.564374	0.918	0.997	3.14e-11	Uninfected Control	RPL17
2.06e-15	-0.106575	0.393	0.842	3.25e-11	Uninfected Control	CALM2
2.16e-15	0.975058	0.59	0.101	3.42e-11	Uninfected Control	HLA-DRB6
2.59e-15	-0.339245	0.656	0.988	4.1e-11	Uninfected Control	GAPDH
3.04e-15	0.484593	0.984	1	4.81e-11	Uninfected Control	RPL13A
3.08e-15	0.808268	0.951	0.833	4.87e-11	Uninfected Control	RPL18AP3
3.11e-15	0.846088	0.262	0	4.92e-11	Uninfected Control	AC018868.1
3.11e-15	1.35492	0.262	0	4.92e-11	Uninfected Control	AC004890.1
3.11e-15	1.22566	0.262	0	4.92e-11	Uninfected Control	RPS14P8
3.42e-15	1.28824	0.689	0.173	5.4e-11	Uninfected Control	AC099336.2
3.63e-15	0.498041	0.508	0.065	5.74e-11	Uninfected Control	AC131235.2
3.66e-15	-0.666912	0.344	0.848	5.79e-11	Uninfected Control	NCL
3.69e-15	-0.674532	0.164	0.664	5.83e-11	Uninfected Control	LAMTOR4
3.76e-15	0.174231	0.197	0.601	5.94e-11	Uninfected Control	TOMM20
3.94e-15	0.547052	0.459	0.78	6.22e-11	Uninfected Control	SRRM1
4.18e-15	-0.614442	0.295	0.821	6.61e-11	Uninfected Control	CAPZB
5.45e-15	-0.514531	0.59	0.97	8.61e-11	Uninfected Control	TAPBP
6.14e-15	-0.606735	0.23	0.741	9.71e-11	Uninfected Control	SLC25A5
7.09e-15	0.706583	0.525	0.75	1.12e-10	Uninfected Control	LAMTOR5
7.18e-15	0.692389	0.344	0.012	1.13e-10	Uninfected Control	RPS13P2
7.58e-15	-1.45575	0.082	0.61	1.2e-10	Uninfected Control	AP2M1
7.93e-15	1.07781	0.672	0.158	1.25e-10	Uninfected Control	AC004453.1
8.02e-15	-0.128486	0.262	0.723	1.27e-10	Uninfected Control	CUTA
8.64e-15	-0.777297	0.115	0.598	1.37e-10	Uninfected Control	EIF3C
8.85e-15	-0.199298	0.213	0.708	1.4e-10	Uninfected Control	CTSH
8.99e-15	-1.08206	0.18	0.72	1.42e-10	Uninfected Control	LENG8
9.33e-15	0.527633	0.541	0.848	1.47e-10	Uninfected Control	MYL12A
9.36e-15	-1.26064	0.098	0.628	1.48e-10	Uninfected Control	ITGA4
9.6e-15	-1.3811	0.049	0.557	1.52e-10	Uninfected Control	SND1
9.65e-15	0.540741	0.918	0.994	1.52e-10	Uninfected Control	RPS20
9.91e-15	0.770264	0.672	0.783	1.57e-10	Uninfected Control	VAMP2
1.03e-14	-0.157089	0.131	0.619	1.63e-10	Uninfected Control	AFF3
1.05e-14	-0.796889	0.115	0.619	1.67e-10	Uninfected Control	BIN1
1.07e-14	-0.830843	0.23	0.762	1.7e-10	Uninfected Control	SPIB
1.09e-14	-1.28966	0.098	0.628	1.72e-10	Uninfected Control	FLOT2
1.13e-14	0.687563	0.41	0.03	1.79e-10	Uninfected Control	RPL17P36
1.16e-14	-0.553542	0.459	0.917	1.83e-10	Uninfected Control	NAP1L1
1.19e-14	-1.62886	0.016	0.476	1.87e-10	Uninfected Control	EAF2
1.2e-14	-0.322049	0.082	0.548	1.89e-10	Uninfected Control	ITGB2-AS1
1.2e-14	0.427761	0.738	0.982	1.9e-10	Uninfected Control	CALM1
1.25e-14	0.917516	0.459	0.048	1.97e-10	Uninfected Control	FTH1P20
1.33e-14	1.19168	1	0.967	2.11e-10	Uninfected Control	RPS2P5
1.35e-14	0.110553	0.246	0.682	2.13e-10	Uninfected Control	SOD1
1.36e-14	-1.32734	0.033	0.506	2.15e-10	Uninfected Control	BIN2
1.48e-14	-0.57267	0.262	0.786	2.34e-10	Uninfected Control	NCF1
1.75e-14	-0.360189	0.148	0.595	2.77e-10	Uninfected Control	CCDC18-AS1
1.79e-14	1.08024	0.82	0.345	2.83e-10	Uninfected Control	AC024293.1
2e-14	-0.361334	0.164	0.649	3.16e-10	Uninfected Control	ITPR1
2.03e-14	-0.108973	0.148	0.548	3.21e-10	Uninfected Control	APOBEC3C
2.1e-14	0.438101	0.672	0.949	3.31e-10	Uninfected Control	HNRNPC
2.11e-14	-1.25856	0.049	0.539	3.33e-10	Uninfected Control	BLNK
2.17e-14	1.00005	0.721	0.899	3.43e-10	Uninfected Control	CCNI
2.18e-14	-0.776081	0.197	0.72	3.44e-10	Uninfected Control	SSR4
2.22e-14	-0.788165	0.016	0.42	3.5e-10	Uninfected Control	DUSP22
2.39e-14	0.592733	0.984	1	3.78e-10	Uninfected Control	CD74
2.55e-14	0.179775	0.197	0.515	4.02e-10	Uninfected Control	COX7B
2.56e-14	0.199201	0.574	0.932	4.04e-10	Uninfected Control	HLA-DMB
2.85e-14	-0.74737	0.361	0.857	4.5e-10	Uninfected Control	MBNL1
2.93e-14	0.1519	0.443	0.836	4.63e-10	Uninfected Control	YPEL5
3.14e-14	-1.04142	0.098	0.601	4.96e-10	Uninfected Control	HVCN1
3.8e-14	0.486679	0.934	0.991	6.01e-10	Uninfected Control	RPS15
3.91e-14	-0.135369	0.475	0.89	6.18e-10	Uninfected Control	ATP5MC2
4.06e-14	-0.811244	0.098	0.562	6.42e-10	Uninfected Control	SCPEP1
4.08e-14	-0.19148	0.148	0.512	6.44e-10	Uninfected Control	KRTCAP2
4.11e-14	-0.155733	0.557	0.94	6.5e-10	Uninfected Control	LIMD2
4.29e-14	-1.58224	0.082	0.551	6.77e-10	Uninfected Control	FGD2
4.53e-14	-0.67805	0.115	0.545	7.15e-10	Uninfected Control	DBI
5.27e-14	-0.235434	0.131	0.53	8.33e-10	Uninfected Control	ARL6IP5
6.1e-14	0.375959	0.41	0.667	9.64e-10	Uninfected Control	NDUFA1
6.42e-14	0.452739	0.41	0.732	1.01e-09	Uninfected Control	UQCR11
6.57e-14	0.314907	0.344	0.741	1.04e-09	Uninfected Control	CTSS
7.24e-14	0.835526	0.246	0.488	1.14e-09	Uninfected Control	RBBP7
7.36e-14	-0.687982	0.377	0.854	1.16e-09	Uninfected Control	IL2RG
7.96e-14	0.544175	0.328	0.595	1.26e-09	Uninfected Control	SEC61B
8.03e-14	0.743742	0.475	0.723	1.27e-09	Uninfected Control	COX5B
8.76e-14	0.868404	0.295	0.012	1.38e-09	Uninfected Control	RPS28P7
8.84e-14	0.451967	0.852	0.994	1.4e-09	Uninfected Control	RPS7
1.29e-13	0.434228	0.295	0.625	2.03e-09	Uninfected Control	NSD3
1.29e-13	-0.177297	0.23	0.664	2.03e-09	Uninfected Control	PSMB9
1.35e-13	-0.613785	0.082	0.521	2.14e-09	Uninfected Control	TRAF3IP3
1.37e-13	-1.15701	0.049	0.488	2.17e-09	Uninfected Control	ITGAE
1.4e-13	-0.594797	0.262	0.747	2.21e-09	Uninfected Control	EVI2B
1.41e-13	-0.988705	0.115	0.61	2.23e-09	Uninfected Control	AP1G2
1.41e-13	0.663852	0.426	0.72	2.23e-09	Uninfected Control	PPP2CA
1.47e-13	-0.718687	0.23	0.726	2.32e-09	Uninfected Control	ICAM3
1.52e-13	-1.37201	0.131	0.64	2.4e-09	Uninfected Control	IFI30
1.53e-13	0.5229	0.393	0.646	2.41e-09	Uninfected Control	SNHG32
1.53e-13	0.443856	0.967	0.997	2.42e-09	Uninfected Control	RPS6
1.62e-13	0.633007	0.967	0.991	2.56e-09	Uninfected Control	RPL35A
1.71e-13	-0.974737	0.082	0.488	2.7e-09	Uninfected Control	ATP5MD
1.72e-13	-0.655857	0.197	0.679	2.72e-09	Uninfected Control	SH3BGRL
1.77e-13	-0.291476	0.607	0.967	2.8e-09	Uninfected Control	HLA-DMA
1.8e-13	-1.55249	0.049	0.53	2.85e-09	Uninfected Control	CYBC1
1.91e-13	-0.697219	0.246	0.723	3.01e-09	Uninfected Control	LITAF
1.92e-13	0.626838	0.623	0.798	3.04e-09	Uninfected Control	CHCHD2
2.01e-13	0.794295	0.344	0.018	3.18e-09	Uninfected Control	AC011447.1
2.11e-13	0.165462	0.41	0.789	3.33e-09	Uninfected Control	MTPN
2.12e-13	-0.392649	0.262	0.717	3.35e-09	Uninfected Control	RALY
2.17e-13	-1.31664	0.148	0.655	3.43e-09	Uninfected Control	PDLIM1
2.26e-13	0.649623	0.77	0.961	3.58e-09	Uninfected Control	MYL6
2.52e-13	-1.167	0.148	0.658	3.99e-09	Uninfected Control	AP003419.1
2.89e-13	-0.894835	0.082	0.568	4.57e-09	Uninfected Control	PARVG
2.93e-13	0.405755	0.918	0.997	4.64e-09	Uninfected Control	RPS10
3.11e-13	-0.596547	0.311	0.798	4.92e-09	Uninfected Control	SRRM2
3.21e-13	0.332983	0.508	0.815	5.08e-09	Uninfected Control	SNHG29
3.43e-13	-1.29239	0.033	0.476	5.42e-09	Uninfected Control	GRAP
3.56e-13	-0.18244	0.328	0.792	5.63e-09	Uninfected Control	RALGPS2
3.62e-13	1.26701	0.525	0.652	5.72e-09	Uninfected Control	ELF1
3.76e-13	0.748772	0.885	0.75	5.95e-09	Uninfected Control	RPL7P1
3.88e-13	-0.681678	0.033	0.488	6.13e-09	Uninfected Control	TRIM38
3.94e-13	1.86482	0.607	0.182	6.22e-09	Uninfected Control	IGHA2
3.97e-13	0.734196	0.639	0.836	6.27e-09	Uninfected Control	CNBP
4.08e-13	-0.718179	0.393	0.863	6.45e-09	Uninfected Control	HNRNPK
4.38e-13	-0.934281	0.115	0.56	6.92e-09	Uninfected Control	ATF7IP2
4.6e-13	-0.730297	0.049	0.461	7.26e-09	Uninfected Control	SKAP2
4.63e-13	-1.1798	0.049	0.497	7.32e-09	Uninfected Control	LAT2
4.89e-13	-0.866984	0.164	0.67	7.73e-09	Uninfected Control	CELF2
4.92e-13	0.502085	0.361	0.595	7.78e-09	Uninfected Control	UXT
4.99e-13	0.43352	0.377	0.631	7.88e-09	Uninfected Control	ATP5MPL
5.06e-13	0.772677	0.508	0.783	8e-09	Uninfected Control	TRA2B
5.09e-13	-1.14043	0.164	0.67	8.05e-09	Uninfected Control	ADD3
5.33e-13	-0.224627	0.18	0.568	8.42e-09	Uninfected Control	PCED1B-AS1
5.58e-13	-1.03769	0.098	0.592	8.81e-09	Uninfected Control	POU2F2
5.78e-13	-0.15965	0.426	0.845	9.13e-09	Uninfected Control	SNRPD2
6.16e-13	0.743457	0.984	1	9.73e-09	Uninfected Control	MT-CYB
6.25e-13	-0.284569	0.656	0.979	9.88e-09	Uninfected Control	H3-3A
6.68e-13	0.489212	0.934	0.994	1.06e-08	Uninfected Control	RPS13
6.9e-13	1.33623	0.82	0.354	1.09e-08	Uninfected Control	AC116533.1
7.55e-13	0.413161	0.852	0.988	1.19e-08	Uninfected Control	RPL38
8.22e-13	-0.871654	0.131	0.616	1.3e-08	Uninfected Control	MYO1G
8.36e-13	-0.407813	0.41	0.854	1.32e-08	Uninfected Control	HSPA8
8.65e-13	0.677327	0.475	0.765	1.37e-08	Uninfected Control	EIF5
9.58e-13	-0.54446	0.344	0.812	1.51e-08	Uninfected Control	PKM
1.05e-12	-0.606002	0.23	0.72	1.66e-08	Uninfected Control	MTDH
1.08e-12	0.977087	0.639	0.67	1.7e-08	Uninfected Control	HMGB1P5
1.08e-12	0.674128	0.443	0.714	1.71e-08	Uninfected Control	ARID5B
1.08e-12	-0.800849	0.197	0.699	1.71e-08	Uninfected Control	MTSS1
1.09e-12	0.654098	0.475	0.753	1.72e-08	Uninfected Control	YME1L1
1.11e-12	0.702648	0.754	0.878	1.75e-08	Uninfected Control	MIF
1.11e-12	0.262196	0.279	0.646	1.76e-08	Uninfected Control	PCBP2
1.15e-12	-0.772079	0.082	0.512	1.81e-08	Uninfected Control	MCUB
1.26e-12	-1.22518	0.131	0.619	1.99e-08	Uninfected Control	BCAS4
1.28e-12	0.216719	0.197	0.539	2.03e-08	Uninfected Control	EID1
1.29e-12	-0.610802	0.148	0.631	2.04e-08	Uninfected Control	IKZF1
1.33e-12	-1.57099	0	0.375	2.1e-08	Uninfected Control	CDK2AP2
1.4e-12	-1.24542	0.016	0.435	2.22e-08	Uninfected Control	OSTF1
1.45e-12	0.507875	0.344	0.628	2.28e-08	Uninfected Control	TCEA1
1.51e-12	-0.659312	0.066	0.479	2.38e-08	Uninfected Control	ANAPC5
1.55e-12	-0.230709	0.23	0.64	2.44e-08	Uninfected Control	EIF3E
1.59e-12	-0.164137	0.213	0.646	2.51e-08	Uninfected Control	PARP15
1.61e-12	0.418616	0.869	0.994	2.54e-08	Uninfected Control	RPL23
1.66e-12	0.478234	0.59	0.854	2.62e-08	Uninfected Control	CIRBP
1.66e-12	0.101974	0.098	0.399	2.63e-08	Uninfected Control	CCDC85B
1.67e-12	-1.82601	0.016	0.438	2.64e-08	Uninfected Control	TALDO1
1.91e-12	-0.456318	0.311	0.771	3.02e-08	Uninfected Control	PPIB
1.92e-12	0.947505	0.77	0.274	3.03e-08	Uninfected Control	RPL41P2
1.93e-12	-0.939915	0.213	0.696	3.05e-08	Uninfected Control	GPX1
1.96e-12	-0.37226	0.148	0.551	3.09e-08	Uninfected Control	PRDX5
1.96e-12	0.215277	0.344	0.747	3.1e-08	Uninfected Control	LRRFIP1
1.99e-12	0.311884	0.295	0.589	3.15e-08	Uninfected Control	NDUFB11
2.1e-12	-0.643835	0.246	0.726	3.33e-08	Uninfected Control	ARHGEF1
2.17e-12	-0.862146	0.115	0.577	3.44e-08	Uninfected Control	DDX39B
2.18e-12	0.70527	0.984	0.988	3.44e-08	Uninfected Control	HLA-C
2.18e-12	-1.35341	0.033	0.473	3.45e-08	Uninfected Control	EHD3
2.21e-12	0.627725	0.426	0.705	3.49e-08	Uninfected Control	PSMB1
2.23e-12	-1.87213	0	0.369	3.52e-08	Uninfected Control	ALOX5AP
2.29e-12	0.564434	0.623	0.842	3.62e-08	Uninfected Control	SRSF7
2.38e-12	-0.658908	0.41	0.863	3.76e-08	Uninfected Control	BLK
2.38e-12	-0.584535	0.131	0.521	3.76e-08	Uninfected Control	ATP5PF
2.39e-12	-1.09657	0.115	0.589	3.78e-08	Uninfected Control	CFLAR
2.53e-12	-0.177168	0.115	0.506	4e-08	Uninfected Control	RNF213
3.14e-12	-0.14957	0.311	0.765	4.97e-08	Uninfected Control	SLC44A2
3.19e-12	-1.31771	0.164	0.637	5.04e-08	Uninfected Control	ADAM19
3.28e-12	-0.436791	0.393	0.836	5.18e-08	Uninfected Control	IFITM2
3.37e-12	0.287509	0.525	0.86	5.33e-08	Uninfected Control	PRDM2
3.47e-12	-0.662713	0.213	0.661	5.49e-08	Uninfected Control	MAF1
3.47e-12	-0.479482	0.328	0.804	5.49e-08	Uninfected Control	UBE2J1
3.51e-12	-0.231684	0.279	0.765	5.54e-08	Uninfected Control	AC004151.1
3.58e-12	-0.370788	0.213	0.643	5.66e-08	Uninfected Control	WIPF1
3.62e-12	0.671246	0.41	0.592	5.73e-08	Uninfected Control	SNHG6
3.65e-12	-0.778093	0.23	0.72	5.76e-08	Uninfected Control	PNN
3.84e-12	0.79651	0.361	0.524	6.06e-08	Uninfected Control	UPF2
4.14e-12	-0.364111	0.262	0.735	6.54e-08	Uninfected Control	EPC1
4.19e-12	0.903996	0.721	0.259	6.62e-08	Uninfected Control	RPL14P1
4.26e-12	0.338638	0.541	0.866	6.72e-08	Uninfected Control	CCNL1
4.29e-12	0.682809	0.918	0.991	6.77e-08	Uninfected Control	UBB
4.4e-12	0.497727	0.525	0.81	6.95e-08	Uninfected Control	EML4
4.47e-12	0.198866	0.443	0.762	7.06e-08	Uninfected Control	HSP90B1
4.58e-12	1.08386	0.197	0.423	7.23e-08	Uninfected Control	CWC15
4.7e-12	-0.133281	0.426	0.842	7.42e-08	Uninfected Control	SUB1
4.77e-12	-0.237809	0.049	0.44	7.54e-08	Uninfected Control	BAZ1A
4.91e-12	0.521178	0.967	0.997	7.76e-08	Uninfected Control	RPS19
5.11e-12	-1.46809	0.016	0.429	8.08e-08	Uninfected Control	CD27
5.15e-12	0.669365	1	1	8.14e-08	Uninfected Control	RPL18
5.51e-12	0.917547	0.393	0.533	8.71e-08	Uninfected Control	CYCS
5.54e-12	1.66652	0.426	0.08	8.75e-08	Uninfected Control	ID3
5.54e-12	-1.11526	0.049	0.494	8.75e-08	Uninfected Control	BSG
5.75e-12	0.581605	0.361	0.565	9.09e-08	Uninfected Control	PLP2
5.95e-12	-1.16254	0.049	0.485	9.4e-08	Uninfected Control	ABLIM1
6.17e-12	0.423777	0.344	0.039	9.74e-08	Uninfected Control	TTI2
6.18e-12	-1.57926	0.098	0.557	9.77e-08	Uninfected Control	CPNE1
6.33e-12	-0.956584	0.049	0.455	1e-07	Uninfected Control	BCAP31
6.39e-12	0.829866	0.393	0.607	1.01e-07	Uninfected Control	CMTM6
6.62e-12	0.287298	0.213	0.485	1.05e-07	Uninfected Control	HHEX
6.64e-12	0.223671	0.115	0.461	1.05e-07	Uninfected Control	LAMTOR1
6.66e-12	-0.279518	0.18	0.607	1.05e-07	Uninfected Control	NCF1B
6.77e-12	0.233711	0.557	0.878	1.07e-07	Uninfected Control	IER2
6.99e-12	0.773101	0.426	0.057	1.1e-07	Uninfected Control	FTH1P11
7.45e-12	-0.171146	0.279	0.64	1.18e-07	Uninfected Control	H4C3
7.99e-12	0.240758	0.705	0.949	1.26e-07	Uninfected Control	RHOA
8.07e-12	-0.533233	0.213	0.652	1.27e-07	Uninfected Control	CAP1
8.09e-12	-0.628864	0.033	0.396	1.28e-07	Uninfected Control	MTG1
8.58e-12	1.16321	0.426	0.619	1.36e-07	Uninfected Control	ADAM28
8.78e-12	0.113229	0.377	0.732	1.39e-07	Uninfected Control	ATP6V1G1
9.03e-12	-0.461689	0.754	0.988	1.43e-07	Uninfected Control	PABPC1
9.16e-12	-0.573938	0.213	0.67	1.45e-07	Uninfected Control	LDHB
9.2e-12	0.194389	0.77	0.988	1.45e-07	Uninfected Control	EEF1B2
9.21e-12	-1.11833	0.033	0.429	1.45e-07	Uninfected Control	AIM2
9.47e-12	-0.486313	0.213	0.676	1.5e-07	Uninfected Control	POU2AF1
9.51e-12	-0.159451	0.246	0.664	1.5e-07	Uninfected Control	TRBC2
9.79e-12	0.372753	0.311	0.574	1.55e-07	Uninfected Control	S100A6
1e-11	-0.599689	0.213	0.676	1.58e-07	Uninfected Control	ACAP1
1.13e-11	-0.951564	0.164	0.643	1.79e-07	Uninfected Control	RSRP1
1.18e-11	-1.06651	0.033	0.455	1.86e-07	Uninfected Control	SIPA1L3
1.2e-11	1.17323	0.459	0.354	1.89e-07	Uninfected Control	PET100
1.22e-11	-0.637505	0.23	0.685	1.92e-07	Uninfected Control	SERINC1
1.24e-11	0.713503	0.541	0.693	1.96e-07	Uninfected Control	SNHG8
1.26e-11	0.137002	0.443	0.795	1.99e-07	Uninfected Control	EIF3H
1.26e-11	-0.155371	0.426	0.807	1.99e-07	Uninfected Control	EIF3K
1.31e-11	-1.17227	0	0.348	2.06e-07	Uninfected Control	TTC7A
1.34e-11	0.508677	0.803	0.991	2.11e-07	Uninfected Control	NACA
1.37e-11	-0.30025	0.246	0.673	2.16e-07	Uninfected Control	TMEM243
1.4e-11	0.250633	0.115	0.336	2.21e-07	Uninfected Control	DDX18
1.41e-11	0.623637	0.23	0.536	2.23e-07	Uninfected Control	WSB1
1.44e-11	0.174818	0.279	0.637	2.27e-07	Uninfected Control	APRT
1.45e-11	-1.09909	0.164	0.64	2.29e-07	Uninfected Control	MAP4K1
1.46e-11	-0.424051	0.262	0.708	2.3e-07	Uninfected Control	ATP5F1D
1.53e-11	-1.84674	0.082	0.518	2.42e-07	Uninfected Control	DUSP2
1.56e-11	-0.453371	0.344	0.777	2.46e-07	Uninfected Control	CD99
1.63e-11	-0.69551	0.18	0.61	2.57e-07	Uninfected Control	ITGB7
1.66e-11	-0.182496	0.148	0.557	2.62e-07	Uninfected Control	NOTCH2NLC
1.67e-11	-1.38325	0	0.345	2.65e-07	Uninfected Control	MRPL40
1.68e-11	0.740164	0.295	0.015	2.66e-07	Uninfected Control	RPS20P14
1.71e-11	0.125633	0.049	0.304	2.71e-07	Uninfected Control	CLPP
1.79e-11	-0.527732	0.18	0.604	2.82e-07	Uninfected Control	PSMB10
1.84e-11	0.376777	0.18	0.417	2.91e-07	Uninfected Control	SNRPD1
1.92e-11	0.569639	0.115	0.339	3.03e-07	Uninfected Control	TBCA
1.96e-11	0.54798	0.902	0.991	3.1e-07	Uninfected Control	TSC22D3
1.98e-11	0.633528	0.984	0.985	3.13e-07	Uninfected Control	RPS21
2e-11	-1.55149	0.066	0.461	3.15e-07	Uninfected Control	CLEC2D
2e-11	-1.36513	0.033	0.449	3.17e-07	Uninfected Control	HDAC1
2.02e-11	-1.13702	0.033	0.423	3.2e-07	Uninfected Control	SPG21
2.03e-11	-0.936212	0.131	0.598	3.21e-07	Uninfected Control	NLRC5
2.07e-11	-0.819365	0.131	0.557	3.27e-07	Uninfected Control	PARP1
2.07e-11	0.595875	0.23	0.488	3.28e-07	Uninfected Control	RANBP2
2.09e-11	-0.277089	1	1	3.3e-07	Uninfected Control	FP236383.4
2.09e-11	-0.277089	1	1	3.3e-07	Uninfected Control	FP236383.5
2.1e-11	-1.53626	0.016	0.411	3.31e-07	Uninfected Control	LPXN
2.28e-11	0.153418	0.623	0.926	3.61e-07	Uninfected Control	IGKC
2.32e-11	-0.332442	0.23	0.628	3.67e-07	Uninfected Control	GMFG
2.37e-11	-0.275561	1	1	3.75e-07	Uninfected Control	FP671120.7
2.5e-11	0.165615	0.328	0.682	3.94e-07	Uninfected Control	PAIP2
2.52e-11	-0.539735	0.574	0.923	3.98e-07	Uninfected Control	TNFRSF13C
2.64e-11	-0.683783	0.115	0.524	4.18e-07	Uninfected Control	TUFM
2.65e-11	-0.191534	0.525	0.902	4.19e-07	Uninfected Control	ALDOA
2.7e-11	-1.28274	0.049	0.476	4.27e-07	Uninfected Control	FCRLA
2.85e-11	0.823017	0.689	0.229	4.5e-07	Uninfected Control	AC010761.1
2.86e-11	0.669908	0.689	0.839	4.52e-07	Uninfected Control	SARAF
2.95e-11	0.542549	0.18	0.408	4.66e-07	Uninfected Control	IGFLR1
2.96e-11	-0.568574	0.672	0.967	4.68e-07	Uninfected Control	IGHG1
3.01e-11	0.3104	0.787	0.97	4.76e-07	Uninfected Control	RPL24
3.09e-11	-1.33856	0.033	0.443	4.88e-07	Uninfected Control	BLCAP
3.09e-11	0.642353	0.311	0.021	4.88e-07	Uninfected Control	RPS27AP11
3.17e-11	0.548575	0.361	0.039	5.01e-07	Uninfected Control	AC087343.1
3.37e-11	-0.875049	0.115	0.557	5.32e-07	Uninfected Control	ANXA6
3.37e-11	-1.30795	0.098	0.551	5.33e-07	Uninfected Control	CSK
3.6e-11	-0.960966	0.082	0.515	5.69e-07	Uninfected Control	PNOC
3.64e-11	-0.160664	0.295	0.69	5.75e-07	Uninfected Control	NCOR1
3.64e-11	-0.636295	0.18	0.616	5.75e-07	Uninfected Control	GGA2
3.7e-11	-0.76065	0.197	0.652	5.85e-07	Uninfected Control	WASF2
3.8e-11	0.108922	0.41	0.786	6.01e-07	Uninfected Control	ODC1
3.87e-11	0.846027	0.492	0.75	6.11e-07	Uninfected Control	IGHG2
3.88e-11	-1.12177	0.049	0.458	6.14e-07	Uninfected Control	FAM120B
4.31e-11	0.266127	0.459	0.777	6.81e-07	Uninfected Control	PGK1
4.33e-11	-0.173306	0.197	0.545	6.85e-07	Uninfected Control	ADPGK
4.33e-11	0.550074	0.951	1	6.85e-07	Uninfected Control	RPL11
4.57e-11	-1.32832	0.082	0.524	7.22e-07	Uninfected Control	PFKL
4.81e-11	-1.43197	0.066	0.494	7.6e-07	Uninfected Control	EGR1
4.88e-11	-0.799483	0.23	0.685	7.72e-07	Uninfected Control	CDC37
4.92e-11	0.410764	0.934	0.997	7.77e-07	Uninfected Control	RPS16
5.2e-11	-0.875485	0.115	0.548	8.22e-07	Uninfected Control	MYADM
5.23e-11	0.383536	0.361	0.042	8.27e-07	Uninfected Control	HSP90AB3P
5.31e-11	0.824027	0.41	0.601	8.39e-07	Uninfected Control	UQCRFS1
5.32e-11	1.06825	0.656	0.211	8.41e-07	Uninfected Control	AC004057.1
5.55e-11	-0.385435	0.197	0.571	8.77e-07	Uninfected Control	PRELID1
5.64e-11	0.250445	0.262	0.527	8.91e-07	Uninfected Control	LSM7
5.7e-11	0.740218	0.885	0.494	9.01e-07	Uninfected Control	RPS2P46
5.78e-11	0.879304	0.311	0.452	9.13e-07	Uninfected Control	NDUFS5
5.79e-11	-0.657162	0.328	0.783	9.15e-07	Uninfected Control	TLE5
5.86e-11	0.644933	0.984	1	9.26e-07	Uninfected Control	UBC
5.91e-11	-0.736614	0.098	0.503	9.33e-07	Uninfected Control	PPP2R1A
6.04e-11	0.544386	0.984	1	9.54e-07	Uninfected Control	RPS3
6.15e-11	-0.341969	0.016	0.274	9.72e-07	Uninfected Control	PNKD
6.23e-11	0.670659	0.361	0.589	9.85e-07	Uninfected Control	LINC01578
6.42e-11	0.958596	0.393	0.473	1.01e-06	Uninfected Control	HNRNPH3
6.53e-11	0.115245	0.131	0.375	1.03e-06	Uninfected Control	MICOS13
6.55e-11	0.796658	0.131	0.333	1.04e-06	Uninfected Control	PRDX1
7.06e-11	0.534046	0.475	0.78	1.12e-06	Uninfected Control	MYL12B
7.08e-11	-0.402426	0.672	0.961	1.12e-06	Uninfected Control	SF1
7.18e-11	-0.641826	0.098	0.491	1.13e-06	Uninfected Control	NHP2
7.41e-11	0.910541	0.393	0.057	1.17e-06	Uninfected Control	FTH1P7
7.42e-11	-0.755889	0.213	0.67	1.17e-06	Uninfected Control	CYFIP2
7.89e-11	-0.593249	0.098	0.473	1.25e-06	Uninfected Control	HOPX
7.89e-11	0.255994	0.131	0.372	1.25e-06	Uninfected Control	HMGN3
7.91e-11	-0.298462	0.443	0.839	1.25e-06	Uninfected Control	GRB2
7.91e-11	-0.666706	0.115	0.554	1.25e-06	Uninfected Control	PSMA3-AS1
8.09e-11	-0.311908	0.967	1	1.28e-06	Uninfected Control	FP671120.8
8.37e-11	0.159909	0.344	0.652	1.32e-06	Uninfected Control	MAP1LC3B
8.53e-11	-0.234179	0.115	0.533	1.35e-06	Uninfected Control	DOCK2
8.74e-11	0.5441	1	1	1.38e-06	Uninfected Control	MT-ND4L
8.8e-11	-0.815178	0.016	0.342	1.39e-06	Uninfected Control	ANXA4
8.87e-11	0.615474	0.311	0.455	1.4e-06	Uninfected Control	RAB7A
9.53e-11	-0.115434	0.311	0.708	1.51e-06	Uninfected Control	HSH2D
9.54e-11	0.488993	0.721	0.964	1.51e-06	Uninfected Control	HMGN2
9.89e-11	0.815382	0.311	0.503	1.56e-06	Uninfected Control	UQCRQ
9.98e-11	-1.11402	0.016	0.39	1.58e-06	Uninfected Control	ITM2C
1.04e-10	0.188259	0.262	0.548	1.65e-06	Uninfected Control	TRIR
1.08e-10	0.433939	0.918	0.994	1.71e-06	Uninfected Control	RPS9
1.09e-10	-0.726221	0.033	0.393	1.72e-06	Uninfected Control	MAP4
1.18e-10	-0.950677	0	0.321	1.87e-06	Uninfected Control	ESYT1
1.19e-10	0.173343	0.246	0.542	1.88e-06	Uninfected Control	FBL
1.24e-10	-0.325085	0.148	0.5	1.96e-06	Uninfected Control	ORMDL1
1.33e-10	-1.21672	0.082	0.512	2.1e-06	Uninfected Control	HLA-DOA
1.34e-10	0.308415	0.082	0.351	2.12e-06	Uninfected Control	POLR2J3
1.35e-10	0.76168	0.607	0.756	2.14e-06	Uninfected Control	EIF1B
1.37e-10	-0.110495	0.295	0.69	2.17e-06	Uninfected Control	ERP29
1.37e-10	0.108025	0.279	0.682	2.17e-06	Uninfected Control	ANKRD44
1.38e-10	0.403291	0.869	0.994	2.17e-06	Uninfected Control	UBA52
1.42e-10	-0.210381	0.213	0.592	2.24e-06	Uninfected Control	GHITM
1.5e-10	-1.2734	0.049	0.435	2.37e-06	Uninfected Control	DAD1
1.52e-10	0.460837	0.213	0.479	2.41e-06	Uninfected Control	ZNF706
1.54e-10	0.326411	0.393	0.72	2.43e-06	Uninfected Control	STK4
1.55e-10	-0.529891	0.033	0.363	2.45e-06	Uninfected Control	FOXN3
1.57e-10	-0.620916	0.098	0.473	2.48e-06	Uninfected Control	NT5C
1.59e-10	-0.637661	0.033	0.366	2.51e-06	Uninfected Control	PRKCD
1.61e-10	0.813282	0.361	0.601	2.55e-06	Uninfected Control	POMP
1.63e-10	-0.740089	0.148	0.557	2.58e-06	Uninfected Control	ELMO1
1.67e-10	-0.620153	0.098	0.512	2.63e-06	Uninfected Control	SHISA5
1.67e-10	0.315674	0.41	0.765	2.64e-06	Uninfected Control	ITSN2
1.69e-10	1.04216	0.475	0.452	2.67e-06	Uninfected Control	SELENOK
1.71e-10	0.371097	0.311	0.027	2.7e-06	Uninfected Control	RPL10AP2
1.81e-10	-0.447797	0.18	0.598	2.86e-06	Uninfected Control	ARHGAP17
1.85e-10	-0.984984	0.033	0.393	2.92e-06	Uninfected Control	LTA4H
1.88e-10	-0.101884	0.361	0.726	2.98e-06	Uninfected Control	EIF3D
1.89e-10	0.322749	0.311	0.521	2.98e-06	Uninfected Control	C9orf16
1.91e-10	-0.242239	0.787	0.997	3.03e-06	Uninfected Control	RPSA
1.95e-10	-1.31064	0.131	0.565	3.08e-06	Uninfected Control	IL16
2e-10	0.478526	0.197	0.402	3.15e-06	Uninfected Control	MPHOSPH8
2.05e-10	-0.235435	0.377	0.804	3.24e-06	Uninfected Control	PDE4B
2.05e-10	-0.626573	0.082	0.485	3.24e-06	Uninfected Control	ZNF24
2.08e-10	-0.294379	0.098	0.473	3.29e-06	Uninfected Control	BCL2A1
2.22e-10	-1.15386	0.164	0.613	3.51e-06	Uninfected Control	SYVN1
2.24e-10	-0.142867	0.082	0.414	3.54e-06	Uninfected Control	STMP1
2.25e-10	-0.911821	0.033	0.378	3.55e-06	Uninfected Control	AP1M1
2.39e-10	0.336774	0.475	0.78	3.78e-06	Uninfected Control	SLC2A3
2.39e-10	0.887792	0.689	0.807	3.78e-06	Uninfected Control	SNRPB
2.5e-10	0.87095	0.508	0.637	3.95e-06	Uninfected Control	DDX24
2.53e-10	-0.363387	0.148	0.533	4e-06	Uninfected Control	SHKBP1
2.68e-10	-0.794876	0.115	0.521	4.23e-06	Uninfected Control	TBCB
2.71e-10	-0.620194	0.082	0.429	4.28e-06	Uninfected Control	PPP1R14A
2.82e-10	-0.334703	0.18	0.571	4.46e-06	Uninfected Control	ARF5
2.87e-10	-0.538833	0.164	0.565	4.54e-06	Uninfected Control	PSMB8
2.94e-10	0.944571	0.41	0.557	4.64e-06	Uninfected Control	STRAP
3.03e-10	-0.87492	0.066	0.455	4.79e-06	Uninfected Control	PGLS
3.21e-10	-0.755238	0.082	0.491	5.07e-06	Uninfected Control	SFT2D2
3.26e-10	-0.545166	0.148	0.515	5.15e-06	Uninfected Control	TRMT112
3.26e-10	-1.07188	0.033	0.417	5.16e-06	Uninfected Control	FCHSD2
3.31e-10	-1.31849	0.082	0.491	5.23e-06	Uninfected Control	FCRL1
3.35e-10	0.833442	0.295	0.533	5.29e-06	Uninfected Control	S1PR1
3.36e-10	-0.762476	0.213	0.637	5.32e-06	Uninfected Control	STAT6
3.44e-10	0.980003	0.754	0.39	5.44e-06	Uninfected Control	BX679664.3
3.5e-10	-0.884	0.098	0.512	5.53e-06	Uninfected Control	TPD52
3.9e-10	-0.934273	0	0.307	6.16e-06	Uninfected Control	LBH
3.96e-10	0.971535	0.885	0.464	6.26e-06	Uninfected Control	RPS23P8
4.05e-10	-0.427114	0.164	0.545	6.4e-06	Uninfected Control	MDH2
4.06e-10	-0.222859	0.721	0.982	6.41e-06	Uninfected Control	SH3BGRL3
4.1e-10	0.616378	0.967	0.994	6.47e-06	Uninfected Control	RPL35
4.28e-10	-0.171875	0.098	0.381	6.76e-06	Uninfected Control	RPL22L1
4.61e-10	-0.178344	0.443	0.836	7.28e-06	Uninfected Control	GSTK1
4.63e-10	-0.880363	0.016	0.321	7.31e-06	Uninfected Control	PDLIM2
4.64e-10	-0.572517	0.148	0.497	7.34e-06	Uninfected Control	S100A4
4.66e-10	-0.203793	0.098	0.363	7.36e-06	Uninfected Control	ANAPC11
4.77e-10	0.39459	0.918	1	7.53e-06	Uninfected Control	RPL5
4.81e-10	-0.640054	0.016	0.304	7.6e-06	Uninfected Control	DYNLL1
4.87e-10	-1.596	0.098	0.497	7.7e-06	Uninfected Control	COBLL1
4.98e-10	0.420265	0.574	0.887	7.87e-06	Uninfected Control	IGHG3
5.62e-10	-0.673599	0.049	0.387	8.89e-06	Uninfected Control	PLD4
5.67e-10	-0.762348	0.18	0.622	8.95e-06	Uninfected Control	HNRNPU
5.7e-10	0.681477	0.262	0.482	9e-06	Uninfected Control	MRFAP1
6e-10	-0.939504	0.148	0.583	9.47e-06	Uninfected Control	PHTF2
6.11e-10	0.13851	0.541	0.875	9.66e-06	Uninfected Control	SP100
6.12e-10	0.554237	0.426	0.604	9.66e-06	Uninfected Control	G3BP2
6.15e-10	-0.270479	0.098	0.414	9.71e-06	Uninfected Control	MFF
6.16e-10	-0.311142	0.213	0.613	9.73e-06	Uninfected Control	VPREB3
6.34e-10	0.870255	0.377	0.542	1e-05	Uninfected Control	ITM2B
6.47e-10	-0.446399	0.279	0.702	1.02e-05	Uninfected Control	LRMP
6.86e-10	0.34377	0.377	0.604	1.08e-05	Uninfected Control	C9orf78
6.92e-10	-0.662231	0.098	0.476	1.09e-05	Uninfected Control	MARCHF1
6.96e-10	-0.64886	0.098	0.512	1.1e-05	Uninfected Control	FOSB
7.1e-10	-1.07526	0.115	0.533	1.12e-05	Uninfected Control	IDH3B
7.19e-10	-1.29883	0.016	0.366	1.14e-05	Uninfected Control	SLC9A3R1
7.24e-10	-1.11831	0.033	0.405	1.14e-05	Uninfected Control	EPB41
7.37e-10	0.525014	0.902	0.997	1.16e-05	Uninfected Control	RPS4X
7.45e-10	-0.895064	0.131	0.56	1.18e-05	Uninfected Control	NOTCH2
7.78e-10	0.623742	0.164	0.384	1.23e-05	Uninfected Control	TMEM50A
7.87e-10	-0.900414	0.361	0.732	1.24e-05	Uninfected Control	EIF2S3
7.9e-10	-1.03577	0	0.298	1.25e-05	Uninfected Control	MAT2A
8.12e-10	-0.199067	0.18	0.545	1.28e-05	Uninfected Control	PSMA2
8.17e-10	-1.12216	0.098	0.515	1.29e-05	Uninfected Control	MZB1
8.22e-10	-0.596655	0.131	0.509	1.3e-05	Uninfected Control	RGS19
8.57e-10	-0.382171	0.148	0.515	1.35e-05	Uninfected Control	RTRAF
8.73e-10	0.466285	0.098	0.265	1.38e-05	Uninfected Control	RANGRF
8.76e-10	0.668965	0.574	0.836	1.38e-05	Uninfected Control	KMT2E
8.76e-10	-0.207641	0.197	0.56	1.38e-05	Uninfected Control	MBD4
8.82e-10	0.207528	0.262	0.53	1.39e-05	Uninfected Control	C4orf3
8.91e-10	0.530755	0.148	0.312	1.41e-05	Uninfected Control	CCT4
9.18e-10	-0.741824	0.098	0.512	1.45e-05	Uninfected Control	TMC8
9.51e-10	-0.687295	0.18	0.58	1.5e-05	Uninfected Control	ANXA2
9.62e-10	0.714432	0.738	0.887	1.52e-05	Uninfected Control	SAT1
9.85e-10	-0.636439	0.033	0.381	1.56e-05	Uninfected Control	HEATR5B
9.97e-10	-1.38513	0	0.295	1.58e-05	Uninfected Control	UBL7
1e-09	0.86977	0.508	0.714	1.58e-05	Uninfected Control	RHOG
1.01e-09	0.341142	0.295	0.548	1.59e-05	Uninfected Control	GPBP1
1.02e-09	0.204616	0.131	0.527	1.61e-05	Uninfected Control	SLC38A2
1.05e-09	-0.55815	0.148	0.527	1.66e-05	Uninfected Control	GNG5
1.07e-09	-1.79641	0.016	0.354	1.7e-05	Uninfected Control	ACTN4
1.08e-09	-0.134873	0.426	0.795	1.7e-05	Uninfected Control	UQCRH
1.09e-09	-0.35112	0.328	0.711	1.72e-05	Uninfected Control	ATP5F1A
1.1e-09	-0.928746	0.082	0.476	1.73e-05	Uninfected Control	IDH2
1.13e-09	-1.40334	0.016	0.339	1.79e-05	Uninfected Control	SLC7A6
1.14e-09	-1.33135	0.049	0.423	1.8e-05	Uninfected Control	CASC4
1.14e-09	-0.159011	0.066	0.33	1.8e-05	Uninfected Control	POLE4
1.14e-09	1.13395	0.656	0.292	1.8e-05	Uninfected Control	RPL12P4
1.14e-09	-0.908186	0.115	0.53	1.8e-05	Uninfected Control	DDOST
1.14e-09	-0.636754	0.033	0.369	1.81e-05	Uninfected Control	FLI1
1.2e-09	-0.968892	0.049	0.432	1.9e-05	Uninfected Control	ACIN1
1.2e-09	-0.863896	0.033	0.372	1.9e-05	Uninfected Control	EBLN3P
1.21e-09	-0.849683	0.049	0.387	1.91e-05	Uninfected Control	UBE2L6
1.22e-09	-0.31031	0.148	0.512	1.92e-05	Uninfected Control	PIKFYVE
1.38e-09	-1.03347	0.033	0.399	2.17e-05	Uninfected Control	TBC1D22A
1.4e-09	0.366209	0.23	0.458	2.2e-05	Uninfected Control	RAB2A
1.43e-09	-0.431104	0.197	0.56	2.27e-05	Uninfected Control	ST13
1.48e-09	-0.156212	0.115	0.414	2.34e-05	Uninfected Control	SNRPD3
1.52e-09	-0.743485	0.115	0.518	2.4e-05	Uninfected Control	ACAP2
1.53e-09	-0.161104	0.639	0.946	2.42e-05	Uninfected Control	PCBP1
1.54e-09	1.31373	0.279	0.36	2.43e-05	Uninfected Control	P2RY10
1.58e-09	-0.102214	0.246	0.616	2.5e-05	Uninfected Control	ANP32B
1.61e-09	-0.188153	0.131	0.443	2.54e-05	Uninfected Control	NDUFB7
1.62e-09	-0.669802	0.033	0.333	2.56e-05	Uninfected Control	COPZ1
1.64e-09	1.10323	0.295	0.354	2.59e-05	Uninfected Control	FAM133B
1.65e-09	0.310648	0.18	0.402	2.61e-05	Uninfected Control	RWDD1
1.66e-09	0.523101	0.295	0.027	2.63e-05	Uninfected Control	AC144530.1
1.72e-09	-0.240701	0.082	0.378	2.72e-05	Uninfected Control	SLX1A
1.73e-09	-1.13872	0.082	0.47	2.73e-05	Uninfected Control	SLC25A39
1.74e-09	-0.708753	0.311	0.735	2.75e-05	Uninfected Control	TMC6
1.78e-09	0.407248	0.115	0.271	2.81e-05	Uninfected Control	SEM1
1.8e-09	1.23022	0.525	0.387	2.84e-05	Uninfected Control	CNOT1
1.82e-09	-0.470421	0.197	0.58	2.87e-05	Uninfected Control	SSU72
1.84e-09	0.664346	0.934	0.979	2.91e-05	Uninfected Control	BTG1
1.85e-09	-0.835793	0.049	0.39	2.92e-05	Uninfected Control	CAPN1
1.89e-09	0.206806	0.361	0.655	2.98e-05	Uninfected Control	TCF4
1.89e-09	0.318685	0.311	0.598	2.99e-05	Uninfected Control	RNF19A
1.99e-09	-0.819142	0.115	0.512	3.15e-05	Uninfected Control	CTC1
2.1e-09	-0.316987	0.23	0.652	3.32e-05	Uninfected Control	TP53INP1
2.12e-09	-0.338599	0.131	0.512	3.35e-05	Uninfected Control	PALM2AKAP2
2.12e-09	-0.269315	0.115	0.399	3.36e-05	Uninfected Control	SEC11C
2.15e-09	-0.484559	0.049	0.402	3.4e-05	Uninfected Control	HCFC1
2.17e-09	0.506952	0.393	0.589	3.43e-05	Uninfected Control	ATP6V1F
2.21e-09	-0.161489	0.18	0.518	3.5e-05	Uninfected Control	OXA1L
2.23e-09	0.15953	0.279	0.646	3.53e-05	Uninfected Control	PPP3CC
2.23e-09	-0.270575	0.23	0.598	3.53e-05	Uninfected Control	RPN1
2.25e-09	1.81775	0.361	0.256	3.56e-05	Uninfected Control	LINC01781
2.26e-09	0.535216	0.475	0.693	3.57e-05	Uninfected Control	COX7A2
2.35e-09	-0.758735	0.066	0.449	3.71e-05	Uninfected Control	TCOF1
2.41e-09	0.141428	0.443	0.753	3.81e-05	Uninfected Control	CLIC1
2.46e-09	0.389665	0.82	0.979	3.89e-05	Uninfected Control	RPL22
2.52e-09	-0.440096	0.082	0.443	3.97e-05	Uninfected Control	CD24
2.52e-09	0.59885	0.262	0.408	3.98e-05	Uninfected Control	CENPC
2.59e-09	-0.48456	0.328	0.747	4.09e-05	Uninfected Control	SLC25A3
2.59e-09	-1.07365	0.164	0.586	4.09e-05	Uninfected Control	TPP1
2.6e-09	-0.168171	0.098	0.387	4.11e-05	Uninfected Control	NDUFS8
2.6e-09	-0.574535	0.033	0.351	4.11e-05	Uninfected Control	FAM53B
2.72e-09	-0.295227	0.197	0.577	4.29e-05	Uninfected Control	PLEK
2.74e-09	-0.749331	0.131	0.518	4.33e-05	Uninfected Control	ZCCHC7
2.75e-09	0.380628	0.459	0.699	4.35e-05	Uninfected Control	CD44
2.89e-09	-0.443014	0.115	0.455	4.56e-05	Uninfected Control	DDT
2.98e-09	-0.200416	0.18	0.568	4.71e-05	Uninfected Control	TMEM154
3.05e-09	0.517082	0.377	0.562	4.82e-05	Uninfected Control	YTHDC1
3.16e-09	-0.338037	0.197	0.589	4.99e-05	Uninfected Control	CYTH1
3.22e-09	-0.140682	0.311	0.726	5.09e-05	Uninfected Control	DDX6
3.34e-09	0.458588	1	0.994	5.27e-05	Uninfected Control	RPLP1
3.37e-09	-0.522836	0.131	0.503	5.33e-05	Uninfected Control	NEDD8
3.45e-09	-0.214806	0.148	0.527	5.46e-05	Uninfected Control	KDM2A
3.49e-09	0.824652	0.377	0.503	5.51e-05	Uninfected Control	ROMO1
3.52e-09	0.181002	0.098	0.342	5.57e-05	Uninfected Control	RGS1
3.54e-09	0.145654	0.148	0.467	5.6e-05	Uninfected Control	EIF3A
3.7e-09	-0.649397	0.148	0.518	5.85e-05	Uninfected Control	NDUFB2
3.77e-09	0.352413	0.41	0.679	5.96e-05	Uninfected Control	COPE
3.83e-09	-0.542705	0.098	0.491	6.05e-05	Uninfected Control	ZNF106
3.92e-09	0.567168	0.18	0.333	6.19e-05	Uninfected Control	TMEM160
3.98e-09	-1.32598	0	0.277	6.29e-05	Uninfected Control	CARD16
3.98e-09	-0.581767	0.164	0.536	6.29e-05	Uninfected Control	ERGIC3
4.02e-09	-0.11553	0.148	0.491	6.35e-05	Uninfected Control	UBE2V1
4.03e-09	0.73908	0.443	0.098	6.36e-05	Uninfected Control	RPL26P19
4.03e-09	-1.10237	0.066	0.44	6.37e-05	Uninfected Control	JUP
4.03e-09	0.294675	0.262	0.577	6.37e-05	Uninfected Control	FAM49B
4.05e-09	-0.905159	0.049	0.417	6.4e-05	Uninfected Control	ARPC5
4.18e-09	0.396019	0.557	0.714	6.61e-05	Uninfected Control	OST4
4.24e-09	0.257209	0.262	0.592	6.69e-05	Uninfected Control	LMBRD1
4.3e-09	-0.532701	0.131	0.482	6.79e-05	Uninfected Control	PXK
4.3e-09	-0.223536	0.18	0.536	6.8e-05	Uninfected Control	TRAPPC5
4.35e-09	-0.539616	0.033	0.33	6.87e-05	Uninfected Control	ASCC3
4.4e-09	-0.840624	0.016	0.327	6.95e-05	Uninfected Control	SYNE1
4.42e-09	-0.398964	0.082	0.42	6.98e-05	Uninfected Control	PRKDC
4.53e-09	0.609561	0.377	0.607	7.16e-05	Uninfected Control	GGNBP2
4.72e-09	-1.07926	0.016	0.31	7.46e-05	Uninfected Control	PYCARD
4.73e-09	-0.785158	0.23	0.652	7.47e-05	Uninfected Control	BRD2
4.73e-09	0.272587	0.279	0.527	7.47e-05	Uninfected Control	BUD31
4.86e-09	-0.665448	0.131	0.509	7.68e-05	Uninfected Control	POLR2E
5e-09	-1.30075	0.016	0.33	7.89e-05	Uninfected Control	FGR
5e-09	-1.02484	0	0.274	7.89e-05	Uninfected Control	AC119396.1
5.18e-09	-0.696097	0.115	0.452	8.19e-05	Uninfected Control	POLR2G
5.21e-09	0.864722	0.754	0.851	8.23e-05	Uninfected Control	EIF5A
5.29e-09	0.487387	0.295	0.595	8.37e-05	Uninfected Control	PAPOLA
5.49e-09	0.485099	0.443	0.098	8.67e-05	Uninfected Control	RPL5P4
5.64e-09	-0.939345	0.082	0.461	8.92e-05	Uninfected Control	PRKD3
5.66e-09	-0.769145	0.098	0.479	8.95e-05	Uninfected Control	PCSK7
5.7e-09	0.325763	0.115	0.375	9.01e-05	Uninfected Control	EIF2AK1
5.75e-09	-0.750671	0.033	0.375	9.08e-05	Uninfected Control	SYNE2
5.78e-09	-0.166842	0.246	0.616	9.13e-05	Uninfected Control	HMGA1
5.87e-09	-1.1564	0.066	0.44	9.28e-05	Uninfected Control	NOTCH2NLA
5.9e-09	-0.418909	0.131	0.485	9.32e-05	Uninfected Control	TNFRSF14
5.91e-09	0.538457	0.525	0.69	9.34e-05	Uninfected Control	SNU13
5.98e-09	-0.247938	0.393	0.762	9.44e-05	Uninfected Control	SEL1L3
6.07e-09	-0.823425	0.016	0.312	9.58e-05	Uninfected Control	CAT
6.26e-09	-0.799398	0.131	0.512	9.89e-05	Uninfected Control	GABARAPL2
6.27e-09	-1.28429	0	0.271	9.91e-05	Uninfected Control	C1orf162
6.27e-09	-1.39797	0	0.271	9.91e-05	Uninfected Control	ECHS1
6.27e-09	-0.582124	0	0.271	9.91e-05	Uninfected Control	RASA3
6.27e-09	-0.863706	0	0.271	9.91e-05	Uninfected Control	HMG20B
6.27e-09	-1.3422	0	0.271	9.91e-05	Uninfected Control	NSMCE1
6.3e-09	-0.457643	0.148	0.491	9.95e-05	Uninfected Control	PDIA6
6.55e-09	-0.740565	0.18	0.595	0.000103559	Uninfected Control	MYH9
6.67e-09	0.119234	0.213	0.554	0.000105425	Uninfected Control	SMARCE1
6.79e-09	-0.684905	0.131	0.515	0.000107309	Uninfected Control	EIF3I
7.14e-09	0.529122	0.59	0.765	0.000112812	Uninfected Control	ISCU
7.16e-09	-1.18657	0.049	0.402	0.000113181	Uninfected Control	ANXA5
7.24e-09	-1.47982	0.033	0.378	0.000114345	Uninfected Control	EMB
7.35e-09	0.564261	0.131	0.345	0.000116185	Uninfected Control	FUNDC2
7.38e-09	-0.975759	0.131	0.515	0.000116537	Uninfected Control	ATP5PB
7.46e-09	-0.846497	0.098	0.479	0.000117819	Uninfected Control	ARL5A
7.62e-09	0.532739	0.328	0.577	0.000120371	Uninfected Control	ZC3H15
7.64e-09	0.320276	0.557	0.836	0.000120663	Uninfected Control	SMCHD1
7.79e-09	-0.306298	0.262	0.661	0.000123154	Uninfected Control	CD55
7.92e-09	-0.177721	0.23	0.551	0.000125107	Uninfected Control	MED10
7.93e-09	0.634779	0.492	0.717	0.00012531	Uninfected Control	FXYD5
8.35e-09	-0.859237	0.098	0.485	0.000131995	Uninfected Control	MYCBP2
8.55e-09	-0.127977	0.295	0.634	0.000135111	Uninfected Control	ATP5MC3
8.64e-09	-0.652118	0.213	0.619	0.000136561	Uninfected Control	CDK5RAP3
8.8e-09	-0.170443	0.18	0.515	0.000139032	Uninfected Control	IKZF3
8.81e-09	0.90748	0.197	0.304	0.000139246	Uninfected Control	GTF2B
8.87e-09	0.44087	0.164	0.342	0.000140164	Uninfected Control	SEC61G
8.88e-09	0.639487	0.705	0.881	0.00014024	Uninfected Control	EIF4A1
8.92e-09	0.699267	0.475	0.667	0.000140882	Uninfected Control	DDX21
8.96e-09	-0.555463	0.443	0.827	0.000141591	Uninfected Control	NCOA3
9.15e-09	0.642796	0.262	0.521	0.000144601	Uninfected Control	DNTTIP2
9.43e-09	-0.932705	0.016	0.327	0.000149	Uninfected Control	CAMK2D
9.7e-09	0.261586	0.262	0.443	0.000153297	Uninfected Control	NDUFB4
9.72e-09	-0.229884	0.262	0.67	0.000153559	Uninfected Control	ALOX5
9.84e-09	1.83882	0.279	0.027	0.000155514	Uninfected Control	AC103591.3
1.01e-08	-1.04821	0.098	0.485	0.000159633	Uninfected Control	SH3BP5
1.01e-08	-1.08107	0.066	0.426	0.000159914	Uninfected Control	PSMC5
1.03e-08	-0.371077	0.082	0.36	0.00016244	Uninfected Control	ATP5PD
1.03e-08	-0.250374	0.164	0.503	0.000162752	Uninfected Control	POLR1D
1.04e-08	0.41308	0.902	0.997	0.000163552	Uninfected Control	LAPTM5
1.05e-08	0.978856	0.623	0.634	0.00016619	Uninfected Control	SQSTM1
1.07e-08	-0.296002	0.115	0.446	0.000168487	Uninfected Control	ENSA
1.08e-08	1.83229	0.279	0.083	0.000170849	Uninfected Control	SAMSN1
1.1e-08	-0.695632	0.066	0.402	0.000173211	Uninfected Control	TMEM147
1.1e-08	-0.261198	0.049	0.268	0.000173988	Uninfected Control	CCDC167
1.18e-08	-0.383854	0.148	0.512	0.000187087	Uninfected Control	LRP10
1.2e-08	0.577302	0.77	0.94	0.000189687	Uninfected Control	ZFP36
1.22e-08	1.12507	0.475	0.411	0.000192872	Uninfected Control	NR1H2
1.28e-08	-0.512047	0.016	0.277	0.000202762	Uninfected Control	POLR3GL
1.28e-08	-0.251296	0.148	0.435	0.000202842	Uninfected Control	PIH1D1
1.31e-08	-0.880402	0.082	0.455	0.000207001	Uninfected Control	MAN2B1
1.32e-08	-0.162247	0.246	0.592	0.000208341	Uninfected Control	PMAIP1
1.33e-08	-0.124345	0.311	0.646	0.000209572	Uninfected Control	PEBP1
1.34e-08	0.160574	0.197	0.429	0.000211788	Uninfected Control	NDUFB10
1.34e-08	0.492718	0.934	0.929	0.000212103	Uninfected Control	RPL13AP5
1.35e-08	-0.333399	0.18	0.539	0.000213003	Uninfected Control	GDI2
1.36e-08	0.634187	0.295	0.562	0.000215406	Uninfected Control	C11orf58
1.37e-08	-0.167494	0.148	0.494	0.00021676	Uninfected Control	SH3KBP1
1.4e-08	0.779494	0.557	0.205	0.000221661	Uninfected Control	EEF1B2P6
1.43e-08	-0.526057	0.033	0.333	0.000225881	Uninfected Control	ARHGAP1
1.46e-08	0.686967	0.426	0.568	0.000230058	Uninfected Control	YWHAQ
1.49e-08	0.383981	0.443	0.688	0.000235655	Uninfected Control	RBM8A
1.54e-08	0.212581	0.23	0.557	0.000242805	Uninfected Control	PARP14
1.56e-08	0.336464	0.23	0.509	0.000246621	Uninfected Control	C1QBP
1.56e-08	-0.756547	0.115	0.467	0.000246685	Uninfected Control	QARS1
1.6e-08	0.420837	0.77	0.949	0.000252272	Uninfected Control	CYBA
1.61e-08	-0.528902	0.295	0.702	0.000253606	Uninfected Control	ARGLU1
1.62e-08	-0.121472	0.328	0.69	0.000256288	Uninfected Control	UBE2I
1.71e-08	-0.982641	0.016	0.312	0.000270341	Uninfected Control	ARHGAP9
1.71e-08	-0.469987	0.066	0.363	0.000270448	Uninfected Control	MACROH2A1
1.75e-08	1.27797	0.492	0.435	0.000277071	Uninfected Control	CHD1
1.77e-08	0.593265	0.689	0.905	0.000279216	Uninfected Control	HSP90AB1
1.77e-08	0.182893	0.131	0.369	0.000279417	Uninfected Control	GNB2
1.77e-08	0.366993	0.328	0.58	0.000279464	Uninfected Control	RAP1B
1.81e-08	0.225755	0.557	0.821	0.000285422	Uninfected Control	HERPUD1
1.82e-08	0.306385	0.508	0.759	0.000288034	Uninfected Control	COX6C
1.82e-08	-0.151035	0.131	0.423	0.000288279	Uninfected Control	HADHA
1.85e-08	0.240295	0.295	0.568	0.000292311	Uninfected Control	UBE2N
1.87e-08	0.655547	0.328	0.577	0.00029592	Uninfected Control	IRF2BP2
1.87e-08	0.206338	0.18	0.402	0.000296089	Uninfected Control	SRP9
1.92e-08	0.329445	0.246	0.467	0.000302936	Uninfected Control	TMEM219
1.95e-08	-1.34013	0.066	0.426	0.000307564	Uninfected Control	SMIM14
1.95e-08	-1.12235	0.18	0.56	0.00030796	Uninfected Control	SEPTIN1
1.95e-08	0.403188	0.557	0.771	0.000308499	Uninfected Control	LY6E
1.96e-08	-0.669222	0.098	0.446	0.000309542	Uninfected Control	PSMF1
1.96e-08	-0.817191	0.049	0.378	0.000309756	Uninfected Control	TFEB
1.96e-08	-0.116818	0.246	0.58	0.000310248	Uninfected Control	KIF5B
2e-08	-0.279396	0.148	0.461	0.000315747	Uninfected Control	UQCR10
2e-08	-0.526398	0.197	0.565	0.000316338	Uninfected Control	CS
2e-08	-1.06269	0.131	0.521	0.000316433	Uninfected Control	ACP5
2.02e-08	-0.376908	0.148	0.515	0.000319933	Uninfected Control	SNAP23
2.03e-08	0.889201	0.164	0.274	0.000320768	Uninfected Control	SCNM1
2.05e-08	-0.117	0.033	0.262	0.000323226	Uninfected Control	TKFC
2.07e-08	-1.13992	0.131	0.521	0.000327828	Uninfected Control	ACADVL
2.08e-08	0.154164	0.115	0.31	0.000329251	Uninfected Control	OCIAD2
2.1e-08	0.135214	0.213	0.429	0.000331837	Uninfected Control	HSF1
2.16e-08	0.592454	0.426	0.598	0.000340687	Uninfected Control	ARHGAP25
2.17e-08	0.338459	0.557	0.878	0.000342279	Uninfected Control	PRRC2C
2.21e-08	-0.168241	0.23	0.607	0.000348402	Uninfected Control	MIS18BP1
2.24e-08	-0.166221	0.066	0.321	0.000354285	Uninfected Control	TFAM
2.28e-08	-0.678475	0.082	0.417	0.000360244	Uninfected Control	EIF4EBP2
2.3e-08	0.889706	0.295	0.399	0.000363968	Uninfected Control	NDUFA6
2.35e-08	0.128584	0.557	0.827	0.000371326	Uninfected Control	PSAP
2.38e-08	-0.411877	0.246	0.637	0.000375783	Uninfected Control	OGA
2.41e-08	-1.15001	0	0.253	0.000380592	Uninfected Control	GAPT
2.43e-08	-0.442547	0.475	0.836	0.000384134	Uninfected Control	IRF8
2.46e-08	-0.345058	0.098	0.399	0.000388615	Uninfected Control	PRPF38B
2.49e-08	0.208375	0.213	0.479	0.000393916	Uninfected Control	MICOS10
2.5e-08	-0.569865	0.164	0.524	0.000394264	Uninfected Control	PHB2
2.54e-08	-0.706929	0.377	0.327	0.000401671	Uninfected Control	AC007068.1
2.56e-08	-0.714668	0.164	0.56	0.00040477	Uninfected Control	N4BP2L2
2.56e-08	0.401927	0.311	0.446	0.000405048	Uninfected Control	RAD23A
2.57e-08	-0.344615	0.197	0.58	0.0004065	Uninfected Control	RABGAP1L
2.68e-08	-0.21481	0.164	0.473	0.000423427	Uninfected Control	SPCS1
2.71e-08	-0.547963	0.115	0.464	0.000428116	Uninfected Control	BBX
2.71e-08	0.567923	0.557	0.238	0.0004289	Uninfected Control	AC026403.1
2.72e-08	-1.21543	0.016	0.321	0.000429491	Uninfected Control	TWF2
2.74e-08	-0.776681	0.016	0.28	0.000433344	Uninfected Control	SCARB1
2.83e-08	-1.10162	0.016	0.315	0.000447872	Uninfected Control	DUT
2.85e-08	0.200187	0.295	0.518	0.000450485	Uninfected Control	LAPTM4A
2.92e-08	-1.28211	0.066	0.417	0.00046073	Uninfected Control	RAB11A
2.94e-08	-0.711744	0.049	0.363	0.000464999	Uninfected Control	CYTH4
3.01e-08	0.182972	0.361	0.673	0.000474989	Uninfected Control	HLA-F
3.01e-08	0.572435	0.59	0.223	0.000476056	Uninfected Control	AC073861.1
3.06e-08	-0.793707	0.049	0.39	0.000484035	Uninfected Control	ARHGAP30
3.08e-08	-1.34641	0.016	0.321	0.000486546	Uninfected Control	MIF4GD
3.15e-08	0.103257	0.246	0.562	0.00049695	Uninfected Control	PTGES3
3.15e-08	-0.188389	0.131	0.417	0.000498094	Uninfected Control	APPL1
3.18e-08	-0.766593	0.016	0.315	0.000501746	Uninfected Control	TLN1
3.19e-08	-0.82335	0.033	0.33	0.000504542	Uninfected Control	ITFG2
3.27e-08	0.664435	0.246	0.292	0.000517257	Uninfected Control	MARCKS
3.28e-08	-0.278988	0.148	0.515	0.00051851	Uninfected Control	TRAM1
3.34e-08	0.662166	0.361	0.527	0.000527638	Uninfected Control	FNBP4
3.37e-08	-0.469557	0.098	0.405	0.000532832	Uninfected Control	NDUFA2
3.42e-08	-1.2248	0.066	0.405	0.000539881	Uninfected Control	MRTFA
3.43e-08	-0.316649	0.131	0.455	0.000541444	Uninfected Control	CHMP1B
3.54e-08	0.79449	0.836	0.631	0.000558875	Uninfected Control	AC113935.1
3.57e-08	0.21854	0.066	0.295	0.000563814	Uninfected Control	SUMF2
3.57e-08	1.0009	0.508	0.539	0.000564598	Uninfected Control	SRSF11
3.62e-08	-0.125097	0.066	0.286	0.000571438	Uninfected Control	LSM2
3.63e-08	1.06656	0.295	0.304	0.000573488	Uninfected Control	MRPL33
3.67e-08	-0.888033	0.016	0.292	0.000579608	Uninfected Control	ARSA
3.76e-08	0.295142	0.18	0.354	0.00059365	Uninfected Control	RAC1
3.85e-08	-0.938451	0.246	0.601	0.000607557	Uninfected Control	ATP2A3
3.93e-08	0.754432	0.393	0.497	0.000621533	Uninfected Control	TMED2
3.99e-08	0.457686	0.295	0.646	0.000629848	Uninfected Control	ANKRD10
4e-08	-1.2582	0.066	0.417	0.000631603	Uninfected Control	P4HB
4e-08	-0.240883	0.213	0.607	0.000632676	Uninfected Control	DENND4A
4.13e-08	0.959309	0.213	0.315	0.000652376	Uninfected Control	MZT2B
4.16e-08	0.434019	0.59	0.839	0.000657231	Uninfected Control	UBE2D3
4.16e-08	-0.440312	0.049	0.31	0.000657238	Uninfected Control	AKR1A1
4.16e-08	-0.437597	0.115	0.473	0.000657371	Uninfected Control	NCKAP1L
4.18e-08	-0.101683	0.23	0.568	0.000660459	Uninfected Control	IFT57
4.18e-08	-0.1887	0.082	0.333	0.000660829	Uninfected Control	ZNHIT1
4.18e-08	-0.464228	0.164	0.515	0.000660982	Uninfected Control	CAMK1D
4.2e-08	0.203248	0.213	0.482	0.000664039	Uninfected Control	NKTR
4.21e-08	0.383903	0.885	0.997	0.000665044	Uninfected Control	HLA-DPA1
4.24e-08	0.731752	0.361	0.449	0.000669467	Uninfected Control	TOR3A
4.37e-08	0.219253	0.213	0.42	0.00069045	Uninfected Control	TMEM258
4.43e-08	0.442772	0.279	0.467	0.000699943	Uninfected Control	PNPLA2
4.49e-08	-0.521051	0.049	0.336	0.000709786	Uninfected Control	SIGIRR
4.51e-08	-0.988363	0.016	0.315	0.000712359	Uninfected Control	FBXW5
4.57e-08	-1.1673	0.016	0.312	0.000721486	Uninfected Control	FCRL3
4.63e-08	-0.753797	0.098	0.455	0.000731103	Uninfected Control	CYB5R3
4.64e-08	-0.892962	0.082	0.438	0.000732486	Uninfected Control	CAPN2
4.69e-08	1.44485	0.393	0.196	0.000741795	Uninfected Control	KRAS
4.7e-08	-0.843685	0.016	0.292	0.000742787	Uninfected Control	DUS2
4.79e-08	0.568112	0.148	0.36	0.000757343	Uninfected Control	NGLY1
4.82e-08	1.13809	0.311	0.384	0.000761063	Uninfected Control	RO60
4.85e-08	-0.469947	0.18	0.542	0.000766266	Uninfected Control	EHD1
4.87e-08	0.174569	0.836	0.997	0.000769448	Uninfected Control	TAGLN2
4.87e-08	-0.258122	0.18	0.545	0.000770201	Uninfected Control	SREBF2
4.91e-08	0.999534	0.262	0.375	0.000775708	Uninfected Control	H2AZ1
5.3e-08	-0.815132	0.098	0.443	0.000837666	Uninfected Control	PHF3
5.31e-08	-0.610605	0.164	0.527	0.000839747	Uninfected Control	TLE1
5.39e-08	-0.661658	0.033	0.304	0.000850904	Uninfected Control	SCP2
5.53e-08	-0.873818	0.131	0.509	0.000873304	Uninfected Control	CALM3
5.66e-08	-0.6153	0.23	0.622	0.000893811	Uninfected Control	MOB1A
5.79e-08	0.781376	0.836	0.557	0.000915005	Uninfected Control	RPL3P4
5.85e-08	-0.661767	0.033	0.345	0.000923607	Uninfected Control	METTL7A
6.07e-08	0.186335	0.213	0.414	0.000958973	Uninfected Control	DNAJC8
6.09e-08	-0.356042	0.131	0.455	0.000961737	Uninfected Control	RBM5
6.33e-08	-0.862258	0.213	0.604	0.00100034	Uninfected Control	NDUFA11
6.43e-08	-0.749468	0.082	0.399	0.00101653	Uninfected Control	PYURF
6.45e-08	-0.428486	0.246	0.628	0.0010187	Uninfected Control	TCERG1
6.48e-08	-0.784788	0.115	0.44	0.00102449	Uninfected Control	TSPO
6.62e-08	0.159489	0.475	0.134	0.00104521	Uninfected Control	AC067930.5
6.63e-08	0.22663	0.131	0.357	0.00104729	Uninfected Control	PRDX2
6.68e-08	0.452009	0.361	0.661	0.00105492	Uninfected Control	AKAP13
6.75e-08	-0.957067	0.016	0.286	0.00106707	Uninfected Control	GSN
6.9e-08	0.321873	0.951	0.997	0.00108949	Uninfected Control	RPL15
6.98e-08	-0.922721	0.082	0.432	0.00110282	Uninfected Control	GIT2
7.03e-08	-1.12781	0.033	0.345	0.00111128	Uninfected Control	FLII
7.15e-08	0.549844	0.361	0.571	0.00112898	Uninfected Control	SERP1
7.26e-08	-0.288934	0.033	0.274	0.00114729	Uninfected Control	GPS1
7.3e-08	0.495437	0.443	0.128	0.00115265	Uninfected Control	RPL21P93
7.31e-08	-0.979881	0.016	0.31	0.00115468	Uninfected Control	FCRL5
7.39e-08	0.876839	0.607	0.732	0.00116836	Uninfected Control	FOXP1
7.43e-08	-0.729628	0.049	0.333	0.00117357	Uninfected Control	AP2S1
7.47e-08	-0.49934	0.082	0.405	0.00118	Uninfected Control	RBCK1
7.61e-08	-0.473053	0.066	0.378	0.00120268	Uninfected Control	EVL
7.63e-08	-0.932787	0.033	0.321	0.00120483	Uninfected Control	MRPS34
7.7e-08	0.417766	0.23	0.491	0.00121627	Uninfected Control	SSBP1
7.79e-08	0.182883	0.262	0.554	0.00123101	Uninfected Control	TUBA4A
7.95e-08	-0.300018	0.049	0.295	0.00125676	Uninfected Control	CCS
8.03e-08	0.824504	1	1	0.00126936	Uninfected Control	RPS2
8.13e-08	1.04519	0.525	0.58	0.00128397	Uninfected Control	FNBP1
8.14e-08	0.348333	0.541	0.238	0.00128621	Uninfected Control	AC007969.1
8.2e-08	-0.892041	0.262	0.652	0.00129511	Uninfected Control	PHC3
8.23e-08	-0.763157	0.033	0.321	0.00130103	Uninfected Control	SEC61A1
8.24e-08	-0.850301	0.049	0.363	0.00130219	Uninfected Control	AP1S2
8.34e-08	0.370207	0.492	0.726	0.00131784	Uninfected Control	MAPK1IP1L
8.4e-08	-0.234069	0.213	0.568	0.00132669	Uninfected Control	PSME2
8.63e-08	0.137813	0.246	0.536	0.00136288	Uninfected Control	MLF2
8.63e-08	-0.275812	0.082	0.363	0.00136391	Uninfected Control	RNGTT
8.68e-08	0.871906	0.754	0.408	0.00137201	Uninfected Control	AL590867.2
8.88e-08	-0.294215	0.197	0.545	0.00140332	Uninfected Control	ATP6V0E1
8.91e-08	0.799744	0.213	0.357	0.00140732	Uninfected Control	TAF9
9.06e-08	1.06022	0.705	0.375	0.00143222	Uninfected Control	RPL21P75
9.22e-08	-0.255025	0.164	0.473	0.00145672	Uninfected Control	ARHGAP24
9.28e-08	-0.657423	0.049	0.333	0.00146636	Uninfected Control	TXN
9.34e-08	-1.1126	0.115	0.479	0.00147569	Uninfected Control	VPS51
9.41e-08	-0.36315	0.066	0.351	0.00148707	Uninfected Control	ETNK1
9.5e-08	0.211213	0.131	0.387	0.00150129	Uninfected Control	PSPC1
9.63e-08	-0.98889	0.049	0.351	0.00152154	Uninfected Control	STX7
9.94e-08	0.530495	0.115	0.405	0.00157031	Uninfected Control	PUF60
9.97e-08	-1.31759	0.049	0.36	0.0015758	Uninfected Control	PRKACB
9.99e-08	0.492408	0.41	0.69	0.00157786	Uninfected Control	USP3
1e-07	0.550009	0.23	0.423	0.00158604	Uninfected Control	SNRPF
1.03e-07	-0.437718	0.164	0.476	0.00162931	Uninfected Control	DYNLRB1
1.06e-07	-0.206158	0.066	0.283	0.0016697	Uninfected Control	TMEM205
1.06e-07	0.632606	0.164	0.345	0.00168072	Uninfected Control	TOX4
1.08e-07	-0.356618	0.033	0.274	0.00170444	Uninfected Control	PTOV1
1.08e-07	-0.292705	0.115	0.443	0.00171164	Uninfected Control	DGKD
1.1e-07	-0.177883	0.082	0.354	0.00173986	Uninfected Control	LYPLAL1
1.11e-07	0.366392	0.967	0.994	0.00175548	Uninfected Control	RPL27
1.14e-07	0.365265	0.311	0.054	0.00180265	Uninfected Control	AL031847.2
1.2e-07	0.642443	0.279	0.47	0.00189049	Uninfected Control	SLU7
1.21e-07	0.32492	0.279	0.036	0.00191602	Uninfected Control	AL139095.2
1.23e-07	-1.23512	0.016	0.295	0.00193758	Uninfected Control	DECR1
1.24e-07	1.09267	0.393	0.497	0.00195883	Uninfected Control	IDS
1.26e-07	0.248502	0.098	0.256	0.00198666	Uninfected Control	SNHG7
1.27e-07	-1.20047	0.016	0.295	0.00200425	Uninfected Control	ZNF280D
1.28e-07	-0.815888	0.098	0.443	0.00202256	Uninfected Control	PSMD4
1.29e-07	-0.23792	0.197	0.506	0.00203754	Uninfected Control	CAST
1.29e-07	-1.03451	0.066	0.396	0.00203987	Uninfected Control	PACS1
1.29e-07	-0.297047	0.115	0.449	0.00204181	Uninfected Control	PSIP1
1.32e-07	-0.319509	0.148	0.449	0.00207807	Uninfected Control	ATP5F1C
1.34e-07	-0.432113	0.148	0.506	0.00211168	Uninfected Control	ATP2B1-AS1
1.36e-07	0.108996	0.18	0.396	0.00214109	Uninfected Control	GADD45GIP1
1.37e-07	-0.558013	0.016	0.274	0.00215919	Uninfected Control	GANC
1.38e-07	-0.863836	0.016	0.301	0.00217928	Uninfected Control	FGD3
1.4e-07	-0.620623	0.049	0.354	0.00220827	Uninfected Control	CUX1
1.41e-07	0.402851	0.197	0.408	0.00222835	Uninfected Control	CCT2
1.46e-07	0.290459	0.934	1	0.00230275	Uninfected Control	RPL19
1.48e-07	-0.121074	0.082	0.327	0.00233546	Uninfected Control	LSM3
1.53e-07	-0.129797	0.131	0.432	0.00242254	Uninfected Control	RABEP1
1.54e-07	-0.149219	0.18	0.515	0.00242774	Uninfected Control	SCAF4
1.58e-07	-0.132363	0.066	0.304	0.00249258	Uninfected Control	DELE1
1.58e-07	-0.15822	0.836	0.994	0.00249946	Uninfected Control	YWHAZ
1.62e-07	-0.650131	0.098	0.426	0.00255623	Uninfected Control	OS9
1.65e-07	0.375398	0.443	0.634	0.00261446	Uninfected Control	SWAP70
1.66e-07	-0.9669	0.295	0.664	0.00262125	Uninfected Control	MEF2C
1.68e-07	-0.325247	0.033	0.262	0.00265637	Uninfected Control	MAP2K2
1.69e-07	-0.108041	0.148	0.393	0.00267724	Uninfected Control	RAB5IF
1.7e-07	-0.945192	0.131	0.494	0.00268321	Uninfected Control	TRAF5
1.72e-07	-1.18969	0.016	0.295	0.00271145	Uninfected Control	RAB29
1.72e-07	-0.405097	0.049	0.295	0.00271811	Uninfected Control	MRPL43
1.74e-07	-0.332398	0.049	0.31	0.00274696	Uninfected Control	BCL7A
1.76e-07	-0.892233	0.148	0.509	0.00277806	Uninfected Control	RBBP4
1.77e-07	-0.970424	0.033	0.318	0.00279247	Uninfected Control	CXCR3
1.78e-07	0.235872	0.377	0.64	0.00280744	Uninfected Control	RSL24D1
1.79e-07	-0.822797	0.049	0.351	0.00283248	Uninfected Control	MOAP1
1.91e-07	-0.716626	0.082	0.33	0.00301628	Uninfected Control	ADPGK-AS1
1.92e-07	-0.685333	0.016	0.28	0.00302981	Uninfected Control	RFTN1
1.96e-07	-0.935039	0.066	0.384	0.00309034	Uninfected Control	SDR39U1
1.96e-07	-1.03156	0.016	0.271	0.00310023	Uninfected Control	TMED3
1.97e-07	0.286682	0.557	0.821	0.0031192	Uninfected Control	LINC00926
2e-07	0.886668	0.377	0.515	0.00315219	Uninfected Control	SFPQ
2.01e-07	-0.842796	0.098	0.443	0.00316914	Uninfected Control	CCT7
2.01e-07	-0.113783	0.131	0.369	0.00317122	Uninfected Control	ELOF1
2.04e-07	-0.956145	0.016	0.298	0.00322241	Uninfected Control	PHKB
2.05e-07	-1.27728	0.016	0.298	0.00323948	Uninfected Control	COMMD3
2.08e-07	-0.444583	0.164	0.521	0.0032885	Uninfected Control	HIP1R
2.14e-07	0.290839	0.426	0.682	0.0033816	Uninfected Control	TMBIM6
2.15e-07	0.987761	0.672	0.78	0.00339782	Uninfected Control	PNRC1
2.15e-07	0.559332	0.23	0.327	0.00340318	Uninfected Control	CAMLG
2.16e-07	0.609699	0.393	0.476	0.00341714	Uninfected Control	ATP5ME
2.22e-07	0.27633	0.213	0.366	0.00350225	Uninfected Control	AL135905.2
2.31e-07	0.808008	0.23	0.426	0.00364432	Uninfected Control	RABAC1
2.32e-07	-0.76545	0.066	0.357	0.00367065	Uninfected Control	ATP5MC1
2.43e-07	-0.891496	0.115	0.467	0.00383291	Uninfected Control	PDCD6IP
2.46e-07	0.183729	0.164	0.381	0.00389429	Uninfected Control	PIAS1
2.48e-07	-0.549657	0.016	0.28	0.00391598	Uninfected Control	FAM117B
2.49e-07	-0.940688	0.131	0.485	0.00393867	Uninfected Control	STARD7
2.5e-07	-1.02644	0.016	0.289	0.00394774	Uninfected Control	HM13
2.53e-07	-0.669828	0.131	0.461	0.00400081	Uninfected Control	ZNF644
2.53e-07	-0.913466	0.049	0.363	0.00400504	Uninfected Control	PHYKPL
2.56e-07	-0.680131	0.148	0.488	0.00403716	Uninfected Control	PGAM1
2.56e-07	-0.649276	0.049	0.33	0.00404446	Uninfected Control	BTN3A2
2.64e-07	-1.15441	0.328	0.61	0.0041746	Uninfected Control	CDC42P6
2.65e-07	-0.154714	0.852	0.988	0.00419199	Uninfected Control	PFN1
2.67e-07	0.692599	0.361	0.08	0.00422073	Uninfected Control	MTND1P23
2.68e-07	0.692952	0.311	0.426	0.00422762	Uninfected Control	RAB1A
2.68e-07	-1.03638	0.148	0.5	0.00423202	Uninfected Control	ACTR3
2.7e-07	-0.409467	0.262	0.598	0.00426119	Uninfected Control	CALR
2.8e-07	-1.53458	0.016	0.28	0.00442406	Uninfected Control	ITGB1BP1
2.89e-07	-0.55865	0.049	0.292	0.00456485	Uninfected Control	ALG13
3e-07	-0.21445	0.098	0.372	0.00474455	Uninfected Control	MIIP
3.1e-07	0.295737	0.459	0.741	0.00489703	Uninfected Control	LYN
3.11e-07	-0.355221	0.41	0.759	0.00491999	Uninfected Control	PIM2
3.18e-07	-1.03389	0.18	0.548	0.00502089	Uninfected Control	WDR1
3.2e-07	0.447649	0.41	0.625	0.00505879	Uninfected Control	IGLC2
3.28e-07	-0.323748	0.066	0.298	0.00518012	Uninfected Control	IDH3G
3.33e-07	1.42475	0.279	0.17	0.00525569	Uninfected Control	DHX36
3.33e-07	-0.845174	0.049	0.345	0.00526861	Uninfected Control	CDK14
3.34e-07	0.249538	0.525	0.854	0.00526997	Uninfected Control	MDM4
3.38e-07	-0.808215	0.016	0.268	0.00534178	Uninfected Control	RPA2
3.38e-07	0.346384	0.148	0.384	0.0053462	Uninfected Control	CD80
3.39e-07	-1.24809	0.033	0.327	0.00536042	Uninfected Control	IFI27L2
3.45e-07	-0.203448	0.197	0.494	0.00545461	Uninfected Control	MAPRE2
3.48e-07	0.484593	0.164	0.274	0.00550258	Uninfected Control	PRPS1
3.59e-07	0.373181	0.197	0.426	0.00566826	Uninfected Control	RNMT
3.64e-07	-0.336203	0.213	0.53	0.00574495	Uninfected Control	TRAPPC1
3.73e-07	-0.995059	0.131	0.482	0.00590036	Uninfected Control	VAMP8
3.78e-07	-0.54506	0.279	0.652	0.00598003	Uninfected Control	TRIM22
3.79e-07	0.145897	0.066	0.253	0.00598451	Uninfected Control	BFAR
3.79e-07	-0.432985	0.262	0.628	0.00599312	Uninfected Control	TGOLN2
3.85e-07	-0.702834	0.098	0.411	0.00608559	Uninfected Control	DAP
3.85e-07	-0.682396	0.115	0.44	0.0060896	Uninfected Control	IRF5
3.87e-07	-0.336502	0.098	0.372	0.00611508	Uninfected Control	TNFRSF13B
3.88e-07	0.299494	0.361	0.58	0.00613476	Uninfected Control	ILF2
3.93e-07	-0.512507	0.082	0.381	0.00621517	Uninfected Control	STK10
3.94e-07	-0.736611	0.131	0.47	0.00622784	Uninfected Control	BRK1
3.96e-07	-0.319087	0.082	0.387	0.00625976	Uninfected Control	GPATCH8
4.06e-07	-0.424449	0.213	0.524	0.00641443	Uninfected Control	SNRPE
4.06e-07	0.828389	0.967	0.949	0.00641633	Uninfected Control	NFKBIA
4.07e-07	0.607682	0.902	0.985	0.00643299	Uninfected Control	MT-ND6
4.12e-07	-1.19979	0.016	0.256	0.00651583	Uninfected Control	DCTN2
4.14e-07	-1.13333	0.098	0.432	0.00654714	Uninfected Control	UQCRC1
4.17e-07	-1.07378	0.049	0.354	0.00658126	Uninfected Control	MTERF4
4.19e-07	-0.687525	0.18	0.539	0.00662024	Uninfected Control	RPN2
4.2e-07	-1.00676	0.033	0.324	0.00662952	Uninfected Control	MVP
4.26e-07	-0.961803	0.066	0.372	0.00673261	Uninfected Control	NUCB1
4.39e-07	0.572131	0.197	0.312	0.00693274	Uninfected Control	SNRPB2
4.41e-07	-0.890034	0.016	0.271	0.00696528	Uninfected Control	GEN1
4.52e-07	0.270756	0.082	0.253	0.0071472	Uninfected Control	AC245297.4
4.53e-07	-0.895468	0.082	0.402	0.00715483	Uninfected Control	PPA1
4.54e-07	-1.01883	0.066	0.351	0.00717795	Uninfected Control	PLSCR3
4.75e-07	-0.3175	0.033	0.283	0.00750497	Uninfected Control	LNPEP
4.81e-07	-0.134205	0.23	0.565	0.00759702	Uninfected Control	PLCG2
4.81e-07	0.540694	0.131	0.384	0.00760448	Uninfected Control	PFDN1
4.9e-07	-1.10724	0.098	0.414	0.00773914	Uninfected Control	WASHC4
4.92e-07	-0.109211	0.689	0.943	0.00778068	Uninfected Control	LTB
4.95e-07	-0.731512	0.033	0.321	0.00782586	Uninfected Control	SRGAP2
4.97e-07	-0.17844	0.148	0.414	0.00786004	Uninfected Control	AIP
5.01e-07	-0.712847	0.066	0.378	0.00791623	Uninfected Control	CCDC69
5.06e-07	-0.280032	0.082	0.333	0.00798869	Uninfected Control	BUB3
5.06e-07	-0.310237	0.164	0.458	0.00799555	Uninfected Control	IFI16
5.07e-07	-0.155714	0.066	0.286	0.00800382	Uninfected Control	NRDC
5.09e-07	-0.577962	0.049	0.315	0.00803673	Uninfected Control	MPC2
5.17e-07	-0.866206	0.016	0.283	0.00817016	Uninfected Control	RNPEPL1
5.19e-07	-0.870149	0.279	0.64	0.0082022	Uninfected Control	TCIRG1
5.27e-07	0.312881	0.197	0.44	0.00833027	Uninfected Control	TTC3
5.37e-07	-0.919743	0.164	0.521	0.00848698	Uninfected Control	FLNA
5.39e-07	-1.05798	0.066	0.375	0.0085224	Uninfected Control	SCARNA9
5.41e-07	-0.607278	0.066	0.378	0.00854416	Uninfected Control	SPTBN1
5.43e-07	-0.835726	0.115	0.438	0.00857357	Uninfected Control	KYNU
5.46e-07	-0.769888	0.148	0.497	0.00861991	Uninfected Control	STAG3L3
5.72e-07	0.934109	0.41	0.11	0.00904272	Uninfected Control	FTH1P2
5.72e-07	-0.164205	0.295	0.619	0.00904286	Uninfected Control	EIF3G
5.83e-07	0.332526	0.164	0.259	0.00920774	Uninfected Control	COPS9
5.87e-07	-0.453727	0.049	0.283	0.00928215	Uninfected Control	GPAA1
5.9e-07	-0.985153	0.033	0.315	0.00932594	Uninfected Control	TTC19
6.02e-07	0.668131	0.262	0.318	0.00950636	Uninfected Control	SS18L2
6.05e-07	0.27653	0.115	0.298	0.00955672	Uninfected Control	DNAJC4
6.08e-07	0.25631	0.279	0.533	0.0096012	Uninfected Control	PTP4A1
6.1e-07	0.103082	0.607	0.863	0.00964095	Uninfected Control	ATP5F1B
6.17e-07	-0.659916	0.148	0.497	0.00974795	Uninfected Control	CD164
6.19e-07	-0.550537	0.131	0.417	0.00978061	Uninfected Control	SEC11A
6.24e-07	0.575978	0.492	0.699	0.0098519	Uninfected Control	KLF2
6.46e-07	-0.834998	0.098	0.429	0.0102104	Uninfected Control	CD40
6.47e-07	0.269294	0.164	0.381	0.0102192	Uninfected Control	OFD1
6.63e-07	-0.392931	0.033	0.301	0.0104698	Uninfected Control	SMC6
6.65e-07	0.898123	0.246	0.354	0.010513	Uninfected Control	SNW1
6.66e-07	-0.857798	0.148	0.482	0.0105249	Uninfected Control	NDUFS7
6.77e-07	-0.842561	0.016	0.25	0.0106898	Uninfected Control	PPP2R3C
6.8e-07	0.252621	0.197	0.473	0.0107478	Uninfected Control	ARPP19
6.81e-07	-0.682096	0.016	0.28	0.0107528	Uninfected Control	LASP1
6.83e-07	0.733005	0.852	0.577	0.0107888	Uninfected Control	AL136454.1
6.88e-07	1.10764	0.459	0.414	0.0108664	Uninfected Control	LY9
7e-07	-0.580716	0.016	0.28	0.011065	Uninfected Control	SLC35E2B
7.11e-07	-0.606196	0.033	0.286	0.0112332	Uninfected Control	CPSF1
7.13e-07	-0.276042	0.066	0.324	0.011266	Uninfected Control	AP004609.3
7.18e-07	-0.421578	0.115	0.351	0.0113412	Uninfected Control	MRPL53
7.24e-07	-0.84938	0.033	0.315	0.0114349	Uninfected Control	PTBP3
7.3e-07	-0.156944	0.115	0.333	0.0115291	Uninfected Control	MRPS24
7.4e-07	-0.49816	0.23	0.586	0.0116951	Uninfected Control	ARHGAP4
7.52e-07	-0.394203	0.066	0.271	0.0118843	Uninfected Control	NDUFAB1
7.57e-07	0.100435	0.23	0.521	0.0119548	Uninfected Control	SUMO1
7.65e-07	0.643172	0.311	0.06	0.0120938	Uninfected Control	AC064799.1
7.71e-07	0.154297	0.115	0.286	0.0121892	Uninfected Control	DGUOK
7.72e-07	-0.598974	0.082	0.366	0.0122036	Uninfected Control	NUTF2
7.89e-07	-0.438444	0.066	0.31	0.0124662	Uninfected Control	FIBP
7.91e-07	-0.355606	0.115	0.438	0.0124922	Uninfected Control	AKNA
8.01e-07	-0.798317	0.082	0.378	0.0126572	Uninfected Control	PDCD6
8.02e-07	-0.910083	0.098	0.417	0.0126769	Uninfected Control	APEX1
8.04e-07	-0.175213	0.131	0.381	0.0127064	Uninfected Control	C12orf57
8.07e-07	0.291955	0.377	0.679	0.0127566	Uninfected Control	ARID4B
8.13e-07	-0.518314	0.082	0.345	0.0128425	Uninfected Control	LMAN2
8.18e-07	-0.660845	0.049	0.339	0.0129201	Uninfected Control	TTC14
8.27e-07	-1.12075	0.082	0.402	0.0130627	Uninfected Control	PRMT2
8.31e-07	-0.947455	0.049	0.342	0.0131283	Uninfected Control	DDAH2
8.47e-07	-1.25526	0.098	0.381	0.0133831	Uninfected Control	DOK3
8.62e-07	-1.03393	0.016	0.25	0.0136153	Uninfected Control	CANX
8.62e-07	-0.690681	0.066	0.336	0.0136215	Uninfected Control	SMIM7
8.63e-07	0.189101	0.262	0.446	0.0136387	Uninfected Control	REX1BD
8.74e-07	-0.131587	0.098	0.318	0.0138124	Uninfected Control	ST8SIA4
8.75e-07	-0.848905	0.066	0.36	0.0138229	Uninfected Control	MTHFD1
8.77e-07	-0.611958	0.049	0.345	0.0138587	Uninfected Control	KMT2D
8.8e-07	-0.691252	0.049	0.345	0.0139113	Uninfected Control	VPS13C
8.83e-07	-0.310952	0.049	0.25	0.0139453	Uninfected Control	C12orf75
8.83e-07	0.142904	0.246	0.488	0.0139458	Uninfected Control	BIRC3
8.85e-07	-0.385285	0.049	0.333	0.0139791	Uninfected Control	YLPM1
8.87e-07	-0.276412	0.049	0.271	0.0140113	Uninfected Control	NUBP2
8.87e-07	0.135607	0.148	0.333	0.0140175	Uninfected Control	NDUFB1
8.98e-07	0.27827	0.115	0.286	0.0141933	Uninfected Control	PAXX
9.09e-07	-1.09227	0.049	0.345	0.014367	Uninfected Control	ACAA1
9.14e-07	-0.407761	0.18	0.476	0.0144345	Uninfected Control	SPSB3
9.16e-07	0.254591	0.18	0.423	0.014476	Uninfected Control	MAP3K1
9.18e-07	-1.03833	0.131	0.438	0.0145034	Uninfected Control	CLINT1
9.25e-07	-1.16976	0.016	0.25	0.0146205	Uninfected Control	ADSL
9.3e-07	-0.176983	0.098	0.357	0.0146958	Uninfected Control	SERTAD2
9.34e-07	-0.172839	0.23	0.524	0.0147635	Uninfected Control	SLTM
9.37e-07	1.00739	0.23	0.357	0.014805	Uninfected Control	GCC2
9.46e-07	-0.137511	0.082	0.321	0.0149412	Uninfected Control	NDUFA7
9.54e-07	-0.37047	0.098	0.39	0.0150745	Uninfected Control	RAB24
9.55e-07	-0.123121	0.311	0.637	0.0150915	Uninfected Control	JCHAIN
9.68e-07	-0.347116	0.082	0.324	0.0152881	Uninfected Control	STOML2
9.73e-07	0.922012	0.541	0.202	0.0153739	Uninfected Control	SNHG9
9.86e-07	-0.261253	0.197	0.518	0.0155769	Uninfected Control	PARK7
9.88e-07	-0.838276	0.049	0.342	0.0156099	Uninfected Control	DCTN1
9.93e-07	-1.22992	0.115	0.443	0.0156929	Uninfected Control	HGS
1.01e-06	-0.742176	0.066	0.366	0.0159163	Uninfected Control	ZYX
1.02e-06	-0.864749	0.066	0.372	0.0160371	Uninfected Control	SUN2
1.04e-06	0.258749	0.082	0.253	0.0163804	Uninfected Control	RASSF2
1.04e-06	-0.575758	0.066	0.372	0.0164103	Uninfected Control	MCM5
1.04e-06	-0.621735	0.049	0.286	0.0164489	Uninfected Control	SPAG7
1.05e-06	0.322957	0.279	0.533	0.0165309	Uninfected Control	TMEM156
1.09e-06	-0.888032	0.049	0.333	0.0172451	Uninfected Control	DNAJC7
1.1e-06	0.763868	0.393	0.58	0.0173085	Uninfected Control	STK17A
1.1e-06	0.303378	0.262	0.509	0.0173905	Uninfected Control	NCF4
1.11e-06	2.23173	0.393	0.211	0.0175064	Uninfected Control	YWHAH
1.15e-06	-0.559665	0.148	0.485	0.018135	Uninfected Control	ZFC3H1
1.16e-06	0.232553	0.393	0.64	0.0183508	Uninfected Control	ANKRD12
1.17e-06	-0.944831	0.049	0.315	0.0184524	Uninfected Control	PDCD5
1.21e-06	0.571892	0.459	0.601	0.0191005	Uninfected Control	SUMO3
1.21e-06	-0.342994	0.656	0.923	0.019146	Uninfected Control	PTPRC
1.21e-06	0.801062	0.656	0.357	0.0191917	Uninfected Control	RPS7P1
1.22e-06	0.460699	0.23	0.458	0.0193414	Uninfected Control	RESF1
1.24e-06	-0.795982	0.066	0.369	0.0196229	Uninfected Control	RNASEH2C
1.25e-06	-1.08137	0.131	0.455	0.0197186	Uninfected Control	SF3A1
1.25e-06	0.175745	0.246	0.565	0.0197347	Uninfected Control	PDE4D
1.25e-06	-0.104812	0.131	0.366	0.0197448	Uninfected Control	HADHB
1.27e-06	0.24418	0.213	0.452	0.0200179	Uninfected Control	RELB
1.28e-06	-0.211647	0.066	0.286	0.0202058	Uninfected Control	MPG
1.28e-06	0.370203	0.279	0.455	0.0202528	Uninfected Control	NOL7
1.28e-06	0.244345	0.115	0.363	0.0202752	Uninfected Control	DR1
1.29e-06	-0.27263	0.049	0.253	0.0203302	Uninfected Control	ANAPC15
1.3e-06	-0.417904	0.098	0.372	0.0205833	Uninfected Control	ZBTB1
1.31e-06	-1.1851	0.016	0.271	0.0207247	Uninfected Control	NOSIP
1.32e-06	0.16972	0.475	0.202	0.0208746	Uninfected Control	AC010468.1
1.37e-06	0.100388	0.525	0.801	0.0217072	Uninfected Control	GNAS
1.38e-06	0.481452	0.787	0.958	0.0217623	Uninfected Control	ZFP36L1
1.39e-06	0.580105	0.328	0.497	0.0219416	Uninfected Control	ARF6
1.41e-06	0.312448	0.18	0.366	0.0223304	Uninfected Control	RNF149
1.42e-06	0.314542	0.869	0.952	0.0224888	Uninfected Control	AC008038.1
1.43e-06	-0.430463	0.098	0.369	0.0225539	Uninfected Control	MAP2K3
1.44e-06	0.54521	0.279	0.429	0.0227295	Uninfected Control	NGDN
1.44e-06	0.209282	0.246	0.518	0.0227352	Uninfected Control	TMEM59
1.45e-06	-0.15729	0.246	0.56	0.0228598	Uninfected Control	FUS
1.5e-06	0.202379	0.869	0.991	0.0236897	Uninfected Control	DUSP1
1.51e-06	0.529806	0.115	0.28	0.0238772	Uninfected Control	ATP1B3
1.51e-06	-0.756175	0.098	0.405	0.0238984	Uninfected Control	CDCA7L
1.55e-06	0.860014	0.279	0.432	0.0245355	Uninfected Control	PSMA4
1.59e-06	-0.719465	0.082	0.384	0.0251162	Uninfected Control	ACO2
1.61e-06	-0.553632	0.164	0.491	0.0254039	Uninfected Control	SNX5
1.61e-06	0.158521	0.885	1	0.0254108	Uninfected Control	CD79A
1.65e-06	-0.91509	0.049	0.336	0.0260891	Uninfected Control	DUX4L50
1.67e-06	-0.844092	0.164	0.497	0.0263195	Uninfected Control	ECH1
1.68e-06	-1.04462	0.049	0.336	0.0265141	Uninfected Control	DPF2
1.7e-06	-1.13341	0.016	0.268	0.0269157	Uninfected Control	H2BC12
1.72e-06	0.51127	0.246	0.405	0.0272201	Uninfected Control	USP16
1.73e-06	-0.270038	0.213	0.524	0.0273367	Uninfected Control	SRPK2
1.75e-06	-0.97452	0.016	0.25	0.027622	Uninfected Control	CLTA
1.77e-06	-0.108464	1	1	0.0280164	Uninfected Control	MT-RNR2
1.77e-06	-0.344898	0.164	0.479	0.0280362	Uninfected Control	NDUFV1
1.83e-06	-0.648982	0.18	0.524	0.0289669	Uninfected Control	BCL10
1.85e-06	-0.890164	0.049	0.321	0.029233	Uninfected Control	ATG13
1.89e-06	0.312408	0.197	0.414	0.0298205	Uninfected Control	MRPL9
1.91e-06	-1.00723	0.098	0.408	0.0301931	Uninfected Control	KLF12
1.96e-06	0.351188	0.115	0.259	0.0308993	Uninfected Control	TMEM248
1.98e-06	1.19974	0.393	0.402	0.0312475	Uninfected Control	RGS2
1.98e-06	0.43028	0.23	0.455	0.03135	Uninfected Control	NIPBL
1.99e-06	-0.843417	0.066	0.36	0.0313768	Uninfected Control	ABTB1
2.01e-06	0.539509	0.934	0.988	0.0317021	Uninfected Control	RPL36A
2.14e-06	-0.312677	0.279	0.601	0.0338182	Uninfected Control	ZNF292
2.15e-06	-0.230285	0.115	0.372	0.0339923	Uninfected Control	CHURC1
2.18e-06	-1.00147	0.082	0.387	0.0345061	Uninfected Control	SCAMP2
2.19e-06	-0.522233	0.164	0.473	0.0346623	Uninfected Control	TMBIM4
2.2e-06	0.624347	0.689	0.506	0.0348188	Uninfected Control	HNRNPA1P7
2.22e-06	-0.480627	0.066	0.36	0.0351326	Uninfected Control	REST
2.24e-06	-0.547929	0.049	0.315	0.0353451	Uninfected Control	IMPDH2
2.24e-06	-0.853723	0.082	0.387	0.0353716	Uninfected Control	NECAP2
2.25e-06	-0.724795	0.23	0.577	0.0355452	Uninfected Control	WDFY4
2.25e-06	-0.161788	0.426	0.729	0.0356086	Uninfected Control	HIF1A
2.27e-06	-0.497538	0.131	0.42	0.0359004	Uninfected Control	KAT7
2.28e-06	-0.26085	0.098	0.366	0.0359837	Uninfected Control	DENND1C
2.31e-06	0.111573	0.459	0.744	0.0364249	Uninfected Control	CSDE1
2.32e-06	-0.444834	0.115	0.399	0.0367342	Uninfected Control	MFNG
2.33e-06	0.112747	0.098	0.286	0.0368557	Uninfected Control	ATP1A1
2.4e-06	-0.62688	0.033	0.262	0.0379164	Uninfected Control	SPIDR
2.41e-06	-0.377123	0.066	0.301	0.0380372	Uninfected Control	RPS6KB2
2.43e-06	0.42382	0.967	0.997	0.0383395	Uninfected Control	RPS12
2.44e-06	-0.300398	0.131	0.39	0.0385474	Uninfected Control	TCF3
2.46e-06	-0.286389	0.131	0.399	0.0388629	Uninfected Control	RNF167
2.48e-06	-0.393731	0.033	0.256	0.039219	Uninfected Control	CLNS1A
2.56e-06	-0.364125	0.082	0.33	0.0404461	Uninfected Control	RMC1
2.57e-06	0.77734	0.443	0.539	0.040571	Uninfected Control	PCIF1
2.58e-06	-0.515395	0.049	0.324	0.0407275	Uninfected Control	UBA7
2.6e-06	-1.1025	0.033	0.292	0.0410885	Uninfected Control	NSD1
2.62e-06	-0.528098	0.23	0.562	0.041444	Uninfected Control	ARPC5L
2.63e-06	-0.302384	0.361	0.679	0.0414863	Uninfected Control	GUK1
2.63e-06	-0.789069	0.033	0.268	0.0416055	Uninfected Control	NRROS
2.66e-06	0.989925	0.295	0.378	0.0419796	Uninfected Control	HNRNPD
2.71e-06	-0.432019	0.148	0.438	0.0427512	Uninfected Control	CSNK1G3
2.71e-06	-0.793555	0.213	0.551	0.0427944	Uninfected Control	PSMB3
2.73e-06	-0.689723	0.082	0.378	0.0431042	Uninfected Control	MRPL52
2.75e-06	0.14024	0.377	0.628	0.0435273	Uninfected Control	SNRPG
2.77e-06	1.42492	0.361	0.137	0.04382	Uninfected Control	CHPT1
2.85e-06	-0.530135	0.213	0.554	0.0450588	Uninfected Control	COX5A
2.89e-06	-0.325257	0.098	0.408	0.0456833	Uninfected Control	DAPP1
2.94e-06	-0.482336	0.049	0.301	0.0464159	Uninfected Control	POLR3E
2.98e-06	-0.419697	0.082	0.336	0.047075	Uninfected Control	BTK
2.98e-06	-0.804842	0.41	0.702	0.0471494	Uninfected Control	SET
3.09e-06	-0.276019	0.082	0.327	0.0487543	Uninfected Control	KMT2A
3.16e-06	-0.202444	0.197	0.494	0.0499034	Uninfected Control	PPP4C
3.24e-06	-0.412052	0.148	0.435	0.0511269	Uninfected Control	AKIRIN1
3.25e-06	0.416052	0.934	0.967	0.0513572	Uninfected Control	RPS3AP6
3.26e-06	-0.951996	0.082	0.375	0.0514771	Uninfected Control	DEF8
3.26e-06	0.713586	0.82	0.985	0.0515816	Uninfected Control	HLA-DRB5
3.29e-06	0.294463	0.852	0.973	0.0519983	Uninfected Control	SLC25A6
3.33e-06	-1.07642	0.23	0.565	0.052664	Uninfected Control	TNFAIP3
3.56e-06	-0.732293	0.098	0.393	0.056209	Uninfected Control	NEK6
3.63e-06	-0.608914	0.049	0.289	0.0573754	Uninfected Control	ATXN10
3.68e-06	-0.528745	0.131	0.423	0.0582172	Uninfected Control	TARDBP
3.72e-06	-0.803421	0.115	0.429	0.0587561	Uninfected Control	UTRN
3.72e-06	-0.189411	0.164	0.491	0.058842	Uninfected Control	AFF4
3.8e-06	-1.05344	0.016	0.253	0.0600268	Uninfected Control	NAPRT
3.85e-06	0.491772	0.918	0.991	0.0609041	Uninfected Control	HNRNPA1
3.87e-06	-0.968056	0.016	0.25	0.0611484	Uninfected Control	TP53I11
3.87e-06	-0.370779	0.115	0.375	0.0611753	Uninfected Control	DENR
3.88e-06	-0.211074	0.098	0.312	0.0613283	Uninfected Control	TNIP2
3.89e-06	-0.354617	0.082	0.315	0.0613967	Uninfected Control	CALHM6
4.04e-06	-1.04198	0.016	0.25	0.0637929	Uninfected Control	PHPT1
4.15e-06	0.13055	0.066	0.301	0.0655274	Uninfected Control	CHTOP
4.16e-06	-0.39639	0.23	0.53	0.0657726	Uninfected Control	PTBP1
4.17e-06	-0.675703	0.066	0.327	0.0658613	Uninfected Control	CXXC1
4.21e-06	-0.874589	0.18	0.512	0.0665847	Uninfected Control	GOLPH3
4.22e-06	0.304008	0.098	0.312	0.066679	Uninfected Control	DBF4
4.23e-06	-0.852219	0.016	0.253	0.0668304	Uninfected Control	IRF7
4.24e-06	-0.634624	0.115	0.426	0.0669141	Uninfected Control	AC011939.1
4.24e-06	-0.971724	0.066	0.351	0.0669643	Uninfected Control	UCKL1
4.3e-06	-0.222545	0.049	0.25	0.0680189	Uninfected Control	EED
4.31e-06	-0.711719	0.066	0.351	0.0680719	Uninfected Control	PPP4R3B
4.32e-06	-0.208852	0.23	0.518	0.068281	Uninfected Control	RSRC2
4.35e-06	-0.263312	0.066	0.327	0.068773	Uninfected Control	PCF11
4.38e-06	0.151109	0.131	0.31	0.0691806	Uninfected Control	KLC1
4.48e-06	0.206927	0.344	0.158	0.0707142	Uninfected Control	AC016739.1
4.48e-06	0.223451	0.869	0.994	0.0708448	Uninfected Control	TPT1
4.54e-06	0.245777	0.164	0.333	0.0717716	Uninfected Control	ZCRB1
4.64e-06	0.352368	0.967	1	0.0732397	Uninfected Control	RPL13
4.8e-06	-0.365259	0.246	0.571	0.0758705	Uninfected Control	TOMM6
4.8e-06	0.461311	0.164	0.283	0.0758824	Uninfected Control	DNAJB1
4.89e-06	0.230274	0.115	0.312	0.0771969	Uninfected Control	PSENEN
4.91e-06	0.273059	0.459	0.699	0.0775249	Uninfected Control	SASH3
4.92e-06	-1.11007	0.033	0.289	0.0777976	Uninfected Control	CHTF8
5.01e-06	0.168223	0.082	0.277	0.0791406	Uninfected Control	OGDH
5.02e-06	0.336616	0.246	0.381	0.0793136	Uninfected Control	RNF7
5.07e-06	0.364503	0.361	0.536	0.0801779	Uninfected Control	ATP6V0B
5.09e-06	0.484204	0.197	0.336	0.0804321	Uninfected Control	MARCKSL1
5.1e-06	0.514656	0.23	0.28	0.0806316	Uninfected Control	COX17
5.1e-06	0.23612	0.115	0.324	0.0806331	Uninfected Control	YKT6
5.12e-06	-0.231953	0.18	0.44	0.0808919	Uninfected Control	PSMD13
5.25e-06	-0.820856	0.082	0.366	0.0829458	Uninfected Control	CLASRP
5.28e-06	0.366035	0.492	0.702	0.0834289	Uninfected Control	SCAND1
5.32e-06	-0.559891	0.082	0.372	0.0840965	Uninfected Control	VASP
5.34e-06	-0.827195	0.164	0.488	0.0843996	Uninfected Control	C19orf53
5.37e-06	0.727951	0.492	0.485	0.0847826	Uninfected Control	NR4A2
5.37e-06	-0.416591	0.098	0.369	0.0848549	Uninfected Control	VHL
5.39e-06	-0.744639	0.148	0.467	0.0851002	Uninfected Control	OGT
5.42e-06	-0.103401	0.18	0.44	0.0856056	Uninfected Control	AIMP1
5.42e-06	-0.220869	0.131	0.375	0.0856327	Uninfected Control	CELF1
5.43e-06	0.288622	0.213	0.417	0.0858006	Uninfected Control	BECN1
5.54e-06	0.853743	0.361	0.461	0.0875098	Uninfected Control	OSER1
5.59e-06	-0.64178	0.049	0.318	0.0882831	Uninfected Control	QRSL1
5.59e-06	0.381508	0.361	0.565	0.0883348	Uninfected Control	TAF7
5.59e-06	0.267486	0.344	0.557	0.0883668	Uninfected Control	SF3B5
5.64e-06	-0.622553	0.311	0.649	0.0891034	Uninfected Control	SEPTIN7
5.66e-06	-0.730955	0.098	0.393	0.0894058	Uninfected Control	BACH1
5.71e-06	0.5032	0.18	0.363	0.0902432	Uninfected Control	CACYBP
5.76e-06	-0.885047	0.033	0.286	0.0910044	Uninfected Control	EIF2AK2
5.8e-06	0.191597	0.131	0.307	0.0916591	Uninfected Control	ELOVL1
5.81e-06	0.208906	0.23	0.44	0.0917612	Uninfected Control	MRPS21
5.83e-06	0.143426	0.295	0.562	0.0920801	Uninfected Control	OTUB1
5.84e-06	0.656048	0.311	0.42	0.0922685	Uninfected Control	CMTM7
5.85e-06	0.354069	0.951	1	0.0923937	Uninfected Control	RPL3
5.85e-06	-0.268054	0.098	0.363	0.0924682	Uninfected Control	KAT6A
5.88e-06	-0.135659	0.426	0.714	0.0928912	Uninfected Control	UBL5
5.89e-06	0.55613	0.377	0.128	0.0930418	Uninfected Control	HNRNPCP2
5.9e-06	0.427793	0.18	0.292	0.0932309	Uninfected Control	SRSF4
5.94e-06	-0.146781	0.279	0.562	0.0938712	Uninfected Control	MAP3K8
5.96e-06	0.659527	0.197	0.31	0.0941645	Uninfected Control	C1orf43
6.03e-06	-0.700385	0.033	0.265	0.0952139	Uninfected Control	RSAD1
6.07e-06	-0.22356	0.115	0.369	0.095871	Uninfected Control	COX7A2L
6.13e-06	0.938487	0.508	0.545	0.0968868	Uninfected Control	HMGB1P6
6.15e-06	-0.593998	0.049	0.268	0.0972255	Uninfected Control	AMZ2
6.25e-06	-0.826087	0.066	0.33	0.0987542	Uninfected Control	SDHB
6.33e-06	1.11391	0.164	0.25	0.100042	Uninfected Control	ARF4
6.38e-06	-0.474944	0.066	0.304	0.100769	Uninfected Control	SH2B3
6.44e-06	-0.454182	0.164	0.485	0.101683	Uninfected Control	RHBDF2
6.58e-06	-0.699989	0.311	0.497	0.103953	Uninfected Control	AC006064.4
6.61e-06	-0.432304	0.082	0.324	0.104492	Uninfected Control	NUAK2
6.65e-06	-0.814375	0.262	0.595	0.105112	Uninfected Control	PPP1R2
6.67e-06	-0.772076	0.049	0.31	0.105421	Uninfected Control	RSU1
6.67e-06	0.543412	0.23	0.31	0.105464	Uninfected Control	PSMD2
6.68e-06	0.106925	0.148	0.363	0.105496	Uninfected Control	SCAMP3
6.69e-06	-0.824282	0.066	0.342	0.105729	Uninfected Control	GRN
6.69e-06	-0.165121	0.098	0.315	0.105743	Uninfected Control	GGT1.1
6.74e-06	0.164833	0.377	0.613	0.106428	Uninfected Control	SRSF6
6.84e-06	-0.334463	0.213	0.512	0.108079	Uninfected Control	SSB
6.87e-06	0.63688	0.344	0.449	0.108527	Uninfected Control	FBXO7
7.01e-06	-0.952793	0.033	0.274	0.110796	Uninfected Control	PPP1R7
7.03e-06	-0.45534	0.049	0.298	0.111099	Uninfected Control	PIEZO1
7.03e-06	-0.38322	0.115	0.393	0.11113	Uninfected Control	RSF1
7.03e-06	-0.240215	0.098	0.298	0.111142	Uninfected Control	MRPS6
7.05e-06	-0.794675	0.098	0.381	0.11138	Uninfected Control	MMADHC
7.16e-06	-0.732892	0.098	0.387	0.113089	Uninfected Control	CASP4
7.18e-06	-0.357915	0.131	0.435	0.113407	Uninfected Control	RASGRP3
7.27e-06	-0.191119	0.115	0.348	0.114919	Uninfected Control	DDX46
7.3e-06	0.179329	0.459	0.717	0.115398	Uninfected Control	SRSF3
7.34e-06	0.400591	0.918	0.994	0.115957	Uninfected Control	RPS17
7.41e-06	-0.818899	0.049	0.298	0.117151	Uninfected Control	RBM12
7.59e-06	0.175068	0.197	0.432	0.119859	Uninfected Control	KRR1
7.59e-06	-0.311619	0.311	0.64	0.119957	Uninfected Control	HNRNPM
7.63e-06	-0.143758	0.279	0.565	0.120594	Uninfected Control	ZFAND6
7.64e-06	-0.607619	0.049	0.277	0.12068	Uninfected Control	METTL17
7.66e-06	-0.491296	0.082	0.342	0.121034	Uninfected Control	MYD88
7.66e-06	-0.948249	0.066	0.327	0.121102	Uninfected Control	DENND4B
7.79e-06	-0.767703	0.033	0.268	0.123053	Uninfected Control	AP2B1
7.84e-06	-0.210286	0.131	0.393	0.123944	Uninfected Control	RNF138
7.89e-06	-0.394489	0.148	0.426	0.124624	Uninfected Control	NUP88
8.06e-06	-0.841306	0.098	0.39	0.127415	Uninfected Control	COPS6
8.07e-06	0.237969	0.902	0.997	0.127581	Uninfected Control	RPL10A
8.38e-06	0.490052	0.279	0.458	0.13245	Uninfected Control	TAF1D
8.43e-06	-1.06286	0.033	0.277	0.133151	Uninfected Control	TEX264
8.59e-06	0.518479	0.41	0.565	0.135761	Uninfected Control	IDI1
8.62e-06	-0.710613	0.066	0.339	0.136273	Uninfected Control	ASH1L
8.65e-06	-0.16005	0.131	0.42	0.136595	Uninfected Control	AP1B1
8.7e-06	-0.354488	0.115	0.333	0.137535	Uninfected Control	RANBP1
8.81e-06	0.337768	0.197	0.42	0.139141	Uninfected Control	DNAJA1
8.89e-06	-0.233666	0.164	0.411	0.140526	Uninfected Control	ATP5MF
9.18e-06	-0.298133	0.066	0.315	0.145119	Uninfected Control	GRK3
9.25e-06	0.540522	0.246	0.286	0.146093	Uninfected Control	RNF114
9.43e-06	0.369873	0.967	0.994	0.148923	Uninfected Control	RPS11
9.62e-06	-0.624308	0.049	0.304	0.152022	Uninfected Control	ERP44
9.65e-06	-0.341115	0.049	0.277	0.152463	Uninfected Control	PDAP1
9.66e-06	-0.194885	0.082	0.277	0.152565	Uninfected Control	PMS2P1
9.7e-06	-0.833574	0.098	0.39	0.153281	Uninfected Control	FERMT3
9.72e-06	-0.747292	0.066	0.336	0.1535	Uninfected Control	MICAL1
9.78e-06	-0.648442	0.049	0.307	0.154521	Uninfected Control	GTF2I
9.86e-06	-0.665177	0.049	0.298	0.155825	Uninfected Control	UPF3A
9.95e-06	0.300102	0.131	0.295	0.157181	Uninfected Control	TUBB4B
1e-05	-0.609743	0.049	0.304	0.158576	Uninfected Control	SLC25A1
1.01e-05	-0.901602	0.049	0.301	0.159948	Uninfected Control	CTPS1
1.01e-05	-0.14267	0.164	0.438	0.160008	Uninfected Control	HELZ
1.02e-05	-0.391008	0.082	0.307	0.16097	Uninfected Control	IMPDH1
1.02e-05	-0.645031	0.066	0.312	0.161235	Uninfected Control	HSD17B10
1.03e-05	-0.159155	0.115	0.375	0.16198	Uninfected Control	SHMT2
1.03e-05	-0.569761	0.098	0.36	0.162665	Uninfected Control	GARS1
1.03e-05	0.552418	0.098	0.268	0.163302	Uninfected Control	MYO1F
1.04e-05	0.228338	0.295	0.065	0.163885	Uninfected Control	EIF4A1P10
1.06e-05	0.249756	0.787	0.935	0.166717	Uninfected Control	JUNB
1.06e-05	-0.778396	0.033	0.265	0.166731	Uninfected Control	NOTCH2NLB
1.07e-05	-0.253722	0.049	0.274	0.169241	Uninfected Control	SLC35A4
1.08e-05	-0.734657	0.082	0.357	0.170996	Uninfected Control	SPI1
1.08e-05	-0.235479	0.115	0.363	0.171085	Uninfected Control	SDF4
1.08e-05	-0.515846	0.426	0.738	0.171282	Uninfected Control	ILF3
1.1e-05	-0.498456	0.098	0.357	0.173393	Uninfected Control	RPS19BP1
1.11e-05	-0.378304	0.098	0.345	0.175364	Uninfected Control	POLR2L
1.13e-05	0.812514	0.295	0.348	0.178152	Uninfected Control	KTN1
1.13e-05	-0.165917	0.115	0.321	0.178336	Uninfected Control	BANF1
1.14e-05	-0.772161	0.066	0.336	0.180331	Uninfected Control	RAB11FIP1
1.15e-05	-0.308341	0.082	0.31	0.182451	Uninfected Control	PTRHD1
1.17e-05	0.386509	0.443	0.634	0.184153	Uninfected Control	UBE2D2
1.17e-05	0.11747	0.131	0.363	0.184728	Uninfected Control	SF3B4
1.17e-05	-0.773097	0.262	0.589	0.184796	Uninfected Control	RNF4
1.17e-05	-0.337838	0.164	0.467	0.185055	Uninfected Control	BIRC6
1.19e-05	-0.39416	0.131	0.414	0.18738	Uninfected Control	XRN2
1.2e-05	-0.153914	0.148	0.438	0.189167	Uninfected Control	CHD9
1.2e-05	-0.699604	0.098	0.384	0.190102	Uninfected Control	HSPA4
1.2e-05	-0.735318	0.033	0.274	0.190249	Uninfected Control	NEDD9
1.22e-05	-0.721952	0.049	0.307	0.192794	Uninfected Control	CYB5R4
1.23e-05	0.246001	0.311	0.464	0.194341	Uninfected Control	GNG7
1.23e-05	-0.971587	0.033	0.262	0.194475	Uninfected Control	DIDO1
1.23e-05	-0.971904	0.131	0.414	0.195112	Uninfected Control	ABHD14B
1.26e-05	0.153333	0.098	0.268	0.198694	Uninfected Control	RPA3
1.26e-05	0.324801	0.246	0.411	0.199195	Uninfected Control	AKIRIN2
1.28e-05	-0.66107	0.082	0.351	0.202016	Uninfected Control	DMXL1
1.32e-05	0.231449	0.869	0.991	0.208816	Uninfected Control	HLA-DPB1
1.33e-05	0.516367	0.246	0.336	0.209475	Uninfected Control	RABGGTB
1.33e-05	0.45077	0.344	0.571	0.209818	Uninfected Control	VAPA
1.34e-05	-0.834668	0.033	0.268	0.211374	Uninfected Control	ALDH9A1
1.34e-05	-0.455682	0.033	0.268	0.212203	Uninfected Control	KLHL6
1.35e-05	-0.35867	0.066	0.318	0.212755	Uninfected Control	STIM2
1.35e-05	-0.325424	0.115	0.393	0.21374	Uninfected Control	RHOT2
1.36e-05	-1.01196	0.033	0.256	0.214683	Uninfected Control	CAPNS1
1.36e-05	-0.880746	0.066	0.298	0.21483	Uninfected Control	GGA1
1.36e-05	0.144429	0.164	0.348	0.21505	Uninfected Control	NRBP1
1.37e-05	-0.902147	0.082	0.36	0.215986	Uninfected Control	SGSM3
1.39e-05	-0.336981	0.164	0.432	0.220274	Uninfected Control	CNOT8
1.41e-05	0.428743	0.18	0.33	0.223559	Uninfected Control	CHMP2B
1.45e-05	-0.549134	0.066	0.327	0.228343	Uninfected Control	LYST
1.46e-05	0.247122	0.066	0.25	0.231114	Uninfected Control	UGCG
1.46e-05	-0.386462	0.098	0.348	0.231407	Uninfected Control	AC068547.1
1.48e-05	-0.901745	0.033	0.268	0.233845	Uninfected Control	SMARCA2
1.48e-05	-0.582648	0.131	0.405	0.234409	Uninfected Control	AURKAIP1
1.48e-05	0.421618	0.164	0.259	0.234622	Uninfected Control	IER5
1.49e-05	0.104688	0.066	0.265	0.235828	Uninfected Control	GRHPR
1.5e-05	-0.198932	0.066	0.253	0.23628	Uninfected Control	RPAIN
1.51e-05	-0.70742	0.033	0.253	0.239177	Uninfected Control	PNKP
1.52e-05	-0.29411	0.049	0.28	0.240321	Uninfected Control	BTN3A1
1.53e-05	-0.444676	0.049	0.295	0.242515	Uninfected Control	CYBB
1.54e-05	-0.410532	0.246	0.56	0.24311	Uninfected Control	CHD7
1.55e-05	-0.353027	0.115	0.357	0.244764	Uninfected Control	SEPTIN2
1.57e-05	-0.12478	0.246	0.497	0.2483	Uninfected Control	PDIA3
1.57e-05	-0.210173	0.066	0.307	0.248775	Uninfected Control	RILPL2
1.6e-05	-0.161852	0.262	0.53	0.252088	Uninfected Control	PNRC2
1.6e-05	-0.192828	0.082	0.283	0.252158	Uninfected Control	UTP18
1.6e-05	-0.132232	0.279	0.571	0.253457	Uninfected Control	CDC42SE1
1.62e-05	-0.845385	0.098	0.378	0.255759	Uninfected Control	PVT1
1.63e-05	-0.127988	0.148	0.411	0.256801	Uninfected Control	SNX29
1.64e-05	-0.314272	0.098	0.36	0.258735	Uninfected Control	CCT3
1.68e-05	0.450809	0.475	0.685	0.265855	Uninfected Control	IRF1
1.68e-05	-0.442403	0.066	0.307	0.265971	Uninfected Control	AC034193.1
1.7e-05	0.500657	0.738	0.875	0.268813	Uninfected Control	NOP53
1.71e-05	-0.525791	0.049	0.301	0.270475	Uninfected Control	NSUN5P2
1.71e-05	0.267645	0.393	0.604	0.270945	Uninfected Control	PWP1
1.72e-05	-0.380037	0.049	0.256	0.270973	Uninfected Control	GLRX3
1.73e-05	0.896398	0.295	0.324	0.273961	Uninfected Control	MRPL55
1.73e-05	0.115701	0.098	0.253	0.274034	Uninfected Control	MRPL28
1.74e-05	0.352796	0.18	0.307	0.274491	Uninfected Control	FAM174C
1.74e-05	-0.152784	0.049	0.25	0.275534	Uninfected Control	FRYL
1.75e-05	0.484426	0.541	0.688	0.275716	Uninfected Control	EWSR1
1.75e-05	0.125134	0.246	0.455	0.276016	Uninfected Control	MAPRE1
1.77e-05	-0.278296	0.098	0.348	0.28013	Uninfected Control	SP3
1.78e-05	0.362671	0.131	0.28	0.2812	Uninfected Control	NECAP1
1.78e-05	0.601401	0.885	0.667	0.281504	Uninfected Control	RPS27AP16
1.79e-05	-0.655673	0.049	0.301	0.283303	Uninfected Control	IL27RA
1.81e-05	0.387475	0.262	0.432	0.285611	Uninfected Control	PCNP
1.82e-05	-0.304571	0.18	0.464	0.288335	Uninfected Control	UBE2G1
1.84e-05	-0.436017	0.148	0.408	0.291161	Uninfected Control	PPP1CC
1.85e-05	0.476456	0.492	0.631	0.292447	Uninfected Control	NDUFA13
1.85e-05	-0.678371	0.082	0.336	0.29282	Uninfected Control	CRIP2
1.86e-05	-0.140867	0.23	0.533	0.293378	Uninfected Control	GPI
1.88e-05	-0.657256	0.098	0.375	0.296564	Uninfected Control	CMPK1
1.88e-05	-0.67599	0.049	0.28	0.297296	Uninfected Control	NAXE
1.89e-05	0.403052	0.262	0.414	0.298145	Uninfected Control	SNHG16
1.9e-05	-0.932005	0.098	0.375	0.300892	Uninfected Control	SMARCC2
1.92e-05	-0.738116	0.033	0.268	0.304055	Uninfected Control	TRIB2
1.92e-05	-0.400219	0.066	0.283	0.304107	Uninfected Control	TMEM109
1.93e-05	-0.648568	0.115	0.396	0.305068	Uninfected Control	RB1
1.93e-05	-0.263064	0.082	0.312	0.305099	Uninfected Control	CNST
1.95e-05	-0.199884	0.098	0.301	0.308008	Uninfected Control	GRAMD1C
1.96e-05	-0.189772	0.148	0.423	0.309292	Uninfected Control	PAK2
1.97e-05	0.835439	0.393	0.423	0.311803	Uninfected Control	WBP11
2.01e-05	-0.324689	0.098	0.345	0.318127	Uninfected Control	CCDC32
2.03e-05	-0.43088	0.18	0.467	0.32071	Uninfected Control	TPR
2.03e-05	-0.621434	0.066	0.327	0.320847	Uninfected Control	PRRC2B
2.04e-05	-0.398693	0.098	0.366	0.321805	Uninfected Control	PSMB8-AS1
2.06e-05	0.500668	0.492	0.667	0.325365	Uninfected Control	SRSF2
2.14e-05	-0.562389	0.049	0.298	0.337554	Uninfected Control	ARHGEF6
2.19e-05	0.195907	0.197	0.345	0.346616	Uninfected Control	PAN3
2.21e-05	-0.736705	0.311	0.616	0.349024	Uninfected Control	BZW1
2.21e-05	-0.182905	0.115	0.301	0.349439	Uninfected Control	NDUFA12
2.21e-05	-0.460172	0.082	0.312	0.349492	Uninfected Control	TYK2
2.21e-05	-0.891032	0.066	0.324	0.349891	Uninfected Control	SCFD1
2.22e-05	-0.11381	0.115	0.312	0.350443	Uninfected Control	CCT5
2.29e-05	-0.739093	0.082	0.336	0.361139	Uninfected Control	TMEM134
2.3e-05	-0.887933	0.115	0.351	0.362636	Uninfected Control	ATXN2L
2.31e-05	0.179785	0.082	0.283	0.365139	Uninfected Control	NUB1
2.33e-05	-0.571103	0.115	0.393	0.36815	Uninfected Control	LSM4
2.36e-05	-0.282175	0.098	0.295	0.373511	Uninfected Control	CHMP1A
2.38e-05	-0.492233	0.033	0.265	0.375897	Uninfected Control	CCDC6
2.41e-05	-0.921355	0.049	0.295	0.380275	Uninfected Control	IL4R
2.43e-05	-0.803606	0.148	0.443	0.384558	Uninfected Control	ITGB1
2.44e-05	-0.380144	0.23	0.521	0.385275	Uninfected Control	DPP7
2.48e-05	0.514624	0.984	1	0.391407	Uninfected Control	HLA-DRA
2.48e-05	-0.152313	0.033	0.262	0.392535	Uninfected Control	AC007192.1
2.51e-05	-0.322787	0.082	0.286	0.396437	Uninfected Control	IGLC1
2.51e-05	-0.765106	0.049	0.286	0.396784	Uninfected Control	POLR2F
2.52e-05	-0.396637	0.066	0.283	0.397948	Uninfected Control	PRPF31
2.54e-05	-0.225897	0.082	0.31	0.401418	Uninfected Control	THOC2
2.55e-05	0.156544	0.098	0.348	0.402799	Uninfected Control	TGFBR2
2.55e-05	-1.05545	0.082	0.348	0.403482	Uninfected Control	SRP19
2.56e-05	-0.592296	0.066	0.315	0.404827	Uninfected Control	ARHGEF18
2.57e-05	0.154606	0.213	0.408	0.405712	Uninfected Control	SEC24B
2.59e-05	0.300886	0.131	0.262	0.408903	Uninfected Control	NDUFC1
2.62e-05	0.195189	0.885	0.991	0.413962	Uninfected Control	RPS8
2.64e-05	-0.607096	0.082	0.342	0.417899	Uninfected Control	SMAGP
2.67e-05	-0.713222	0.066	0.318	0.421844	Uninfected Control	EPS15L1
2.69e-05	-0.228665	0.164	0.435	0.424523	Uninfected Control	PRMT1
2.7e-05	-0.811278	0.066	0.321	0.427064	Uninfected Control	ENTPD1
2.74e-05	-0.212222	0.41	0.551	0.432712	Uninfected Control	RPS3AP5
2.76e-05	-0.449546	0.049	0.289	0.436546	Uninfected Control	SMARCA4
2.83e-05	0.26081	0.246	0.44	0.446542	Uninfected Control	PSMB6
2.86e-05	-0.450183	0.066	0.298	0.451944	Uninfected Control	PSMA5
2.9e-05	-0.366279	0.082	0.307	0.457521	Uninfected Control	MAT2B
2.94e-05	-0.52079	0.115	0.39	0.464812	Uninfected Control	NDE1
2.95e-05	-0.448091	0.098	0.366	0.46532	Uninfected Control	ARID1A
2.96e-05	-0.78415	0.049	0.277	0.467101	Uninfected Control	VAMP1
2.98e-05	-0.428502	0.148	0.432	0.470223	Uninfected Control	HP1BP3
3e-05	-0.3354	0.393	0.673	0.474666	Uninfected Control	GPX4
3.01e-05	0.489707	0.115	0.253	0.475744	Uninfected Control	MRPS30
3.06e-05	0.502511	0.164	0.304	0.482764	Uninfected Control	ABCF1
3.08e-05	0.782275	0.213	0.265	0.485962	Uninfected Control	SFSWAP
3.08e-05	-0.464653	0.049	0.292	0.486003	Uninfected Control	RIC1
3.1e-05	-0.999755	0.049	0.265	0.489157	Uninfected Control	GATD3B
3.1e-05	-0.851496	0.049	0.292	0.489176	Uninfected Control	TNFAIP8
3.14e-05	0.715583	0.295	0.464	0.496823	Uninfected Control	EBF1
3.19e-05	-0.177834	0.066	0.301	0.503872	Uninfected Control	HEXA
3.25e-05	0.162107	0.131	0.33	0.514062	Uninfected Control	CLDND1
3.28e-05	0.120571	0.377	0.649	0.517702	Uninfected Control	NOP58
3.34e-05	-0.430728	0.213	0.497	0.52801	Uninfected Control	GYPC
3.38e-05	0.766635	0.23	0.327	0.533715	Uninfected Control	IFITM1
3.39e-05	-0.265321	0.131	0.381	0.536307	Uninfected Control	TMEM87A
3.42e-05	-0.778562	0.033	0.259	0.540786	Uninfected Control	HPCAL1
3.43e-05	-0.2721	0.082	0.274	0.542356	Uninfected Control	MRPS36
3.43e-05	-0.697754	0.082	0.33	0.542702	Uninfected Control	TMEM256
3.44e-05	-0.496948	0.164	0.443	0.543722	Uninfected Control	CBLL1
3.44e-05	-0.661427	0.131	0.417	0.543971	Uninfected Control	MAP4K2
3.48e-05	-0.163387	0.148	0.345	0.549489	Uninfected Control	DRAP1
3.55e-05	-0.587617	0.082	0.321	0.560481	Uninfected Control	MRPS15
3.56e-05	-0.502527	0.148	0.417	0.561875	Uninfected Control	RNPC3
3.58e-05	-0.223208	0.295	0.58	0.566024	Uninfected Control	VOPP1
3.59e-05	0.726467	0.492	0.494	0.567565	Uninfected Control	SNRPA1
3.61e-05	-0.506615	0.164	0.449	0.570326	Uninfected Control	ADD1
3.65e-05	-0.600529	0.049	0.28	0.576804	Uninfected Control	LSM12
3.65e-05	0.774569	0.443	0.452	0.577007	Uninfected Control	SMAP2
3.66e-05	-0.316505	0.098	0.295	0.57767	Uninfected Control	EMC7
3.66e-05	-0.216006	0.098	0.304	0.577999	Uninfected Control	BTF3L4
3.68e-05	-0.146626	0.803	0.946	0.581366	Uninfected Control	MTRNR2L12
3.72e-05	-0.23862	0.098	0.283	0.588351	Uninfected Control	ETFB
3.8e-05	-0.507124	0.131	0.408	0.600325	Uninfected Control	PLEKHF2
3.93e-05	0.733794	0.213	0.25	0.621362	Uninfected Control	MRPL41
3.95e-05	-0.335698	0.115	0.375	0.624339	Uninfected Control	CPSF6
3.96e-05	0.630592	0.852	0.929	0.625231	Uninfected Control	SYNGR2
3.96e-05	-0.378554	0.066	0.315	0.626215	Uninfected Control	ATXN7L3B
3.98e-05	0.285746	0.918	0.994	0.628545	Uninfected Control	RPLP0
4.01e-05	0.694392	0.525	0.711	0.634225	Uninfected Control	CD83
4.06e-05	-0.119244	0.115	0.315	0.641961	Uninfected Control	NAA15
4.07e-05	-0.148177	0.361	0.652	0.642306	Uninfected Control	NONO
4.14e-05	-0.493595	0.148	0.426	0.654444	Uninfected Control	SNRPA
4.15e-05	-0.184209	0.148	0.351	0.656472	Uninfected Control	DEDD2
4.19e-05	-0.876921	0.033	0.256	0.661552	Uninfected Control	ITPA
4.26e-05	0.287133	0.164	0.28	0.672332	Uninfected Control	CREBBP
4.41e-05	-0.271115	0.098	0.318	0.697006	Uninfected Control	GOLGA4
4.41e-05	-0.289067	0.066	0.271	0.697399	Uninfected Control	DOCK10
4.44e-05	0.269537	0.279	0.461	0.700824	Uninfected Control	PRDX6
4.45e-05	-0.242255	0.328	0.598	0.703834	Uninfected Control	CXCR5
4.53e-05	-0.166316	0.082	0.31	0.716121	Uninfected Control	DCXR
4.53e-05	-0.746122	0.082	0.336	0.71652	Uninfected Control	DCAF8
4.54e-05	-0.206906	0.131	0.351	0.71726	Uninfected Control	KANSL2
4.57e-05	-0.337019	0.098	0.348	0.722476	Uninfected Control	PHACTR1
4.7e-05	0.390931	0.508	0.655	0.742904	Uninfected Control	DDX39A
4.72e-05	-0.72268	0.098	0.363	0.745397	Uninfected Control	USP6NL
4.74e-05	-0.268732	0.082	0.339	0.749521	Uninfected Control	RC3H1
4.76e-05	-0.434428	0.082	0.315	0.751666	Uninfected Control	TRADD
4.77e-05	0.654472	0.262	0.473	0.754261	Uninfected Control	ACTR2
4.82e-05	-0.217464	0.148	0.366	0.761644	Uninfected Control	PA2G4
4.83e-05	-0.351196	0.082	0.33	0.762872	Uninfected Control	TBC1D5
4.94e-05	-0.177724	0.18	0.42	0.781123	Uninfected Control	NFKBIZ
4.96e-05	-0.569487	0.082	0.339	0.783446	Uninfected Control	REEP5
4.96e-05	-0.230899	0.246	0.497	0.783942	Uninfected Control	BLOC1S2
4.97e-05	-0.98798	0.033	0.25	0.786029	Uninfected Control	ZNF460
5.01e-05	-0.2388	0.197	0.464	0.79218	Uninfected Control	RNH1
5.12e-05	-0.585846	0.18	0.464	0.809223	Uninfected Control	CHP1
5.12e-05	-0.389346	0.082	0.327	0.80968	Uninfected Control	IMP3
5.15e-05	-0.788479	0.066	0.312	0.81419	Uninfected Control	MRPS16
5.19e-05	0.3266	0.672	0.696	0.820137	Uninfected Control	HNRNPA1P48
5.2e-05	0.181863	0.18	0.354	0.821854	Uninfected Control	KLF3
5.33e-05	0.251038	0.164	0.321	0.841963	Uninfected Control	KANSL1
5.42e-05	0.420877	0.967	1	0.856811	Uninfected Control	RPL8
5.46e-05	0.541197	1	1	0.862724	Uninfected Control	MT-ND5
5.53e-05	-0.329241	0.148	0.426	0.873759	Uninfected Control	POM121
5.57e-05	-0.249322	0.098	0.327	0.87988	Uninfected Control	PPM1G
5.58e-05	-0.949671	0.066	0.31	0.882388	Uninfected Control	NELFE
5.65e-05	-0.498304	0.098	0.327	0.892688	Uninfected Control	MDH1
5.77e-05	-0.554771	0.049	0.274	0.912068	Uninfected Control	MRPL20
5.82e-05	0.31855	0.246	0.432	0.919429	Uninfected Control	EPS15
5.85e-05	-0.301114	0.23	0.476	0.924425	Uninfected Control	MIEN1
5.88e-05	-0.649803	0.082	0.324	0.929375	Uninfected Control	SIGLEC10
6e-05	0.217142	0.164	0.295	0.947212	Uninfected Control	BRWD1
6.08e-05	-0.232848	0.18	0.423	0.961375	Uninfected Control	CBWD3
6.1e-05	-0.515904	0.082	0.304	0.963099	Uninfected Control	PPM1K
6.16e-05	-0.695486	0.066	0.31	0.972692	Uninfected Control	EPRS1
6.17e-05	-0.671103	0.295	0.598	0.974623	Uninfected Control	TUBB
6.24e-05	0.100006	0.262	0.458	0.985278	Uninfected Control	PSMA1
6.26e-05	0.301895	0.115	0.274	0.989494	Uninfected Control	IRF4
6.34e-05	-0.586409	0.066	0.286	1	Uninfected Control	ORAI1
6.36e-05	-0.235336	0.328	0.616	1	Uninfected Control	NPIPB5
6.41e-05	-0.223689	0.082	0.286	1	Uninfected Control	CCT6A
6.57e-05	-0.19462	0.164	0.429	1	Uninfected Control	LSM14A
6.58e-05	-0.394986	0.082	0.312	1	Uninfected Control	MEAF6
6.63e-05	-0.181333	0.115	0.324	1	Uninfected Control	MCRIP1
6.63e-05	-0.668305	0.066	0.307	1	Uninfected Control	TMUB2
6.64e-05	-0.394341	0.131	0.387	1	Uninfected Control	CDK16
6.64e-05	-0.711477	0.115	0.369	1	Uninfected Control	TMEM175
6.68e-05	0.24588	0.246	0.449	1	Uninfected Control	IRF9
6.78e-05	-0.791793	0.131	0.402	1	Uninfected Control	FAM32A
6.83e-05	-0.152548	0.164	0.393	1	Uninfected Control	POLR2J
6.9e-05	-0.481335	0.18	0.438	1	Uninfected Control	MYC
7.08e-05	-0.563677	0.23	0.512	1	Uninfected Control	RPS4Y1
7.23e-05	-0.424379	0.082	0.283	1	Uninfected Control	TIFA
7.25e-05	-0.63678	0.098	0.354	1	Uninfected Control	SNX17
7.36e-05	-0.527197	0.115	0.354	1	Uninfected Control	DARS1
7.38e-05	0.928898	0.262	0.247	1	Uninfected Control	NXT1
7.39e-05	0.407323	0.131	0.262	1	Uninfected Control	CUL4A
7.51e-05	-0.164766	1	1	1	Uninfected Control	ACTB
7.52e-05	-0.188442	0.262	0.497	1	Uninfected Control	DDX27
7.7e-05	0.256969	0.148	0.277	1	Uninfected Control	SSBP4
7.73e-05	0.120024	0.23	0.44	1	Uninfected Control	ETF1
7.78e-05	0.218	0.18	0.387	1	Uninfected Control	TAOK3
7.79e-05	-0.718649	0.164	0.277	1	Uninfected Control	NSF
7.92e-05	0.209971	0.475	0.673	1	Uninfected Control	XRCC6
8e-05	0.473891	0.18	0.36	1	Uninfected Control	GLUD1
8.04e-05	-0.659132	0.066	0.304	1	Uninfected Control	RAB4B
8.04e-05	-0.373405	0.066	0.274	1	Uninfected Control	OSBPL10
8.13e-05	-0.47419	0.049	0.271	1	Uninfected Control	PDCD2
8.18e-05	-0.872228	0.082	0.327	1	Uninfected Control	SSNA1
8.22e-05	0.50588	0.984	0.997	1	Uninfected Control	HLA-B
8.32e-05	-0.714333	0.066	0.295	1	Uninfected Control	NDUFAF8
8.49e-05	-0.366281	0.066	0.253	1	Uninfected Control	NIPSNAP2
8.5e-05	0.593067	0.18	0.295	1	Uninfected Control	EPB41L4A-AS1
8.5e-05	-0.487331	0.066	0.292	1	Uninfected Control	S1PR4
8.67e-05	-0.476935	0.164	0.42	1	Uninfected Control	IFRD1
8.7e-05	0.813998	0.541	0.527	1	Uninfected Control	PSMB4
8.78e-05	-1.18553	0.066	0.289	1	Uninfected Control	TBL1XR1
8.78e-05	-0.482446	0.082	0.295	1	Uninfected Control	ADAM8
9.12e-05	0.689233	0.197	0.268	1	Uninfected Control	CHCHD7
9.18e-05	-0.205108	0.164	0.39	1	Uninfected Control	CYC1
9.2e-05	-0.398048	0.148	0.408	1	Uninfected Control	GLG1
9.23e-05	-0.716205	0.098	0.351	1	Uninfected Control	USP10
9.29e-05	0.147658	0.098	0.25	1	Uninfected Control	COX19
9.41e-05	-0.228509	0.164	0.402	1	Uninfected Control	GTF3C6
9.71e-05	-0.408329	0.148	0.384	1	Uninfected Control	TAZ
9.72e-05	-0.221344	0.18	0.402	1	Uninfected Control	RAB8A
9.79e-05	-0.231769	0.131	0.318	1	Uninfected Control	EEF1A1P4
9.79e-05	-0.810013	0.066	0.301	1	Uninfected Control	MRPL11
9.81e-05	0.363342	0.18	0.289	1	Uninfected Control	CHMP3
9.98e-05	-0.188028	0.098	0.33	1	Uninfected Control	PDS5A
9.98e-05	0.386303	0.213	0.327	1	Uninfected Control	PSMA3
0.00010078	-0.269379	0.279	0.527	1	Uninfected Control	BTG2
0.000100889	-0.558366	0.213	0.5	1	Uninfected Control	ORAI2
0.000101502	0.303086	0.164	0.318	1	Uninfected Control	CEBPG
0.00010155	0.209326	0.311	0.485	1	Uninfected Control	YTHDF2
0.000101644	-0.671148	0.049	0.271	1	Uninfected Control	FCRL2
0.000101705	-0.385049	0.131	0.363	1	Uninfected Control	PSME3
0.000104897	0.120114	0.164	0.348	1	Uninfected Control	ANKHD1
0.000104978	-0.605421	0.082	0.324	1	Uninfected Control	ZEB2
0.000107292	-0.310593	0.18	0.446	1	Uninfected Control	CBWD5
0.000108798	0.219172	0.295	0.083	1	Uninfected Control	MIF-AS1
0.000108828	-0.617409	0.082	0.324	1	Uninfected Control	PSMB2
0.000110039	-0.298802	0.246	0.53	1	Uninfected Control	CSRNP1
0.000112704	0.65108	0.23	0.256	1	Uninfected Control	RAMAC
0.000113023	0.415791	0.18	0.286	1	Uninfected Control	UBE2A
0.000113963	0.171838	0.148	0.342	1	Uninfected Control	NFATC1
0.000114294	-1.10836	0.115	0.372	1	Uninfected Control	LSM10
0.000114497	0.342871	0.393	0.164	1	Uninfected Control	AC107032.1
0.000115289	-1.08327	0.049	0.271	1	Uninfected Control	MPV17
0.000115849	-0.677719	0.049	0.256	1	Uninfected Control	BAG1
0.000116592	0.4837	0.197	0.301	1	Uninfected Control	EMC4
0.000116851	1.21293	0.295	0.226	1	Uninfected Control	CDKN1A
0.000119434	0.322408	0.262	0.077	1	Uninfected Control	UQCRHL
0.000120108	-0.413473	0.066	0.265	1	Uninfected Control	TBC1D1
0.000120272	-0.392641	0.213	0.497	1	Uninfected Control	ZC3HAV1
0.000124335	-0.626246	0.148	0.414	1	Uninfected Control	AMFR
0.000124864	-0.711709	0.213	0.464	1	Uninfected Control	PRKCSH
0.000125555	-0.690931	0.066	0.286	1	Uninfected Control	SLC50A1
0.00012654	-0.526411	0.131	0.375	1	Uninfected Control	FKBP8
0.000129263	-0.260735	0.574	0.83	1	Uninfected Control	H3P6
0.000130175	-0.561966	0.098	0.345	1	Uninfected Control	POLE3
0.000131807	0.126831	0.131	0.301	1	Uninfected Control	NDEL1
0.000132976	0.355177	0.213	0.372	1	Uninfected Control	SERPINB1
0.000133376	-0.390851	0.098	0.315	1	Uninfected Control	DGKA
0.0001341	-0.36622	0.066	0.28	1	Uninfected Control	DHX8
0.000135	-0.6955	0.131	0.387	1	Uninfected Control	TENT5C
0.000135217	-0.913734	0.066	0.286	1	Uninfected Control	OCIAD1
0.000136253	-0.435703	0.082	0.321	1	Uninfected Control	TOB2
0.000136538	-0.334605	0.148	0.411	1	Uninfected Control	CIR1
0.000138369	0.410603	0.934	0.994	1	Uninfected Control	RPS15A
0.00013873	-0.564547	0.197	0.464	1	Uninfected Control	SRP72
0.000139926	0.783719	0.279	0.384	1	Uninfected Control	PHF20
0.000141162	0.186799	0.164	0.369	1	Uninfected Control	SNX6
0.000141253	-0.714687	0.066	0.295	1	Uninfected Control	GAK
0.00014523	0.388963	0.148	0.277	1	Uninfected Control	CCDC115
0.000146306	-0.856094	0.066	0.295	1	Uninfected Control	LPP
0.00014898	-0.409496	0.098	0.307	1	Uninfected Control	EGLN2
0.000149747	-0.587277	0.115	0.369	1	Uninfected Control	MBP
0.000150448	-0.681877	0.115	0.369	1	Uninfected Control	CD81
0.000151207	-0.739196	0.066	0.289	1	Uninfected Control	RABEP2
0.000151255	0.179503	0.131	0.28	1	Uninfected Control	ASCC2
0.000151376	-0.383953	0.164	0.429	1	Uninfected Control	AKAP9
0.000152206	-0.471064	0.066	0.274	1	Uninfected Control	RFX5
0.000154844	-0.16518	0.131	0.33	1	Uninfected Control	NDUFA5
0.000157698	-0.493732	0.246	0.527	1	Uninfected Control	ST6GAL1
0.000158871	-0.198267	0.197	0.432	1	Uninfected Control	IQSEC1
0.000161233	-0.802486	0.049	0.25	1	Uninfected Control	CDK13
0.000162437	0.192846	0.18	0.298	1	Uninfected Control	ALKBH7
0.000162944	-0.203985	0.148	0.378	1	Uninfected Control	CREBRF
0.000164916	-0.429081	0.049	0.259	1	Uninfected Control	NOC3L
0.000165226	-0.23793	0.164	0.357	1	Uninfected Control	VDAC1
0.000165754	-0.599854	0.18	0.452	1	Uninfected Control	PPHLN1
0.000166276	-0.152295	0.131	0.31	1	Uninfected Control	HNRNPF
0.000167566	-0.329498	0.098	0.298	1	Uninfected Control	TBCC
0.000169316	-0.158926	0.066	0.28	1	Uninfected Control	PHACTR4
0.000169594	0.148668	0.213	0.384	1	Uninfected Control	SBNO1
0.000169641	-0.249328	0.148	0.366	1	Uninfected Control	CTBP1
0.000169817	0.333511	0.164	0.277	1	Uninfected Control	ARL2BP
0.000171338	0.652613	0.23	0.366	1	Uninfected Control	BCAS2
0.000171832	-0.233809	0.18	0.438	1	Uninfected Control	MTCH1
0.000175828	0.756408	0.23	0.268	1	Uninfected Control	CAMTA1
0.000177144	-0.570738	0.18	0.446	1	Uninfected Control	IK
0.000181019	-0.823843	0.049	0.262	1	Uninfected Control	PSMD9
0.000184201	-0.208094	0.082	0.292	1	Uninfected Control	INO80D
0.000184213	0.731248	0.23	0.429	1	Uninfected Control	TAX1BP1
0.000188867	0.239873	0.18	0.354	1	Uninfected Control	HECTD1
0.000190838	-0.485957	0.131	0.369	1	Uninfected Control	TENT2
0.000191389	0.264582	0.098	0.25	1	Uninfected Control	WDR45
0.000192112	0.160842	0.902	0.994	1	Uninfected Control	RPL6
0.000192171	0.39107	0.164	0.304	1	Uninfected Control	NGRN
0.000197217	-0.153623	0.066	0.265	1	Uninfected Control	CR1
0.000202959	0.195376	0.164	0.28	1	Uninfected Control	RSBN1
0.000203454	-0.711942	0.082	0.315	1	Uninfected Control	WIPI2
0.000203889	-0.443086	0.066	0.265	1	Uninfected Control	ASAH1
0.000207367	-0.708221	0.082	0.31	1	Uninfected Control	ERVK3-1
0.000207828	-0.938376	0.049	0.256	1	Uninfected Control	AKR1B1
0.00020819	-0.342164	0.18	0.443	1	Uninfected Control	POLR2A
0.000209243	-0.343419	0.098	0.327	1	Uninfected Control	TAF10
0.000210918	-0.508114	0.049	0.259	1	Uninfected Control	IGHD
0.000212032	-0.464997	0.066	0.259	1	Uninfected Control	FBXL5
0.000213159	0.235407	0.148	0.307	1	Uninfected Control	AC010186.2
0.000214044	0.220362	0.23	0.39	1	Uninfected Control	RTF1
0.000216268	-0.54669	0.197	0.467	1	Uninfected Control	DNAJC10
0.000218566	0.170626	0.344	0.56	1	Uninfected Control	SLC2A1
0.000222827	0.234271	0.279	0.438	1	Uninfected Control	SSH2
0.000223065	-0.110807	0.115	0.327	1	Uninfected Control	RRAS2
0.000223187	0.415271	0.18	0.315	1	Uninfected Control	XBP1
0.000223455	-0.162413	0.066	0.25	1	Uninfected Control	LDB1
0.000226404	-0.930574	0.049	0.25	1	Uninfected Control	DCTD
0.000227703	0.737167	0.295	0.366	1	Uninfected Control	ADIPOR1
0.000230242	0.31212	0.393	0.533	1	Uninfected Control	VCP
0.000231083	0.473007	0.213	0.304	1	Uninfected Control	DDA1
0.000231663	-0.423769	0.049	0.259	1	Uninfected Control	PPP6R2
0.000232395	-0.305822	0.115	0.348	1	Uninfected Control	LUC7L
0.000234637	-0.46397	0.082	0.283	1	Uninfected Control	METTL3
0.000235939	0.540881	0.295	0.446	1	Uninfected Control	USP9X
0.00023602	-0.255448	0.082	0.289	1	Uninfected Control	SHFL
0.000237819	0.289911	0.115	0.259	1	Uninfected Control	FGFR1OP2
0.000237879	0.418776	0.131	0.289	1	Uninfected Control	C18orf32
0.000239566	0.712213	0.393	0.366	1	Uninfected Control	ARID5A
0.000242232	0.930032	0.295	0.274	1	Uninfected Control	ZNF331
0.000245808	-0.597194	0.131	0.372	1	Uninfected Control	EIF6
0.000248141	-0.433663	0.098	0.298	1	Uninfected Control	NIP7
0.000251798	-0.453648	0.066	0.25	1	Uninfected Control	CFAP20
0.000252894	0.286733	0.115	0.256	1	Uninfected Control	LLPH
0.000253593	0.125225	0.279	0.464	1	Uninfected Control	RBM17
0.000254045	0.102541	0.459	0.699	1	Uninfected Control	R3HDM4
0.000256017	-0.303367	0.131	0.378	1	Uninfected Control	NDUFA10
0.000256113	-0.859662	0.066	0.283	1	Uninfected Control	YIPF3
0.000266157	-0.357529	0.082	0.31	1	Uninfected Control	PRRC2A
0.000266308	-0.384959	0.082	0.298	1	Uninfected Control	ARHGAP27
0.000268002	-0.393395	0.262	0.539	1	Uninfected Control	TCF25
0.000268127	-0.404493	0.23	0.503	1	Uninfected Control	RAB30
0.000269693	-0.533447	0.098	0.324	1	Uninfected Control	AC008894.2
0.000278313	-0.584638	0.131	0.381	1	Uninfected Control	UBR2
0.000278423	-0.603341	0.066	0.271	1	Uninfected Control	CLIC4
0.000281413	-0.280237	0.197	0.455	1	Uninfected Control	TFRC
0.000289906	-0.126692	0.115	0.307	1	Uninfected Control	PI4KB
0.000291615	0.276037	0.246	0.387	1	Uninfected Control	CHD4
0.000293363	-0.408591	0.18	0.435	1	Uninfected Control	TPM4
0.000293702	-0.692833	0.098	0.324	1	Uninfected Control	STXBP2
0.000294988	-0.156545	0.361	0.637	1	Uninfected Control	CHD2
0.00029573	0.176175	0.23	0.417	1	Uninfected Control	U2SURP
0.000302296	-0.235197	0.066	0.283	1	Uninfected Control	G3BP1
0.000306405	0.262989	0.23	0.438	1	Uninfected Control	RBM25
0.000308264	-0.813327	0.082	0.307	1	Uninfected Control	PSMC6
0.000308852	-0.379969	0.115	0.351	1	Uninfected Control	AKT2
0.000317207	-0.163927	0.082	0.268	1	Uninfected Control	CAND1
0.000318529	-0.134485	0.098	0.268	1	Uninfected Control	SPCS2
0.000319966	-0.54825	0.148	0.393	1	Uninfected Control	LRCH4
0.00032003	-0.529061	0.098	0.318	1	Uninfected Control	MEF2D
0.000320915	0.697719	0.393	0.488	1	Uninfected Control	ARL6IP1
0.000322053	-0.513685	0.066	0.268	1	Uninfected Control	STRBP
0.000329046	-0.345529	0.115	0.354	1	Uninfected Control	HNRNPA0
0.000329267	-0.686934	0.098	0.33	1	Uninfected Control	MSL3
0.000329274	-0.760108	0.082	0.301	1	Uninfected Control	MZT2A
0.000329713	-0.24817	0.131	0.378	1	Uninfected Control	SZRD1
0.000331981	-0.915698	0.049	0.253	1	Uninfected Control	PTPN11
0.000332184	0.631744	0.18	0.292	1	Uninfected Control	ATG12
0.000332421	0.797517	0.295	0.295	1	Uninfected Control	YARS1
0.00033878	-0.328277	0.098	0.28	1	Uninfected Control	LYRM2
0.000342333	0.632607	0.246	0.333	1	Uninfected Control	PIK3IP1
0.00034929	-0.414805	0.098	0.33	1	Uninfected Control	BABAM1
0.00035254	0.262231	0.148	0.327	1	Uninfected Control	CNDP2
0.000358891	0.193846	0.41	0.613	1	Uninfected Control	CNPPD1
0.000360473	-0.43577	0.115	0.339	1	Uninfected Control	PRKD2
0.00036178	-0.334111	0.115	0.339	1	Uninfected Control	ANKRD36C
0.000361901	0.601379	0.279	0.31	1	Uninfected Control	TNFRSF10A
0.00036204	-0.223903	0.082	0.256	1	Uninfected Control	RASAL3
0.000364742	0.235851	0.279	0.089	1	Uninfected Control	RPL7P32
0.000365928	-0.119952	0.344	0.589	1	Uninfected Control	NDUFB9
0.000367262	-0.409455	0.082	0.283	1	Uninfected Control	TMF1
0.000368199	-0.731874	0.131	0.357	1	Uninfected Control	ATG16L2
0.000372111	-0.56877	0.213	0.476	1	Uninfected Control	CASP8
0.000381987	0.289247	0.311	0.479	1	Uninfected Control	ADGRE5
0.000389298	0.276784	0.82	0.943	1	Uninfected Control	PPP1R15A
0.000392241	-0.208849	0.197	0.384	1	Uninfected Control	SMIM26
0.000393101	-0.900992	0.082	0.304	1	Uninfected Control	PHF11
0.00040048	-0.61187	0.115	0.351	1	Uninfected Control	HBP1
0.000422079	0.235242	0.23	0.387	1	Uninfected Control	ATRAID
0.000423193	0.216471	0.115	0.268	1	Uninfected Control	TRAPPC2L
0.000428243	-0.683565	0.066	0.262	1	Uninfected Control	UNC13D
0.000428245	-0.214388	0.082	0.289	1	Uninfected Control	RREB1
0.000435505	-0.318781	0.164	0.384	1	Uninfected Control	ECE1
0.000441341	-0.770976	0.131	0.372	1	Uninfected Control	H2AZ2
0.000441518	-0.331126	0.115	0.33	1	Uninfected Control	CDKN2D
0.000443995	1.2006	0.262	0.357	1	Uninfected Control	CNOT2
0.000445918	-0.539825	0.115	0.348	1	Uninfected Control	ZNF800
0.000446579	-0.150035	0.082	0.259	1	Uninfected Control	PPP1R15B
0.000448699	-0.464428	0.131	0.372	1	Uninfected Control	MICU2
0.000452535	-0.270308	0.148	0.393	1	Uninfected Control	HUWE1
0.00045569	-0.348747	0.508	0.759	1	Uninfected Control	ATF7IP
0.000455838	-0.401413	0.098	0.324	1	Uninfected Control	SEC31A
0.000460234	0.20021	0.197	0.372	1	Uninfected Control	RAB5C
0.000461093	-0.113521	0.098	0.268	1	Uninfected Control	PPIF
0.000462649	-0.629959	0.164	0.399	1	Uninfected Control	PBXIP1
0.000463262	0.599609	0.213	0.301	1	Uninfected Control	ZFAND2A
0.000467896	-0.264608	0.082	0.274	1	Uninfected Control	MARF1
0.000482908	0.16803	0.164	0.369	1	Uninfected Control	CDK11A
0.000487832	0.114448	0.131	0.277	1	Uninfected Control	COMMD7
0.000493916	0.827397	0.426	0.446	1	Uninfected Control	PSMD7
0.000503404	-0.511924	0.082	0.289	1	Uninfected Control	DAXX
0.000506474	-0.21304	0.098	0.259	1	Uninfected Control	PITPNB
0.000510486	0.316234	0.164	0.277	1	Uninfected Control	KPNA2
0.000520834	-0.194362	0.082	0.286	1	Uninfected Control	AC027290.3
0.000523451	0.698295	0.262	0.327	1	Uninfected Control	ATP6V0D1
0.000527658	-0.150838	0.115	0.277	1	Uninfected Control	APH1A
0.000531353	-0.634091	0.066	0.265	1	Uninfected Control	TMEM138
0.000542372	0.167506	0.148	0.286	1	Uninfected Control	RHBDD2
0.000545551	-0.641375	0.066	0.268	1	Uninfected Control	EXOC2
0.000546455	0.103862	0.213	0.399	1	Uninfected Control	HNRNPA3
0.000549508	0.137417	0.164	0.312	1	Uninfected Control	METAP2
0.000550287	-0.423316	0.131	0.36	1	Uninfected Control	GOLGA8B
0.000552527	-0.650326	0.082	0.298	1	Uninfected Control	DGLUCY
0.000565619	-0.222332	0.131	0.354	1	Uninfected Control	POM121C
0.000569942	-0.120789	0.197	0.417	1	Uninfected Control	TNIP1
0.00057685	-0.253895	0.295	0.539	1	Uninfected Control	ABI1
0.000576911	0.222024	0.213	0.375	1	Uninfected Control	PRELID3B
0.000588481	-0.665613	0.115	0.339	1	Uninfected Control	ZMYM2
0.000588789	0.280839	0.148	0.28	1	Uninfected Control	CBWD1
0.000606339	0.238859	0.148	0.277	1	Uninfected Control	DAP3
0.000607999	0.140825	0.18	0.33	1	Uninfected Control	AC091959.3
0.00061803	-0.720761	0.066	0.268	1	Uninfected Control	SPPL2B
0.000619276	-0.432892	0.098	0.295	1	Uninfected Control	DPP9
0.000621742	0.719094	0.246	0.259	1	Uninfected Control	AC011603.3
0.00062215	-0.295481	0.131	0.345	1	Uninfected Control	TSPYL4
0.000626492	0.401652	0.574	0.69	1	Uninfected Control	CIB1
0.000628615	-0.227174	0.066	0.259	1	Uninfected Control	TRPC4AP
0.000631489	0.105499	0.131	0.283	1	Uninfected Control	YDJC
0.000633004	0.266178	0.197	0.339	1	Uninfected Control	POLR2B
0.000636216	0.404774	0.967	0.985	1	Uninfected Control	AC243919.1
0.000636747	-0.571571	0.377	0.595	1	Uninfected Control	TRA2A
0.00063989	0.697322	0.115	0.253	1	Uninfected Control	PROSER1
0.000659928	-0.486005	0.115	0.342	1	Uninfected Control	TRAF3
0.000662759	-0.605057	0.098	0.318	1	Uninfected Control	PIK3AP1
0.000664902	0.293352	0.984	1	1	Uninfected Control	RPL10
0.000672887	-0.312501	0.148	0.348	1	Uninfected Control	NDUFA9
0.000678061	-0.709116	0.131	0.357	1	Uninfected Control	UFD1
0.000688716	-0.738124	0.164	0.378	1	Uninfected Control	ASXL1
0.000704343	-0.527835	0.328	0.586	1	Uninfected Control	BCL11A
0.000706701	0.807686	0.328	0.289	1	Uninfected Control	PHF1
0.000716044	0.497442	0.262	0.423	1	Uninfected Control	RASSF1
[truncated: 2,535 more rows]

## Sheet: Supplementary table 6
#Supplementary table 6: Differentially Expressed gene in Uninfected Control and M group across IgD- RBD-sepcific MBCs.
#p_val - uncorrected p-value.
#avg_logFC - Average log fold change of expression between one group vs other.
#pct.1 - % of cells in which genes are expressed in cluster of interest (eg: Uninfected Control).
#pct.2 - % of cells in which genes are expressed in all background clusters (eg: M group).
#p_val_adj - adjusted p-value.
#cluster - seurat identity groups divided into 2 groups (Uninfected Control	M group).
#Genes - List of differentially expressed genes.
p_val	avg_log2FC	pct.1	pct.2	p_val_adj	cluster	gene
2.81e-51	3.08012	0.787	0	4.44e-47	Uninfected Control	AL353644.2
2.81e-51	3.08012	0.787	0	4.44e-47	Uninfected Control	AL592188.1
2.81e-51	3.08012	0.787	0	4.44e-47	Uninfected Control	FP671120.4
2.81e-51	3.08012	0.787	0	4.44e-47	Uninfected Control	RNA5-8SN1
2.81e-51	3.08012	0.787	0	4.44e-47	Uninfected Control	RNA5-8SN2
2.81e-51	3.08012	0.787	0	4.44e-47	Uninfected Control	RNA5-8SN3
2.81e-51	3.08012	0.787	0	4.44e-47	Uninfected Control	RNA5-8SN4
2.81e-51	3.08012	0.787	0	4.44e-47	Uninfected Control	RNA5-8SN5
7.24e-50	2.91847	0.77	0	1.14e-45	Uninfected Control	AL161787.1
8.42e-46	1.79157	0.721	0	1.33e-41	Uninfected Control	AC010343.1
4.54e-45	1.33708	1	1	7.17e-41	Uninfected Control	MALAT1
3.26e-43	0.733205	0.689	0	5.15e-39	Uninfected Control	HLA-G
4.01e-42	1.91895	0.803	0.027	6.33e-38	Uninfected Control	RPS18P12
5.94e-42	3.09181	0.672	0	9.39e-38	Uninfected Control	RPL39P3
2.51e-38	1.71458	0.918	0.242	3.96e-34	Uninfected Control	MTND2P28
2.76e-38	4.4582	0.623	0	4.35e-34	Uninfected Control	MIR1244-1
2.76e-38	4.4582	0.623	0	4.35e-34	Uninfected Control	MIR1244-2
2.76e-38	4.4582	0.623	0	4.35e-34	Uninfected Control	MIR1244-3
2.76e-38	4.4582	0.623	0	4.35e-34	Uninfected Control	MIR1244-4
1.35e-37	2.24705	0.984	0.257	2.14e-33	Uninfected Control	AC099560.2
1.4e-37	-1.40249	0.115	0.907	2.22e-33	Uninfected Control	SELL
4.25e-37	-2.74087	0.082	0.887	6.72e-33	Uninfected Control	CIITA
7.81e-36	1.32918	0.984	0.907	1.23e-31	Uninfected Control	MT-ATP8
1.73e-34	-2.05979	0.18	0.928	2.73e-30	Uninfected Control	ARPC1B
3.56e-34	-1.12135	0.262	0.964	5.62e-30	Uninfected Control	CD79B
8.75e-34	-1.51624	0.361	0.982	1.38e-29	Uninfected Control	RAC2
1.06e-33	0.95956	1	1	1.67e-29	Uninfected Control	B2M
9.17e-33	0.948605	0.902	0.976	1.45e-28	Uninfected Control	RPL7P9
9.5e-33	1.02808	0.967	1	1.5e-28	Uninfected Control	FTH1
1.62e-32	0.70046	0.541	0	2.57e-28	Uninfected Control	RPS6P25
2.71e-32	-1.87061	0.148	0.901	4.28e-28	Uninfected Control	PTPN6
1.18e-31	0.902146	1	1	1.86e-27	Uninfected Control	RPS27
2.09e-31	0.90797	0.525	0	3.3e-27	Uninfected Control	AL031985.2
2.09e-31	0.759126	0.525	0	3.3e-27	Uninfected Control	AC003071.1
2.68e-31	0.983891	0.967	1	4.24e-27	Uninfected Control	EIF1
4.77e-31	-1.4883	0.213	0.928	7.54e-27	Uninfected Control	RIPOR2
8.35e-31	-1.48625	0.377	0.97	1.32e-26	Uninfected Control	CORO1A
9.05e-31	0.922675	0.984	1	1.43e-26	Uninfected Control	RPL21
9.06e-31	1.47657	0.754	0.066	1.43e-26	Uninfected Control	RPL19P16
3.15e-29	0.941795	0.492	0	4.98e-25	Uninfected Control	RPS4XP22
3.15e-29	1.31597	0.492	0	4.98e-25	Uninfected Control	RPL34P27
7.76e-29	1.68027	0.803	0.293	1.23e-24	Uninfected Control	FTH1P10
2.66e-28	-2.20284	0.098	0.83	4.2e-24	Uninfected Control	NAPSB
3.19e-28	-0.773984	0.328	0.958	5.04e-24	Uninfected Control	CD53
3.35e-28	-1.56796	0.197	0.899	5.29e-24	Uninfected Control	SNX3
4.3e-28	0.797737	0.984	1	6.79e-24	Uninfected Control	MT-ND4
6.42e-28	0.1485	0.557	0.988	1.01e-23	Uninfected Control	ATP5F1E
9.09e-28	0.726318	0.984	1	1.44e-23	Uninfected Control	RPL23A
2.66e-27	-1.55906	0.459	0.985	4.2e-23	Uninfected Control	ACTG1
3.87e-27	-1.4559	0.197	0.89	6.12e-23	Uninfected Control	HCLS1
6.46e-27	-1.36238	0.23	0.907	1.02e-22	Uninfected Control	FCMR
7.09e-27	0.903734	0.984	0.997	1.12e-22	Uninfected Control	RPL9
8.75e-27	0.899359	0.967	0.997	1.38e-22	Uninfected Control	MT-ND2
1.01e-26	-1.35926	0.377	0.958	1.59e-22	Uninfected Control	UCP2
1.26e-26	-0.847255	0.508	0.997	1.98e-22	Uninfected Control	ARHGDIB
1.28e-26	0.744758	0.984	1	2.03e-22	Uninfected Control	PTMA
1.93e-26	-1.26387	0.164	0.863	3.05e-22	Uninfected Control	CPNE5
2.24e-26	1.62216	0.656	0.045	3.54e-22	Uninfected Control	PTMAP2
3.55e-26	-1.06232	0.279	0.925	5.61e-22	Uninfected Control	CNN2
4.37e-26	-1.17475	0.18	0.866	6.91e-22	Uninfected Control	NCF1C
4.72e-26	3.60726	0.443	0	7.45e-22	Uninfected Control	SNORD13
5.44e-26	-0.811179	0.475	0.988	8.6e-22	Uninfected Control	OAZ1
5.61e-26	1.12598	0.951	0.991	8.87e-22	Uninfected Control	MT-ND3
6e-26	-1.98533	0.262	0.827	9.49e-22	Uninfected Control	SNX22
6.12e-26	0.326348	0.475	0.901	9.67e-22	Uninfected Control	COMMD6
1.13e-25	-2.12242	0.016	0.699	1.79e-21	Uninfected Control	SCIMP
2.16e-25	0.445156	0.656	0.955	3.41e-21	Uninfected Control	TMA7
2.38e-25	1.5726	0.705	0.072	3.76e-21	Uninfected Control	RPL34P18
2.4e-25	0.766879	0.967	0.997	3.79e-21	Uninfected Control	RPL30
3.46e-25	0.55712	0.689	0.066	5.47e-21	Uninfected Control	AP003352.1
4.07e-25	-1.00724	0.689	1	6.44e-21	Uninfected Control	MS4A1
5.53e-25	-1.7719	0.131	0.818	8.74e-21	Uninfected Control	POLD4
6.7e-25	-1.40316	0.098	0.77	1.06e-20	Uninfected Control	TPI1
6.92e-25	0.573954	0.656	0.967	1.09e-20	Uninfected Control	COX7C
8.04e-25	-1.76904	0.148	0.833	1.27e-20	Uninfected Control	PPP1CA
1.12e-24	-1.10087	0.164	0.845	1.77e-20	Uninfected Control	TBC1D10C
1.17e-24	-2.46169	0.016	0.675	1.84e-20	Uninfected Control	EAF2
1.18e-24	-2.06847	0.115	0.797	1.86e-20	Uninfected Control	CD19
4.4e-24	-0.54013	0.295	0.884	6.95e-20	Uninfected Control	NME2
4.59e-24	0.782061	0.934	1	7.25e-20	Uninfected Control	RPL7
7.36e-24	-1.30552	0.131	0.809	1.16e-19	Uninfected Control	ANAPC16
1.22e-23	0.755512	0.705	0.97	1.93e-19	Uninfected Control	RBM39
4.36e-23	0.788659	0.984	1	6.89e-19	Uninfected Control	MT-ATP6
4.98e-23	-1.56056	0.098	0.764	7.86e-19	Uninfected Control	ITGB2
5.11e-23	-1.16685	0.148	0.812	8.08e-19	Uninfected Control	AHNAK
5.57e-23	3.70273	0.393	0	8.8e-19	Uninfected Control	SNORD118
5.57e-23	0.58178	0.393	0	8.8e-19	Uninfected Control	NACA3P
9.02e-23	-1.68951	0.246	0.878	1.42e-18	Uninfected Control	CD22
1.4e-22	-1.54855	0.098	0.758	2.21e-18	Uninfected Control	HVCN1
1.41e-22	0.894096	0.41	0.764	2.23e-18	Uninfected Control	UQCRB
1.42e-22	-0.991592	0.18	0.821	2.24e-18	Uninfected Control	SP110
2.27e-22	-1.35377	0.164	0.818	3.58e-18	Uninfected Control	CYB561A3
2.29e-22	-1.79595	0.049	0.681	3.62e-18	Uninfected Control	FKBP1A
2.86e-22	0.803742	0.984	1	4.52e-18	Uninfected Control	MT-CO3
3.58e-22	-2.07245	0.082	0.699	5.65e-18	Uninfected Control	FGD2
4.19e-22	-1.45688	0.18	0.824	6.63e-18	Uninfected Control	P2RX5
5.3e-22	1.18793	0.705	0.797	8.37e-18	Uninfected Control	ZFAS1
5.61e-22	2.18143	0.377	0	8.87e-18	Uninfected Control	AL365357.1
7.75e-22	-0.972841	0.148	0.785	1.22e-17	Uninfected Control	DBNL
9.87e-22	-1.53524	0.148	0.797	1.56e-17	Uninfected Control	LUC7L3
1e-21	-0.713651	0.311	0.901	1.58e-17	Uninfected Control	HNRNPA2B1
1.45e-21	-2.08864	0.164	0.791	2.29e-17	Uninfected Control	PLAC8
1.71e-21	-1.43052	0.148	0.791	2.69e-17	Uninfected Control	LY86
2.3e-21	-1.41098	0.23	0.854	3.64e-17	Uninfected Control	CD82
2.37e-21	-0.973755	0.131	0.776	3.75e-17	Uninfected Control	DDX17
2.77e-21	0.657441	0.689	0.964	4.37e-17	Uninfected Control	HMGB1
3.18e-21	-1.54934	0.279	0.881	5.03e-17	Uninfected Control	ENO1
3.54e-21	-1.90405	0.082	0.722	5.59e-17	Uninfected Control	SYTL1
3.58e-21	-2.31605	0.016	0.627	5.66e-17	Uninfected Control	PLPP5
3.89e-21	1.50801	0.705	0.134	6.14e-17	Uninfected Control	AL009174.1
4.78e-21	0.966225	0.918	1	7.55e-17	Uninfected Control	H3-3B
7.53e-21	-1.76623	0.148	0.782	1.19e-16	Uninfected Control	AP003419.1
1.1e-20	-1.43022	0.066	0.687	1.74e-16	Uninfected Control	DOCK8
1.55e-20	-1.03538	0.262	0.869	2.45e-16	Uninfected Control	NCF1
1.67e-20	-0.526292	0.164	0.722	2.64e-16	Uninfected Control	SELENOF
1.72e-20	-0.893438	0.049	0.618	2.72e-16	Uninfected Control	APBB1IP
1.72e-20	-0.932604	0.18	0.8	2.72e-16	Uninfected Control	SEPTIN6
1.94e-20	0.840127	0.557	0.901	3.07e-16	Uninfected Control	HSP90AA1
2.4e-20	1.16224	0.689	0.104	3.79e-16	Uninfected Control	AL049873.1
2.6e-20	-1.01467	0.311	0.896	4.11e-16	Uninfected Control	LCP1
2.64e-20	0.303075	0.262	0.743	4.17e-16	Uninfected Control	ATP5PO
2.9e-20	-0.325316	0.541	0.982	4.58e-16	Uninfected Control	ARPC3
3.43e-20	-1.39441	0.148	0.77	5.41e-16	Uninfected Control	LDHA
3.72e-20	-2.52905	0.131	0.713	5.88e-16	Uninfected Control	PAX5
3.76e-20	-0.386924	0.443	0.949	5.94e-16	Uninfected Control	PSME1
3.96e-20	0.390277	0.721	0.994	6.26e-16	Uninfected Control	DAZAP2
4.37e-20	0.240184	0.541	0.934	6.9e-16	Uninfected Control	MYL12A
5.32e-20	0.401026	0.344	0	8.41e-16	Uninfected Control	LINC01709
6.94e-20	-0.636085	0.443	0.952	1.1e-15	Uninfected Control	BANK1
1.02e-19	-0.517721	0.115	0.648	1.61e-15	Uninfected Control	ADK
1.14e-19	-0.430133	0.393	0.91	1.81e-15	Uninfected Control	CALM2
1.35e-19	1.14574	0.984	0.967	2.13e-15	Uninfected Control	EZR
2.22e-19	0.713928	0.967	1	3.51e-15	Uninfected Control	RPS3A
2.38e-19	0.72494	0.984	1	3.77e-15	Uninfected Control	MT-CO2
3.08e-19	-2.02474	0.082	0.69	4.86e-15	Uninfected Control	HLA-DOA
3.11e-19	-2.0649	0	0.531	4.92e-15	Uninfected Control	TMEM230
3.33e-19	-0.734912	0.246	0.842	5.26e-15	Uninfected Control	EIF4G2
3.69e-19	-1.78725	0.082	0.69	5.83e-15	Uninfected Control	AP2M1
4.74e-19	-0.704263	0.082	0.57	7.5e-15	Uninfected Control	C17orf49
5.02e-19	1.1767	0.328	0	7.93e-15	Uninfected Control	AC090602.1
5.89e-19	-1.62989	0.016	0.561	9.3e-15	Uninfected Control	PLEKHJ1
6.06e-19	-0.795062	0.23	0.812	9.57e-15	Uninfected Control	SLC25A5
8.54e-19	-0.49535	0.115	0.654	1.35e-14	Uninfected Control	HLA-DOB
9.33e-19	-0.434368	0.525	0.973	1.47e-14	Uninfected Control	CDC42
9.57e-19	0.997575	1	0.997	1.51e-14	Uninfected Control	RPL39
9.68e-19	-0.878464	0.164	0.761	1.53e-14	Uninfected Control	ARPC4
9.98e-19	-0.54727	0.279	0.842	1.58e-14	Uninfected Control	SNX2
1.14e-18	-1.59878	0.148	0.752	1.79e-14	Uninfected Control	PDLIM1
1.24e-18	-1.9458	0.131	0.737	1.97e-14	Uninfected Control	IFI30
1.25e-18	-1.95772	0.049	0.636	1.97e-14	Uninfected Control	CYBC1
1.36e-18	-0.920923	0.082	0.645	2.16e-14	Uninfected Control	TRAF3IP3
1.65e-18	-1.16417	0.082	0.669	2.6e-14	Uninfected Control	RCSD1
1.7e-18	-1.22617	0.115	0.707	2.69e-14	Uninfected Control	AP1G2
1.79e-18	-0.336575	0.492	0.955	2.83e-14	Uninfected Control	SRSF5
1.87e-18	0.622205	0.984	1	2.96e-14	Uninfected Control	RPL34
2.07e-18	-1.44834	0.115	0.716	3.28e-14	Uninfected Control	GUCD1
2.61e-18	-0.215335	0.574	0.979	4.13e-14	Uninfected Control	COTL1
2.7e-18	-1.27818	0.164	0.764	4.27e-14	Uninfected Control	RSRP1
2.72e-18	-0.747687	0.148	0.725	4.3e-14	Uninfected Control	NOTCH2NLC
2.86e-18	-0.482696	0.148	0.669	4.52e-14	Uninfected Control	CCDC18-AS1
2.96e-18	-0.645881	0.656	0.994	4.68e-14	Uninfected Control	H3-3A
3.07e-18	0.429195	0.443	0.8	4.85e-14	Uninfected Control	RAN
3.55e-18	-0.574509	0.148	0.687	5.62e-14	Uninfected Control	APOBEC3C
3.98e-18	-0.795886	0.525	0.967	6.28e-14	Uninfected Control	LSP1
4.08e-18	0.239135	0.689	0.979	6.44e-14	Uninfected Control	BTF3
4.1e-18	-1.06377	0.689	0.979	6.48e-14	Uninfected Control	EEF2
4.32e-18	-0.356082	0.311	0.845	6.83e-14	Uninfected Control	GTF3A
6.15e-18	0.976234	0.754	0.887	9.72e-14	Uninfected Control	RPL36AL
6.22e-18	-1.53271	0.098	0.69	9.82e-14	Uninfected Control	FLOT2
6.48e-18	-1.67295	0.049	0.618	1.02e-13	Uninfected Control	UBA1
7.6e-18	-1.12769	0.148	0.74	1.2e-13	Uninfected Control	IKZF1
7.73e-18	-0.370641	0.541	0.973	1.22e-13	Uninfected Control	PTPRCAP
7.88e-18	-0.308906	0.23	0.74	1.25e-13	Uninfected Control	EIF3E
9.54e-18	-1.47185	0.23	0.809	1.51e-13	Uninfected Control	SPIB
1.02e-17	0.163952	0.656	0.988	1.61e-13	Uninfected Control	TPM3
1.1e-17	-0.641481	0.131	0.648	1.74e-13	Uninfected Control	ARL6IP5
1.17e-17	-0.64134	0.213	0.782	1.84e-13	Uninfected Control	CTSH
1.23e-17	0.719252	0.41	0.015	1.94e-13	Uninfected Control	RPL17P36
1.28e-17	-1.04431	0.082	0.621	2.02e-13	Uninfected Control	MCUB
1.32e-17	0.847385	0.344	0.003	2.08e-13	Uninfected Control	AC011447.1
1.46e-17	-0.990207	0.049	0.597	2.3e-13	Uninfected Control	CSTB
1.55e-17	-0.758083	0.213	0.77	2.45e-13	Uninfected Control	CAP1
1.58e-17	0.427651	0.443	0.024	2.49e-13	Uninfected Control	RPL4P5
1.8e-17	0.887956	0.984	1	2.84e-13	Uninfected Control	MT-CYB
1.85e-17	-1.0543	0.115	0.684	2.92e-13	Uninfected Control	BIN1
1.86e-17	-1.13458	0.082	0.657	2.93e-13	Uninfected Control	PARVG
1.95e-17	0.683835	0.984	1	3.08e-13	Uninfected Control	MTATP6P1
2.59e-17	0.216508	0.426	0.845	4.09e-13	Uninfected Control	SUMO2
2.83e-17	0.520389	0.459	0.791	4.47e-13	Uninfected Control	SRRM1
3.67e-17	-1.50736	0	0.487	5.8e-13	Uninfected Control	RNF141
3.79e-17	-0.337897	0.18	0.737	5.99e-13	Uninfected Control	RASGRP2
4.25e-17	-0.3783	0.197	0.749	6.71e-13	Uninfected Control	MSN
4.48e-17	-0.704273	0.23	0.782	7.07e-13	Uninfected Control	PSMB9
5.31e-17	-1.94382	0.098	0.657	8.39e-13	Uninfected Control	CPNE1
5.54e-17	-0.212128	0.197	0.639	8.75e-13	Uninfected Control	COX7B
6.04e-17	-1.07034	0.377	0.899	9.54e-13	Uninfected Control	IL2RG
6.22e-17	-1.6386	0.131	0.704	9.82e-13	Uninfected Control	PTK2B
6.38e-17	0.488166	0.475	0.863	1.01e-12	Uninfected Control	ATP2B1
7.2e-17	-1.16962	0.033	0.57	1.14e-12	Uninfected Control	METTL7A
7.22e-17	-0.230943	0.262	0.764	1.14e-12	Uninfected Control	JUN
7.43e-17	-0.150878	0.361	0.812	1.17e-12	Uninfected Control	SKP1
7.51e-17	-1.54673	0.033	0.558	1.19e-12	Uninfected Control	SPG21
7.63e-17	0.785051	0.984	0.997	1.21e-12	Uninfected Control	MT-ND1
7.64e-17	1.4086	0.918	0.899	1.21e-12	Uninfected Control	CXCR4
8.05e-17	0.721147	0.967	0.997	1.27e-12	Uninfected Control	RPS27A
8.46e-17	-0.789168	0.246	0.803	1.34e-12	Uninfected Control	ARHGEF1
1.02e-16	-0.412319	0.459	0.931	1.61e-12	Uninfected Control	FOS
1.08e-16	-1.46336	0.049	0.591	1.7e-12	Uninfected Control	BLNK
1.09e-16	-0.440663	0.738	1	1.72e-12	Uninfected Control	PPIA
1.09e-16	0.749697	0.902	0.797	1.72e-12	Uninfected Control	RPL10P9
1.19e-16	0.826937	0.246	0.537	1.88e-12	Uninfected Control	RBBP7
1.24e-16	-0.79771	0.295	0.845	1.95e-12	Uninfected Control	CAPZB
1.28e-16	-1.64067	0.164	0.725	2.02e-12	Uninfected Control	ADAM19
1.32e-16	-0.111545	0.393	0.875	2.08e-12	Uninfected Control	HMGN1
1.36e-16	-1.39813	0.131	0.693	2.14e-12	Uninfected Control	TKT
1.41e-16	-0.330495	0.213	0.728	2.23e-12	Uninfected Control	KRT10
1.62e-16	-0.760151	0.066	0.567	2.56e-12	Uninfected Control	ANAPC5
1.69e-16	-0.305803	0.197	0.693	2.66e-12	Uninfected Control	EID1
1.86e-16	-1.31584	0.098	0.663	2.93e-12	Uninfected Control	POU2F2
1.92e-16	-1.04348	0.164	0.719	3.03e-12	Uninfected Control	LAMTOR4
2.09e-16	0.735799	0.852	0.985	3.3e-12	Uninfected Control	HLA-DQB1
2.24e-16	-0.85589	0.115	0.636	3.54e-12	Uninfected Control	EIF3C
2.27e-16	0.362162	0.836	0.997	3.59e-12	Uninfected Control	RPL26
2.33e-16	-0.868098	0.213	0.776	3.67e-12	Uninfected Control	POU2AF1
2.56e-16	0.221699	0.246	0.621	4.05e-12	Uninfected Control	HMGB2
3.02e-16	-2.12537	0	0.466	4.77e-12	Uninfected Control	CDK2AP2
3.6e-16	-1.34575	0.131	0.693	5.69e-12	Uninfected Control	GABARAPL2
3.72e-16	0.500066	0.279	0	5.88e-12	Uninfected Control	AL033519.3
3.72e-16	0.828536	0.279	0	5.88e-12	Uninfected Control	RPL37P2
4e-16	0.18461	0.41	0.024	6.32e-12	Uninfected Control	FAM153CP
4.48e-16	-0.433217	0.18	0.716	7.09e-12	Uninfected Control	SP140
4.85e-16	0.888618	0.689	0.197	7.66e-12	Uninfected Control	RPL5P34
5.14e-16	-1.12037	0.328	0.845	8.13e-12	Uninfected Control	TLE5
5.69e-16	0.937394	0.803	0.967	9e-12	Uninfected Control	SON
5.73e-16	-1.63799	0.016	0.519	9.06e-12	Uninfected Control	OSTF1
6.09e-16	-1.68121	0.066	0.603	9.62e-12	Uninfected Control	NOTCH2NLA
6.66e-16	-1.119	0.115	0.663	1.05e-11	Uninfected Control	ANXA6
[truncated: 5,083 more rows]

## Sheet: Supplementary table 7
#Supplementary table 7: Gene Set Enrichment Analysis (GSEA) with hallmark pathways identified using differentially expressed genes in S group and uninfected controls.
[truncated: 110 more rows]

[truncated: 11 more sheets: Supplementary table 8, Supplementary table 9, Supplementary table 10, Supplementary table 11, Supplementary table 12, Supplementary table 13, Supplementary table 14, Supplementary table 15, Supplementary table 16, Supplementary table 17, Supplementary table 18]
